# Supplementary material for: Legionella pneumophila type II secretome reveals a polysaccharide deacetylase that impacts intracellular infection, biofilm formation, and resistance to polymyxin- and serum-mediated killing
Source: mBio. 2025 Jun 20;16(7):e01393-25. doi: 10.1128/mbio.01393-25 (PMC12239567; doi:10.1128/mbio.01393-25)
Supplement: Table S3 — Full set of supernatant proteins detected in the current proteomic analysis. [file mbio.01393-25-s0002.xlsx]

## Sheet: Sheet1
24-3326_All , Report created on 11/14/23	Protein IDs	Fasta headers	Fold change WT/Lspf (log2) Student's T-test Difference LFQ intensity_WT_LFQ intensity_LspF (average WT LFQ-average LspF LFQ)	-Log Student's T-test p-value LFQ intensity_WT_LFQ intensity_LspF	LFQ intensity (WT 1)	LFQ intensity (WT 2)	LFQ intensity (WT 3)	LFQ intensity (LspF 1)	LFQ intensity (LspF 2)	LFQ intensity (LspF 3)	Peptides	Razor + unique peptides	Unique peptides	Sequence coverage [%]	Unique + razor sequence coverage [%]	Unique sequence coverage [%]	Mol. weight [kDa]	Q-value	Score	Intensity	MS/MS count
	Q5ZUY7	tr|Q5ZUY7|Q5ZUY7_LEGPH Neutral metalloproteinase OS=Legionella pneumophila subsp. pneumophila (strain Philadelphia 1 / ATCC 33152 / DSM 7513) OX=272624 GN=lasB PE=3 SV=1	12.8377	4.25752	5.94295	6.06931	6.4923	-6.87583	-5.38265	-7.7501	31	31	31	49.2	49.2	49.2	63.025	0	323.31	28358000000	237
	Q5ZXC8	tr|Q5ZXC8|Q5ZXC8_LEGPH Choloylglycine hydrolase OS=Legionella pneumophila subsp. pneumophila (strain Philadelphia 1 / ATCC 33152 / DSM 7513) OX=272624 GN=lpg0804 PE=3 SV=1	9.24869	4.75442	8.08299	8.08174	8.51609	-1.36672	-0.310659	-1.38788	22	22	22	65.4	65.4	65.4	36.963	0	323.31	73603000000	283
	Q5ZWW3	tr|Q5ZWW3|Q5ZWW3_LEGPH Ecto-ATP diphosphohydrolase II OS=Legionella pneumophila subsp. pneumophila (strain Philadelphia 1 / ATCC 33152 / DSM 7513) OX=272624 GN=lpg0971 PE=4 SV=1	9.00153	4.55364	5.09375	5.31468	6.08403	-3.99523	-2.98048	-3.53643	17	17	17	50.4	50.4	50.4	43.643	0	323.31	7034000000	122
	Q5ZVI5	tr|Q5ZVI5|Q5ZVI5_LEGPH Phospholipase C OS=Legionella pneumophila subsp. pneumophila (strain Philadelphia 1 / ATCC 33152 / DSM 7513) OX=272624 GN=lpg1455 PE=4 SV=1	8.27625	4.14589	3.90175	3.65022	4.57583	-3.8955	-3.7682	-5.03724	14	14	14	37.8	37.8	37.8	47.234	0	172.79	3744900000	58
	Q5ZTE2	tr|Q5ZTE2|Q5ZTE2_LEGPH Rod shape-determining protein MreB OS=Legionella pneumophila subsp. pneumophila (strain Philadelphia 1 / ATCC 33152 / DSM 7513) OX=272624 GN=lpg2220 PE=4 SV=1	8.15226	4.70066	6.37327	7.11973	7.47797	-1.38459	-1.15399	-0.947216	44	44	44	59.7	59.7	59.7	57.4	0	323.31	44999000000	360
	Q5ZSW9	tr|Q5ZSW9|Q5ZSW9_LEGPH Secreted peptidase OS=Legionella pneumophila subsp. pneumophila (strain Philadelphia 1 / ATCC 33152 / DSM 7513) OX=272624 GN=lpg2397 PE=4 SV=1	7.58947	5.11397	5.08686	5.86372	5.70754	-2.17614	-2.08092	-1.85321	8	8	8	18	18	18	45.491	0	156.29	6469700000	41
	Q5ZY70	tr|Q5ZY70|Q5ZY70_LEGPH Phosphatidylcholine hydrolyzing phospholipase OS=Legionella pneumophila subsp. pneumophila (strain Philadelphia 1 / ATCC 33152 / DSM 7513) OX=272624 GN=lpg0502 PE=4 SV=1	7.54998	6.28318	6.40829	6.5127	6.79571	-1.05453	-1.01577	-0.862949	29	29	29	67.6	67.6	67.6	47.965	0	323.31	30309000000	314
	Q5ZZ22	tr|Q5ZZ22|Q5ZZ22_LEGPH Uncharacterized protein OS=Legionella pneumophila subsp. pneumophila (strain Philadelphia 1 / ATCC 33152 / DSM 7513) OX=272624 GN=lpg0189 PE=1 SV=1	6.98586	4.50031	8.93818	9.70948	9.91775	2.73437	2.64348	2.22998	26	26	26	58	58	58	33.324	0	323.31	188360000000	798
	Q5ZW43	tr|Q5ZW43|Q5ZW43_LEGPH LvrE OS=Legionella pneumophila subsp. pneumophila (strain Philadelphia 1 / ATCC 33152 / DSM 7513) OX=272624 GN=lvrE PE=4 SV=1	6.78386	3.94937	9.19073	9.87285	9.92975	3.14794	3.36616	2.12765	18	18	18	75.8	75.8	75.8	28.826	0	323.31	140870000000	745
	Q5ZUX5	tr|Q5ZUX5|Q5ZUX5_LEGPH IgA Peptidase M64 OS=Legionella pneumophila subsp. pneumophila (strain Philadelphia 1 / ATCC 33152 / DSM 7513) OX=272624 GN=lpg1667 PE=4 SV=1	6.78017	6.13422	7.90682	8.02022	8.30409	1.2481	1.38934	1.25317	29	29	29	71.9	71.9	71.9	53.371	0	323.31	70277000000	304
	Q5ZSD3	tr|Q5ZSD3|Q5ZSD3_LEGPH Cysteine protease	6.75432	5.04754	7.21746	7.37089	7.95526	0.878906	0.624477	0.777258	25	25	25	58.8	58.8	58.8	40.3	0	323.31	32665000000	352
	Q5ZRP3	tr|Q5ZRP3|Q5ZRP3_LEGPH Phospholipase/lecithinase/hemolysin	6.69288	4.40629	8.08356	8.70323	9.04798	1.95477	2.2275	1.57387	48	48	48	68.6	68.6	68.6	49.791	0	323.31	185530000000	739
	Q5ZS42	tr|Q5ZS42|Q5ZS42_LEGPH 5-nucleotidase OS=Legionella pneumophila subsp. pneumophila (strain Philadelphia 1 / ATCC 33152 / DSM 7513) OX=272624 GN=lpg2677 PE=3 SV=1	6.67532	4.63876	5.61702	6.30637	6.53482	-0.380278	-0.452969	-0.734514	26	26	26	54.3	54.3	54.3	63.145	0	323.31	29730000000	460
	Q5ZUX4	tr|Q5ZUX4|Q5ZUX4_LEGPH Protein glutaminase domain-containing protein OS=Legionella pneumophila subsp. pneumophila (strain Philadelphia 1 / ATCC 33152 / DSM 7513) OX=272624 GN=lpg1668 PE=4 SV=1	6.67019	4.19796	5.42031	5.27743	6.38015	-0.858932	-0.775272	-1.29847	15	15	15	42.2	42.2	42.2	33.73	0	182.6	10368000000	145
	Q5ZS75	tr|Q5ZS75|Q5ZS75_LEGPH Tail fiber protein OS=Legionella pneumophila subsp. pneumophila (strain Philadelphia 1 / ATCC 33152 / DSM 7513) OX=272624 GN=sclB PE=4 SV=1	6.62247	4.11457	6.57942	7.2468	7.44976	0.764557	-0.129435	0.773457	21	21	21	65.9	65.9	65.9	49.569	0	323.31	23939000000	237
	Q5ZWX8	tr|Q5ZWX8|Q5ZWX8_LEGPH DUF4785 domain-containing protein OS=Legionella pneumophila subsp. pneumophila (strain Philadelphia 1 / ATCC 33152 / DSM 7513) OX=272624 GN=lpg0956 PE=1 SV=1	6.44417	4.64435	8.87234	9.65414	9.76054	3.07935	2.89448	2.98067	48	48	48	84.7	84.7	84.7	44.481	0	323.31	226870000000	834
	Q5ZU63	tr|Q5ZU63|Q5ZU63_LEGPH 3	6.28771	3.88246	4.02809	4.7819	4.73551	-1.35656	-2.48539	-1.47568	5	5	5	22	22	22	36.74	0	77.195	3191900000	47
	Q5ZU78	tr|Q5ZU78|Q5ZU78_LEGPH Serine kinase OS=Legionella pneumophila subsp. pneumophila (strain Philadelphia 1 / ATCC 33152 / DSM 7513) OX=272624 GN=lpg1930 PE=4 SV=1	6.1885	3.92056	5.04953	6.10038	5.16513	-0.898686	-1.09198	-0.259788	16	16	16	43.1	43.1	43.1	44	0	323.31	5745100000	91
	Q5ZYF0	tr|Q5ZYF0|Q5ZYF0_LEGPH glucan 1	6.12315	4.62078	8.00833	8.74021	8.86899	2.37116	2.34253	2.5344	26	26	26	61.7	61.7	61.7	51.978	0	323.31	115520000000	638
	Q5ZU97	tr|Q5ZU97|Q5ZU97_LEGPH D-alanyl-D-alanine carboxypeptidase OS=Legionella pneumophila subsp. pneumophila (strain Philadelphia 1 / ATCC 33152 / DSM 7513) OX=272624 GN=lpg1910 PE=4 SV=1	6.07224	4.4725	7.19791	7.97692	8.0153	1.49178	1.56536	1.91628	41	41	41	79.8	79.8	79.8	47.37	0	323.31	60701000000	466
	Q5ZS97	tr|Q5ZS97|Q5ZS97_LEGPH Cysteine protease OS=Legionella pneumophila subsp. pneumophila (strain Philadelphia 1 / ATCC 33152 / DSM 7513) OX=272624 GN=lpg2622 PE=1 SV=1	6.0366	3.80554	9.08438	10.2113	10.3955	3.91991	4.0787	3.58275	35	35	35	62.9	62.9	62.9	38.881	0	323.31	244910000000	1038
	Q5ZZJ1	tr|Q5ZZJ1|Q5ZZJ1_LEGPH Neutral metalloproteinase OS=Legionella pneumophila subsp. pneumophila (strain Philadelphia 1 / ATCC 33152 / DSM 7513) OX=272624 GN=lpg0019 PE=3 SV=1	5.92591	3.33892	5.24849	6.16946	7.03102	0.430754	-0.228226	0.468718	21	21	21	45	45	45	62.371	0	323.31	18803000000	213
	Q5ZRN2	tr|Q5ZRN2|Q5ZRN2_LEGPH Ribonuclease	5.91261	2.83358	6.10099	5.90877	8.23249	1.03116	0.543118	0.930151	24	24	24	60.8	60.8	60.8	38	0	323.31	33264000000	325
	Q5ZSS3	tr|Q5ZSS3|Q5ZSS3_LEGPH Uncharacterized protein OS=Legionella pneumophila subsp. pneumophila (strain Philadelphia 1 / ATCC 33152 / DSM 7513) OX=272624 GN=lpg2443 PE=4 SV=1	5.86863	4.48113	4.87193	4.67236	5.34729	-1.16944	-1.03994	-0.504929	13	13	13	56.2	56.2	56.2	21.529	0	270.78	6142600000	100
	Q5ZWG6	tr|Q5ZWG6|Q5ZWG6_LEGPH Major acid phosphatase OS=Legionella pneumophila subsp. pneumophila (strain Philadelphia 1 / ATCC 33152 / DSM 7513) OX=272624 GN=lpg1119 PE=1 SV=1	5.86342	5.52486	7.3509	7.82231	7.78948	1.83341	1.72159	1.81742	16	16	16	42.9	42.9	42.9	39.588	0	323.31	60038000000	417
	Q5ZRR1	tr|Q5ZRR1|Q5ZRR1_LEGPH Tyrosine phosphatase II superfamily protein OS=Legionella pneumophila subsp. pneumophila (strain Philadelphia 1 / ATCC 33152 / DSM 7513) OX=272624 GN=lpg2819 PE=1 SV=1	5.81171	4.96309	6.31501	6.88484	6.81263	0.92923	1.01684	0.631281	32	32	32	59.9	59.9	59.9	36.333	0	323.31	32870000000	374
	Q5ZWX7	tr|Q5ZWX7|Q5ZWX7_LEGPH Lipase OS=Legionella pneumophila subsp. pneumophila (strain Philadelphia 1 / ATCC 33152 / DSM 7513) OX=272624 GN=lpg0957 PE=4 SV=1	5.79152	4.62065	8.25066	8.98443	8.92366	2.80572	2.83006	3.14838	15	15	15	49.2	49.2	49.2	33.614	0	323.31	57100000000	277
	Q5ZUG6	tr|Q5ZUG6|Q5ZUG6_LEGPH VirK protein OS=Legionella pneumophila subsp. pneumophila (strain Philadelphia 1 / ATCC 33152 / DSM 7513) OX=272624 GN=lpg1832 PE=1 SV=1	5.62979	3.76052	7.57112	7.78095	8.7635	2.8012	2.20867	2.21632	8	8	8	36.2	36.2	36.2	15.108	0	225.22	49378000000	273
	Q5ZST4	tr|Q5ZST4|Q5ZST4_LEGPH Alkaline phosphatase OS=Legionella pneumophila subsp. pneumophila (strain Philadelphia 1 / ATCC 33152 / DSM 7513) OX=272624 GN=phoA PE=4 SV=1	5.42758	3.84947	4.51102	5.48191	5.53237	-0.333536	-0.527863	0.103964	10	10	10	39.7	39.7	39.7	25.266	0	182.77	5727900000	147
	Q5ZZH8	tr|Q5ZZH8|Q5ZZH8_LEGPH Leucine aminopeptidase OS=Legionella pneumophila subsp. pneumophila (strain Philadelphia 1 / ATCC 33152 / DSM 7513) OX=272624 GN=lpg0032 PE=1 SV=1	5.3984	3.76646	8.16249	9.27773	9.30412	3.61094	3.25897	3.67922	30	30	30	65	65	65	44.72	0	323.31	145860000000	572
	Q5ZWI2	tr|Q5ZWI2|Q5ZWI2_LEGPH Alpha/beta hydrolase OS=Legionella pneumophila subsp. pneumophila (strain Philadelphia 1 / ATCC 33152 / DSM 7513) OX=272624 GN=lpg1103 PE=1 SV=1	5.26741	4.64867	5.22426	5.77005	5.90825	0.485981	0.16362	0.450741	15	15	15	28.3	28.3	28.3	45.743	0	56.929	12837000000	115
	Q5ZYA5	tr|Q5ZYA5|Q5ZYA5_LEGPH Neutral metalloproteinase OS=Legionella pneumophila subsp. pneumophila (strain Philadelphia 1 / ATCC 33152 / DSM 7513) OX=272624 GN=lpg0467 PE=3 SV=1	5.25868	4.18983	10.5643	11.0165	11.5546	5.93175	5.59736	5.83026	49	49	49	69.8	69.8	69.8	60.669	0	323.31	790540000000	4032
	Q5ZWC9	tr|Q5ZWC9|Q5ZWC9_LEGPH Aminopeptidase OS=Legionella pneumophila subsp. pneumophila (strain Philadelphia 1 / ATCC 33152 / DSM 7513) OX=272624 GN=lpg1156 PE=4 SV=1	5.1994	3.21899	6.72498	7.82396	8.09905	2.32963	1.80073	2.91943	27	26	26	67.8	67.8	67.8	44.325	0	323.31	42644000000	287
	Q5ZRR6	tr|Q5ZRR6|Q5ZRR6_LEGPH Aminopeptidase OS=Legionella pneumophila subsp. pneumophila (strain Philadelphia 1 / ATCC 33152 / DSM 7513) OX=272624 GN=lpg2814 PE=1 SV=1	5.13886	4.3062	9.50886	10.2334	10.2859	4.95475	4.63962	5.01718	44	44	43	78.7	78.7	78.7	47.102	0	323.31	651570000000	2190
	Q5ZTY9	tr|Q5ZTY9|Q5ZTY9_LEGPH Serine metalloprotease OS=Legionella pneumophila subsp. pneumophila (strain Philadelphia 1 / ATCC 33152 / DSM 7513) OX=272624 GN=lpg2019 PE=3 SV=1	5.08844	3.12032	7.79896	7.89366	9.44552	3.55406	3.17692	3.14183	36	36	36	66.5	66.5	66.5	60.477	0	323.31	138090000000	949
	Q5ZW95	tr|Q5ZW95|Q5ZW95_LEGPH Glycosyl hydrolase family 3 OS=Legionella pneumophila subsp. pneumophila (strain Philadelphia 1 / ATCC 33152 / DSM 7513) OX=272624 GN=lpg1191 PE=4 SV=1	5.07755	4.20894	4.43852	5.02987	5.30746	-0.264234	-0.307381	0.114803	23	23	23	57.7	57.7	57.7	44.694	0	323.31	7453000000	174
	Q5ZR84	tr|Q5ZR84|Q5ZR84_LEGPH Astacin protease OS=Legionella pneumophila subsp. pneumophila (strain Philadelphia 1 / ATCC 33152 / DSM 7513) OX=272624 GN=legP PE=4 SV=1	4.99804	3.248	7.97748	9.09404	9.5935	4.06701	4.01027	3.59362	27	27	27	83.5	83.5	83.5	30.181	0	323.31	209400000000	753
	Q5ZT22	tr|Q5ZT22|Q5ZT22_LEGPH Lysophospholipase A OS=Legionella pneumophila subsp. pneumophila (strain Philadelphia 1 / ATCC 33152 / DSM 7513) OX=272624 GN=sseJ PE=4 SV=1	4.9786	4.23258	8.16379	8.6942	8.78781	3.52759	3.24466	3.93776	13	13	13	44.9	44.9	44.9	36.342	0	323.31	105390000000	392
	Q5ZSD1	tr|Q5ZSD1|Q5ZSD1_LEGPH Acid sphingomyelinase-like phosphodiesterase OS=Legionella pneumophila subsp. pneumophila (strain Philadelphia 1 / ATCC 33152 / DSM 7513) OX=272624 GN=legS1 PE=4 SV=1	4.74208	3.68592	4.69732	5.43453	4.99562	-0.233252	0.338896	0.79558	17	17	17	33.2	33.2	33.2	44.413	0	323.31	7292300000	146
	Q5ZWG9	tr|Q5ZWG9|Q5ZWG9_LEGPH Chitinase OS=Legionella pneumophila subsp. pneumophila (strain Philadelphia 1 / ATCC 33152 / DSM 7513) OX=272624 GN=lpg1116 PE=4 SV=1	4.68049	3.67313	8.83995	9.30159	9.87472	4.92695	4.24838	4.79948	16	16	16	29	29	29	83.097	0	323.31	99288000000	702
	Q5ZU89	tr|Q5ZU89|Q5ZU89_LEGPH Glycoside hydrolase family 5 domain-containing protein OS=Legionella pneumophila subsp. pneumophila (strain Philadelphia 1 / ATCC 33152 / DSM 7513) OX=272624 GN=lpg1918 PE=3 SV=1	4.5065	3.30558	8.87486	9.7149	10.1937	5.15986	4.70435	5.39976	32	32	32	62	62	62	53.261	0	323.31	301810000000	880
	Q5ZZC6	tr|Q5ZZC6|Q5ZZC6_LEGPH Putative ATP-dependent zinc protease domain-containing protein OS=Legionella pneumophila subsp. pneumophila (strain Philadelphia 1 / ATCC 33152 / DSM 7513) OX=272624 GN=lpg0085 PE=1 SV=1	4.39433	3.4177	4.74352	5.28001	5.81183	0.592583	0.675064	1.38471	12	12	12	60	60	60	19.439	0	114.91	7549600000	79
	Q5ZVT4	tr|Q5ZVT4|Q5ZVT4_LEGPH TPR repeat protein OS=Legionella pneumophila subsp. pneumophila (strain Philadelphia 1 / ATCC 33152 / DSM 7513) OX=272624 GN=lpg1356 PE=4 SV=1	4.34385	2.76919	2.27516	3.71791	3.68782	-1.40661	-1.48879	-0.455275	16	14	14	48.1	46	46	41.705	0	323.31	2126000000	81
	Q5ZTE0	tr|Q5ZTE0|Q5ZTE0_LEGPH TPR repeat protein	4.24628	2.97298	7.44853	8.49336	8.8308	3.82066	3.65148	4.5617	39	39	37	82.4	82.4	80.5	41.415	0	323.31	98398000000	595
	Q5ZYK0	tr|Q5ZYK0|Q5ZYK0_LEGPH Small protein A	4.21818	2.95151	0.137577	0.991566	0.410351	-3.70089	-2.95009	-4.46407	3	3	3	18.4	18.4	18.4	13.256	0	5.8061	72704000	5
	Q5ZTE5	tr|Q5ZTE5|Q5ZTE5_LEGPH Chitinase domain OS=Legionella pneumophila subsp. pneumophila (strain Philadelphia 1 / ATCC 33152 / DSM 7513) OX=272624 GN=lpg2217 PE=4 SV=1	4.1865	2.67601	6.47099	6.75921	8.2311	3.01639	2.54522	3.3402	6	6	6	23.1	23.1	23.1	36.003	0	323.31	13293000000	47
	Q5ZW09	tr|Q5ZW09|Q5ZW09_LEGPH Proteinase inhibitor I42 chagasin domain-containing protein OS=Legionella pneumophila subsp. pneumophila (strain Philadelphia 1 / ATCC 33152 / DSM 7513) OX=272624 GN=lpg1279 PE=4 SV=1	4.10547	3.85487	4.33904	4.35722	4.65195	0.818005	0.327242	-0.113426	8	8	8	65	65	65	13.554	0	312.49	2491000000	55
	Q5ZZB5	tr|Q5ZZB5|Q5ZZB5_LEGPH Dot/Icm T4SS effector OS=Legionella pneumophila subsp. pneumophila (strain Philadelphia 1 / ATCC 33152 / DSM 7513) OX=272624 GN=lpg0096 PE=1 SV=1	4.05341	3.73878	-0.500225	0.28351	0.184158	-3.7555	-4.37139	-4.06589	4	4	4	10.6	10.6	10.6	43.904	0	36.256	96833000	11
	Q5ZSU8	tr|Q5ZSU8|Q5ZSU8_LEGPH Penicillin-binding protein AmpH	3.95485	3.92187	3.85677	3.67705	4.50685	-0.0330448	-0.0213699	0.230534	5	5	5	9.6	9.6	9.6	61.609	0	41.712	1607500000	33
	Q5ZU54	tr|Q5ZU54|Q5ZU54_LEGPH Uncharacterized protein OS=Legionella pneumophila subsp. pneumophila (strain Philadelphia 1 / ATCC 33152 / DSM 7513) OX=272624 GN=lpg1954 PE=4 SV=1	3.73876	2.3114	8.70482	8.11065	10.167	5.55203	4.73981	5.47437	12	12	12	48.2	48.2	48.2	21.068	0	323.31	109830000000	331
	Q5ZX61	tr|Q5ZX61|Q5ZX61_LEGPH Uncharacterized protein OS=Legionella pneumophila subsp. pneumophila (strain Philadelphia 1 / ATCC 33152 / DSM 7513) OX=272624 GN=lpg0871 PE=4 SV=1	3.60288	2.1819	2.68139	0.937338	0.865938	-2.01259	-1.5361	-2.77529	8	8	8	28.5	28.5	28.5	33.032	0	76.615	515000000	27
	Q5ZTS4	tr|Q5ZTS4|Q5ZTS4_LEGPH TraC OS=Legionella pneumophila subsp. pneumophila (strain Philadelphia 1 / ATCC 33152 / DSM 7513) OX=272624 GN=traC PE=4 SV=1	3.60285	1.62014	-1.0195	-1.52235	0.747967	-3.6129	-3.30156	-5.68795	2	2	2	3.2	3.2	3.2	98.256	0.0021755	3.0731	47870000	4
	Q5ZST2	tr|Q5ZST2|Q5ZST2_LEGPH Cupin 2 conserved barrel domain-containing protein OS=Legionella pneumophila subsp. pneumophila (strain Philadelphia 1 / ATCC 33152 / DSM 7513) OX=272624 GN=lpg2434 PE=4 SV=1	3.59093	4.13145	1.6815	1.94546	1.66353	-1.64393	-1.62391	-2.21446	3	3	3	19.5	19.5	19.5	18.175	0	8.4205	395500000	19
	Q5ZYU7	tr|Q5ZYU7|Q5ZYU7_LEGPH N-acetylmuramoyl-L-alanine amidase domain-containing protein OS=Legionella pneumophila subsp. pneumophila (strain Philadelphia 1 / ATCC 33152 / DSM 7513) OX=272624 GN=lpg0264 PE=4 SV=1	3.52726	3.25445	5.26092	5.50927	6.34523	2.26439	1.92709	2.34216	15	15	15	63.4	63.4	63.4	26.477	0	323.31	10230000000	132
	Q5ZUA2	tr|Q5ZUA2|Q5ZUA2_LEGPH Ectonucleoside triphosphate diphosphohydrolase I OS=Legionella pneumophila subsp. pneumophila (strain Philadelphia 1 / ATCC 33152 / DSM 7513) OX=272624 GN=lpg1905 PE=1 SV=1	3.41165	2.65855	2.78387	2.82564	4.05846	-0.454763	-0.424587	0.31238	9	9	9	31.8	31.8	31.8	44.531	0	201.14	1245000000	49
	Q5ZUQ2	tr|Q5ZUQ2|Q5ZUQ2_LEGPH FecR protein domain-containing protein OS=Legionella pneumophila subsp. pneumophila (strain Philadelphia 1 / ATCC 33152 / DSM 7513) OX=272624 GN=lpg1741 PE=4 SV=1	3.05304	4.64478	5.91597	5.99557	6.06862	3.02317	2.68984	3.10803	9	9	9	25.6	25.6	25.6	27.491	0	243.08	16051000000	222
	Q5ZZ28	tr|Q5ZZ28|Q5ZZ28_LEGPH Amine oxidase	3.01316	2.8884	1.33834	1.32681	1.55012	-1.16559	-1.32169	-2.33693	3	3	3	9.2	9.2	9.2	55.88	0	10.52	237740000	11
	Q5ZVX0	tr|Q5ZVX0|Q5ZVX0_LEGPH Uncharacterized protein OS=Legionella pneumophila subsp. pneumophila (strain Philadelphia 1 / ATCC 33152 / DSM 7513) OX=272624 GN=lpg1318 PE=4 SV=1	2.95914	2.09414	4.29477	4.58486	6.00132	2.15291	1.43176	2.41887	31	31	31	58.3	58.3	58.3	73.776	0	323.31	18340000000	332
	Q5ZSV4	tr|Q5ZSV4|Q5ZSV4_LEGPH AMPC cephalosporinase OS=Legionella pneumophila subsp. pneumophila (strain Philadelphia 1 / ATCC 33152 / DSM 7513) OX=272624 GN=ampC PE=4 SV=1	2.84719	1.35485	-1.467	-3.13689	0.177935	-4.6295	-4.44548	-3.89254	7	7	7	24.6	24.6	24.6	45.879	0	20.221	99943000	12
	Q5ZTB6	tr|Q5ZTB6|Q5ZTB6_LEGPH Uncharacterized protein OS=Legionella pneumophila subsp. pneumophila (strain Philadelphia 1 / ATCC 33152 / DSM 7513) OX=272624 GN=lpg2246 PE=4 SV=1	2.77979	1.93659	5.45369	5.43271	6.79017	3.18773	2.31241	3.83704	7	7	7	34.3	34.3	34.3	19.084	0	323.31	10501000000	92
	Q5ZZC0	tr|Q5ZZC0|Q5ZZC0_LEGPH Conserved domain protein OS=Legionella pneumophila subsp. pneumophila (strain Philadelphia 1 / ATCC 33152 / DSM 7513) OX=272624 GN=lpg0091 PE=4 SV=1	2.75139	2.94913	6.12929	6.73518	7.20687	4.06789	3.72823	4.02107	4	4	4	33.1	33.1	33.1	16.686	0	29.733	15457000000	40
	Q5ZRW9	tr|Q5ZRW9|Q5ZRW9_LEGPH DUF547 domain-containing protein OS=Legionella pneumophila subsp. pneumophila (strain Philadelphia 1 / ATCC 33152 / DSM 7513) OX=272624 GN=lpg2757 PE=4 SV=1	2.71868	1.8919	0.383766	0.697519	0.602276	-1.53167	-1.52719	-3.41362	11	11	11	43.4	43.4	43.4	33.08	0	132.77	303030000	39
	Q5ZUZ7	tr|Q5ZUZ7|Q5ZUZ7_LEGPH Lipid/polyisoprenoid-binding YceI-like domain-containing protein OS=Legionella pneumophila subsp. pneumophila (strain Philadelphia 1 / ATCC 33152 / DSM 7513) OX=272624 GN=lpg1645 PE=4 SV=1	2.68621	3.09828	3.35967	3.90018	4.17813	1.3584	0.796135	1.22482	8	8	8	30.9	30.9	30.9	21.25	0	207.78	2091500000	63
	Q5ZVV0	tr|Q5ZVV0|Q5ZVV0_LEGPH Flagellin OS=Legionella pneumophila subsp. pneumophila (strain Philadelphia 1 / ATCC 33152 / DSM 7513) OX=272624 GN=fliC PE=1 SV=1	2.664	2.3266	8.05869	8.7907	9.49405	6.28746	5.68429	6.3797	23	23	23	58.7	58.7	58.7	47.844	0	323.31	272870000000	1412
	Q5ZRP9	tr|Q5ZRP9|Q5ZRP9_LEGPH VipD OS=Legionella pneumophila subsp. pneumophila (strain Philadelphia 1 / ATCC 33152 / DSM 7513) OX=272624 GN=vipD PE=1 SV=1	2.64871	2.3496	0.278446	0.504995	0.971499	-1.28545	-2.68184	-2.22389	9	9	9	13.8	13.8	13.8	69.281	0	22.765	200370000	20
	Q5ZS33	tr|Q5ZS33|Q5ZS33_LEGPH DotA OS=Legionella pneumophila subsp. pneumophila (strain Philadelphia 1 / ATCC 33152 / DSM 7513) OX=272624 GN=dotA PE=4 SV=1	2.54684	2.9073	8.56209	8.9968	9.30771	6.5762	5.96134	6.68853	21	21	21	18.6	18.6	18.6	113.16	0	323.31	135850000000	401
	Q5ZYK2	tr|Q5ZYK2|Q5ZYK2_LEGPH Oligoketide cyclase/lipid transporter protein OS=Legionella pneumophila subsp. pneumophila (strain Philadelphia 1 / ATCC 33152 / DSM 7513) OX=272624 GN=lpg0370 PE=3 SV=1	2.54624	2.41119	1.57887	2.91164	2.4865	-0.312645	-0.43956	0.0904961	6	6	6	62.5	62.5	62.5	16.64	0	110.32	849160000	34
	Q5ZVC9	sp|Q5ZVC9|LIPB_LEGPH Octanoyltransferase OS=Legionella pneumophila subsp. pneumophila (strain Philadelphia 1 / ATCC 33152 / DSM 7513) OX=272624 GN=lipB PE=3 SV=1	2.53253	1.91351	-0.74229	-1.8739	-1.99256	-3.44459	-3.88026	-4.88148	2	2	2	4	4	4	22.666	0.0077301	2.4948	35910000	7
	Q5ZXV7	tr|Q5ZXV7|Q5ZXV7_LEGPH Cupin domain-containing protein OS=Legionella pneumophila subsp. pneumophila (strain Philadelphia 1 / ATCC 33152 / DSM 7513) OX=272624 GN=lpg0624 PE=4 SV=1	2.51877	2.56392	1.32803	0.987949	2.21974	-0.934877	-1.21096	-0.874764	3	3	3	20.8	20.8	20.8	14.211	0	5.1881	272870000	14
	Q5ZWP9	tr|Q5ZWP9|Q5ZWP9_LEGPH Outer membrane lipoprotein OS=Legionella pneumophila subsp. pneumophila (strain Philadelphia 1 / ATCC 33152 / DSM 7513) OX=272624 GN=lpg1036 PE=4 SV=1	2.49322	3.45771	-0.49337	-0.370842	0.146778	-2.93333	-2.64132	-2.62244	3	3	3	20	20	20	17.595	0	24.918	119980000	12
	Q5ZU46	tr|Q5ZU46|Q5ZU46_LEGPH Peptidyl-prolyl cis-trans isomerase OS=Legionella pneumophila subsp. pneumophila (strain Philadelphia 1 / ATCC 33152 / DSM 7513) OX=272624 GN=lpg1962 PE=3 SV=1	2.47768	2.51528	4.70646	5.59397	5.71562	3.18433	2.44028	2.95838	4	4	4	19.1	19.1	19.1	20.039	0	59.546	7043100000	72
	Q5ZZ91	tr|Q5ZZ91|Q5ZZ91_LEGPH IcmL-like OS=Legionella pneumophila subsp. pneumophila (strain Philadelphia 1 / ATCC 33152 / DSM 7513) OX=272624 GN=lpg0120 PE=1 SV=1	2.44757	3.71659	1.72369	2.20228	2.00541	-0.682612	-0.473944	-0.254789	10	10	10	55.7	55.7	55.7	19.486	0	74.575	1372300000	69
	Q5ZT17	sp|Q5ZT17|SODC_LEGPH Superoxide dismutase [Cu-Zn] OS=Legionella pneumophila subsp. pneumophila (strain Philadelphia 1 / ATCC 33152 / DSM 7513) OX=272624 GN=sodC PE=3 SV=1	2.43135	1.88866	4.2961	5.44221	6.13	3.02286	2.47113	3.08028	5	5	5	48.1	48.1	48.1	17.076	0	114.19	11284000000	76
	Q5ZVU5	sp|Q5ZVU5|NADD_LEGPH Probable nicotinate-nucleotide adenylyltransferase OS=Legionella pneumophila subsp. pneumophila (strain Philadelphia 1 / ATCC 33152 / DSM 7513) OX=272624 GN=nadD PE=3 SV=1	2.41403	2.12248	-0.0395203	0.111071	0.449741	-2.22569	-1.44812	-3.04699	2	2	2	10.4	10.4	10.4	24.543	0	5.2682	103270000	8
	Q5ZYU3	tr|Q5ZYU3|Q5ZYU3_LEGPH 5-deoxynucleotidase OS=Legionella pneumophila subsp. pneumophila (strain Philadelphia 1 / ATCC 33152 / DSM 7513) OX=272624 GN=lpg0268 PE=4 SV=1	2.40603	2.51001	1.57974	1.70314	0.897734	-1.2939	-0.449154	-1.29441	7	7	7	39.4	39.4	39.4	23.148	0	66.366	798330000	32
	Q5ZUD5	sp|Q5ZUD5|RNC_LEGPH Ribonuclease 3 OS=Legionella pneumophila subsp. pneumophila (strain Philadelphia 1 / ATCC 33152 / DSM 7513) OX=272624 GN=rnc PE=3 SV=1	2.39236	3.08378	-0.294449	0.0248756	-0.573368	-2.9379	-2.80056	-2.28156	3	3	3	13.4	13.4	13.4	25.206	0	9.2293	107070000	11
	Q5ZT92	tr|Q5ZT92|Q5ZT92_LEGPH Oxidoreductase (NAD-dependent epimerase/dehydratase) OS=Legionella pneumophila subsp. pneumophila (strain Philadelphia 1 / ATCC 33152 / DSM 7513) OX=272624 GN=lpg2270 PE=4 SV=1	2.34563	1.79782	1.78491	2.53044	1.0109	-1.0588	-0.843136	0.191298	4	4	4	17.5	17.5	17.5	31.7	0	29.769	518420000	18
	Q5ZT85	tr|Q5ZT85|Q5ZT85_LEGPH O-methyltransferase	2.2967	5.29237	5.07027	4.92651	5.05763	2.694	2.8231	2.64721	18	18	18	66.5	66.5	66.5	24.752	0	216.2	11492000000	159
	Q5ZXQ3	tr|Q5ZXQ3|Q5ZXQ3_LEGPH Arginine ABC transporter	2.2719	2.0988	1.78497	2.50572	3.35598	0.373522	0.102531	0.354906	3	3	3	11.8	11.8	11.8	28.95	0	17.014	884390000	33
	Q5ZT45	tr|Q5ZT45|Q5ZT45_LEGPH Uncharacterized protein OS=Legionella pneumophila subsp. pneumophila (strain Philadelphia 1 / ATCC 33152 / DSM 7513) OX=272624 GN=lpg2320 PE=4 SV=1	2.24692	2.21984	8.26011	9.07188	9.41161	6.99709	6.17918	6.82658	10	10	10	68.2	68.2	68.2	17.819	0	323.31	141960000000	455
	Q5ZU84	tr|Q5ZU84|Q5ZU84_LEGPH Ferredoxin OS=Legionella pneumophila subsp. pneumophila (strain Philadelphia 1 / ATCC 33152 / DSM 7513) OX=272624 GN=lpg1923 PE=4 SV=1	2.24587	3.65724	4.77591	4.82612	4.73493	2.88095	2.33231	2.3861	7	7	7	45.9	45.9	45.9	12.841	0	55.76	6065000000	74
	Q5ZSZ2	tr|Q5ZSZ2|Q5ZSZ2_LEGPH Mannose-6-phosphate isomerase OS=Legionella pneumophila subsp. pneumophila (strain Philadelphia 1 / ATCC 33152 / DSM 7513) OX=272624 GN=lpg2374 PE=4 SV=1	2.22052	3.30773	0.454275	0.626629	0.245045	-1.44376	-1.81332	-2.07854	6	6	6	52.4	52.4	52.4	11.616	0	31.039	341910000	29
	Q5ZXU8	tr|Q5ZXU8|Q5ZXU8_LEGPH Polysaccharide deacetylase OS=Legionella pneumophila subsp. pneumophila (strain Philadelphia 1 / ATCC 33152 / DSM 7513) OX=272624 GN=lpg0633 PE=4 SV=1	2.20332	2.79138	-0.0700512	0.471554	0.573706	-1.67567	-1.6596	-2.29948	11	11	11	35.2	35.2	35.2	35.444	0	46.155	474610000	43
	Q5ZS08	sp|Q5ZS08|SYFA_LEGPH Phenylalanine--tRNA ligase alpha subunit OS=Legionella pneumophila subsp. pneumophila (strain Philadelphia 1 / ATCC 33152 / DSM 7513) OX=272624 GN=pheS PE=3 SV=1	2.20328	2.12472	1.29664	1.89103	2.16848	-0.00171661	-1.13078	-0.121191	9	9	9	37.1	37.1	37.1	38.723	0	54.818	431070000	19
	Q5ZZ94	sp|Q5ZZ94|GCSH_LEGPH Glycine cleavage system H protein OS=Legionella pneumophila subsp. pneumophila (strain Philadelphia 1 / ATCC 33152 / DSM 7513) OX=272624 GN=gcvH PE=3 SV=1	2.19121	5.53833	6.91272	6.94474	7.06959	4.78036	4.84262	4.73044	9	9	9	63.2	63.2	63.2	13.845	0	323.31	26718000000	107
	Q5ZT35	tr|Q5ZT35|Q5ZT35_LEGPH Geranyltranstransferase OS=Legionella pneumophila subsp. pneumophila (strain Philadelphia 1 / ATCC 33152 / DSM 7513) OX=272624 GN=ispA PE=1 SV=1	2.18398	1.34551	-2.1628	-3.46828	-1.43484	-3.952	-4.19406	-5.47179	3	3	3	10	10	10	34.161	0.00074074	3.3979	13704000	4
	Q5ZXK7	tr|Q5ZXK7|Q5ZXK7_LEGPH Hypothetical periplasmic or secreted lipoprotein OS=Legionella pneumophila subsp. pneumophila (strain Philadelphia 1 / ATCC 33152 / DSM 7513) OX=272624 GN=lpg0724 PE=4 SV=1	2.18072	2.54836	1.00841	1.3	0.355303	-1.04245	-1.18821	-1.64779	3	3	3	35.9	35.9	35.9	10.966	0	12.242	245770000	13
	Q5ZZ87	tr|Q5ZZ87|Q5ZZ87_LEGPH Cytochrome c4 OS=Legionella pneumophila subsp. pneumophila (strain Philadelphia 1 / ATCC 33152 / DSM 7513) OX=272624 GN=lpg0124 PE=4 SV=1	2.60412	2.45797	1.99302	2.64371	2.65103	0.792011	-1.18821	-0.128407	6	6	6	35	35	35	21.863	0	136.39	1401300000	58
	Q5ZYU6	tr|Q5ZYU6|Q5ZYU6_LEGPH Multicopper oxidase OS=Legionella pneumophila subsp. pneumophila (strain Philadelphia 1 / ATCC 33152 / DSM 7513) OX=272624 GN=lpg0265 PE=4 SV=1	2.14168	2.99855	0.816143	0.536488	0.48114	-1.79189	-1.7197	-1.07968	12	12	12	29.6	29.6	29.6	58.21	0	55.583	537610000	43
	Q5ZX59	tr|Q5ZX59|Q5ZX59_LEGPH Uncharacterized protein OS=Legionella pneumophila subsp. pneumophila (strain Philadelphia 1 / ATCC 33152 / DSM 7513) OX=272624 GN=lpg0873 PE=4 SV=1	2.13982	2.74429	8.83205	9.45	9.40639	7.16288	6.69305	7.41307	9	9	9	44.7	44.7	44.7	15.239	0	226.22	199750000000	390
	Q5ZV70	tr|Q5ZV70|Q5ZV70_LEGPH 3-nucleotidase/nuclease OS=Legionella pneumophila subsp. pneumophila (strain Philadelphia 1 / ATCC 33152 / DSM 7513) OX=272624 GN=lpg1570 PE=4 SV=1	2.12625	2.84145	-1.39209	-0.869314	-0.811367	-2.94855	-2.95374	-3.54923	7	7	7	28.1	28.1	28.1	32.129	0	18.085	144390000	27
	Q5ZS30	tr|Q5ZS30|Q5ZS30_LEGPH IcmX (IcmY) OS=Legionella pneumophila subsp. pneumophila (strain Philadelphia 1 / ATCC 33152 / DSM 7513) OX=272624 GN=icmX PE=4 SV=1	2.12127	2.68333	9.21094	9.8924	9.83352	7.74439	7.11676	7.71188	12	12	12	30.9	30.9	30.9	50.688	0	323.31	222150000000	475
	Q5ZWH9	tr|Q5ZWH9|Q5ZWH9_LEGPH Ankyrin repeat domain-containing protein OS=Legionella pneumophila subsp. pneumophila (strain Philadelphia 1 / ATCC 33152 / DSM 7513) OX=272624 GN=lpg1106 PE=4 SV=1	2.11919	2.00696	2.42843	1.58675	2.76821	0.370237	-0.441992	0.497576	3	3	3	6.8	6.8	6.8	48.726	0	35.013	1173400000	30
	Q5ZS54	tr|Q5ZS54|Q5ZS54_LEGPH Dienelactone hydrolase family protein OS=Legionella pneumophila subsp. pneumophila (strain Philadelphia 1 / ATCC 33152 / DSM 7513) OX=272624 GN=lpg2665 PE=4 SV=1	2.09259	3.54296	6.07583	5.94478	5.7424	3.72751	3.64001	4.11772	11	11	11	50	50	50	26.622	0	159.83	14666000000	101
	Q5ZRV9	tr|Q5ZRV9|Q5ZRV9_LEGPH L-sorbosone dehydrogenase OS=Legionella pneumophila subsp. pneumophila (strain Philadelphia 1 / ATCC 33152 / DSM 7513) OX=272624 GN=lpg2767 PE=4 SV=1	2.08939	4.38272	0.497438	0.86101	0.649061	-1.38628	-1.41475	-1.45964	9	9	9	31.7	31.7	31.7	40.638	0	27.922	471550000	41
	Q5ZZI6	tr|Q5ZZI6|Q5ZZI6_LEGPH Hemin binding protein Hbp OS=Legionella pneumophila subsp. pneumophila (strain Philadelphia 1 / ATCC 33152 / DSM 7513) OX=272624 GN=lpg0024 PE=4 SV=1	2.08115	1.45492	4.3086	5.6155	6.2552	2.86084	3.10545	3.96956	3	3	3	31.9	31.9	31.9	15.431	0	291.03	7236100000	50
	Q5ZV52	tr|Q5ZV52|Q5ZV52_LEGPH Coiled-coil-containing protein OS=Legionella pneumophila subsp. pneumophila (strain Philadelphia 1 / ATCC 33152 / DSM 7513) OX=272624 GN=legC6 PE=4 SV=1	2.04655	2.39977	1.86164	2.56305	1.89	0.565121	-0.255869	-0.134209	11	11	11	20.1	20.1	20.1	76.032	0	26.901	630490000	25
	Q5ZVM4	tr|Q5ZVM4|Q5ZVM4_LEGPH Purine nucleoside phosphorylase II OS=Legionella pneumophila subsp. pneumophila (strain Philadelphia 1 / ATCC 33152 / DSM 7513) OX=272624 GN=lpg1416 PE=4 SV=1	2.03973	2.18365	-0.520985	-0.519165	-1.58531	-3.19369	-2.61282	-2.93814	5	5	5	14.7	14.7	14.7	32.124	0	9.8515	97377000	14
	Q5ZRS2	sp|Q5ZRS2|AROE_LEGPH Shikimate dehydrogenase (NADP(+)) OS=Legionella pneumophila subsp. pneumophila (strain Philadelphia 1 / ATCC 33152 / DSM 7513) OX=272624 GN=aroE PE=3 SV=1	2.02208	3.18472	1.86464	1.72525	1.87519	-0.478245	0.198763	-0.321682	4	4	4	26.4	26.4	26.4	29.85	0	14.565	563250000	26
	Q5ZYI1	tr|Q5ZYI1|Q5ZYI1_LEGPH SM20-related protein OS=Legionella pneumophila subsp. pneumophila (strain Philadelphia 1 / ATCC 33152 / DSM 7513) OX=272624 GN=lpg0391 PE=4 SV=1	2.01667	1.40113	-0.823166	-0.851915	-1.86468	-4.34767	-2.5529	-2.68921	3	3	3	23.5	23.5	23.5	21.05	0	41.866	75630000	10
	Q5ZUI4	tr|Q5ZUI4|Q5ZUI4_LEGPH Uncharacterized protein OS=Legionella pneumophila subsp. pneumophila (strain Philadelphia 1 / ATCC 33152 / DSM 7513) OX=272624 GN=lpg1814 PE=4 SV=1	2.01056	2.07865	0.558418	0.427889	-0.634598	-1.93716	-1.57806	-2.16477	6	6	6	34.8	34.8	34.8	20.769	0	13.459	337790000	29
	Q5ZSV3	tr|Q5ZSV3|Q5ZSV3_LEGPH Uncharacterized protein OS=Legionella pneumophila subsp. pneumophila (strain Philadelphia 1 / ATCC 33152 / DSM 7513) OX=272624 GN=lpg2413 PE=4 SV=1	2.00049	1.39806	7.49052	8.00519	9.34534	6.86641	5.58643	6.38676	3	3	3	22.8	22.8	22.8	15.662	0	255.83	50599000000	125
	Q5ZRY6	sp|Q5ZRY6|HEM3_LEGPH Porphobilinogen deaminase OS=Legionella pneumophila subsp. pneumophila (strain Philadelphia 1 / ATCC 33152 / DSM 7513) OX=272624 GN=hemC PE=3 SV=2	1.98926	4.14431	2.21594	2.47692	2.36341	0.543169	0.275537	0.269779	15	15	15	42.7	42.7	42.7	33.986	0	157.3	2766400000	81
	P31108	sp|P31108|SODF_LEGPH Superoxide dismutase [Fe] OS=Legionella pneumophila subsp. pneumophila (strain Philadelphia 1 / ATCC 33152 / DSM 7513) OX=272624 GN=sodB PE=3 SV=1	1.96777	4.05316	7.58757	7.89133	7.53245	5.6017	5.76687	5.73947	16	16	16	79.2	79.2	79.2	21.639	0	323.31	81186000000	288
	Q5ZU15	tr|Q5ZU15|Q5ZU15_LEGPH Polysaccharide deacetylase OS=Legionella pneumophila subsp. pneumophila (strain Philadelphia 1 / ATCC 33152 / DSM 7513) OX=272624 GN=lpg1993 PE=4 SV=1	1.95151	1.99033	2.11274	1.33718	0.807369	-0.739233	-0.141182	-0.716837	9	9	9	34.2	34.2	34.2	33.353	0	72.179	604140000	30
	Q5ZSM1	tr|Q5ZSM1|Q5ZSM1_LEGPH tRNA (cytidine(34)-2-O)-methyltransferase OS=Legionella pneumophila subsp. pneumophila (strain Philadelphia 1 / ATCC 33152 / DSM 7513) OX=272624 GN=trmL PE=3 SV=1	1.94545	1.8205	-1.13702	-2.20468	-1.90161	-4.08519	-2.98278	-4.01171	2	2	2	22.4	22.4	22.4	20.128	0	14.85	60402000	14
	Q5ZS93	tr|Q5ZS93|Q5ZS93_LEGPH Uncharacterized protein OS=Legionella pneumophila subsp. pneumophila (strain Philadelphia 1 / ATCC 33152 / DSM 7513) OX=272624 GN=lpg2626 PE=4 SV=1	1.94505	2.49422	1.4447	1.22971	1.36303	-1.05002	-0.0276222	-0.720079	8	8	8	100	100	100	10.289	0	310.06	999150000	56
	Q5ZUI9	tr|Q5ZUI9|Q5ZUI9_LEGPH Uncharacterized protein OS=Legionella pneumophila subsp. pneumophila (strain Philadelphia 1 / ATCC 33152 / DSM 7513) OX=272624 GN=lpg1809 PE=4 SV=1	1.9193	2.20849	8.31972	8.56638	9.21485	7.21462	6.35868	6.76974	8	8	8	75.4	75.4	75.4	13.747	0	323.31	182560000000	434
	Q5ZYL3	tr|Q5ZYL3|Q5ZYL3_LEGPH Acyl carrier protein OS=Legionella pneumophila subsp. pneumophila (strain Philadelphia 1 / ATCC 33152 / DSM 7513) OX=272624 GN=acpP PE=3 SV=1	1.9163	2.00127	5.90697	6.17626	4.88799	3.47432	3.81205	3.93594	17	17	17	61.3	61.3	61.3	15.318	0	323.31	21746000000	172
	Q5ZU05	tr|Q5ZU05|Q5ZU05_LEGPH Queuine tRNA-ribosyltransferase OS=Legionella pneumophila subsp. pneumophila (strain Philadelphia 1 / ATCC 33152 / DSM 7513) OX=272624 GN=tgt PE=4 SV=1	1.91594	1.94666	-0.264069	0.221937	1.14368	-1.59766	-1.73595	-1.31267	10	10	10	46.6	46.6	46.6	31.17	0	114.17	555700000	47
	Q5ZV23	tr|Q5ZV23|Q5ZV23_LEGPH Cell division protein FtsI/penicillin binding protein 2 OS=Legionella pneumophila subsp. pneumophila (strain Philadelphia 1 / ATCC 33152 / DSM 7513) OX=272624 GN=ftsI4 PE=3 SV=1	1.91339	2.97781	1.22436	1.36098	1.70608	-0.136288	-0.636192	-0.676289	12	12	12	22.6	22.6	22.6	69.72	0	61.517	1124300000	65
	Q5ZTM6	tr|Q5ZTM6|Q5ZTM6_LEGPH Chemiosmotic efflux system protein B OS=Legionella pneumophila subsp. pneumophila (strain Philadelphia 1 / ATCC 33152 / DSM 7513) OX=272624 GN=lpg2135 PE=3 SV=1	1.9107	4.60563	1.29494	1.56002	1.33688	-0.555033	-0.521156	-0.464069	10	10	7	34.5	34.5	25.5	34.968	0	73.202	714300000	58
	Q5ZYD3	tr|Q5ZYD3|Q5ZYD3_LEGPH Peptidase M23 domain-containing protein OS=Legionella pneumophila subsp. pneumophila (strain Philadelphia 1 / ATCC 33152 / DSM 7513) OX=272624 GN=lpg0439 PE=1 SV=1	1.90791	2.8327	3.53805	4.1173	4.24523	2.25859	1.86746	2.05081	16	16	16	40.7	40.7	40.7	39.481	0	215.16	5233500000	122
	Q5ZS44	tr|Q5ZS44|Q5ZS44_LEGPH DotC OS=Legionella pneumophila subsp. pneumophila (strain Philadelphia 1 / ATCC 33152 / DSM 7513) OX=272624 GN=dotC PE=4 SV=1	1.90359	2.96474	3.66464	3.76681	3.59187	2.21002	1.57601	1.52651	17	17	17	63.4	63.4	63.4	34.117	0	323.31	4897000000	167
	Q5ZYW3	tr|Q5ZYW3|Q5ZYW3_LEGPH Arsenate reductase OS=Legionella pneumophila subsp. pneumophila (strain Philadelphia 1 / ATCC 33152 / DSM 7513) OX=272624 GN=lpg0248 PE=3 SV=1	1.8997	2.58314	5.31191	4.69261	4.90839	3.29314	3.2873	2.63338	9	9	9	52.2	52.2	52.2	13.051	0	74.75	8656100000	80
	Q5ZVW7	tr|Q5ZVW7|Q5ZVW7_LEGPH Oxidoreductase OS=Legionella pneumophila subsp. pneumophila (strain Philadelphia 1 / ATCC 33152 / DSM 7513) OX=272624 GN=lpg1321 PE=4 SV=1	1.89438	2.25511	0.726364	1.68242	0.597958	-1.02472	-0.81863	-0.833069	8	8	8	29.5	29.5	29.5	41.553	0	227.58	682160000	44
	Q5ZWZ7	tr|Q5ZWZ7|Q5ZWZ7_LEGPH Riboflavin biosynthesis protein OS=Legionella pneumophila subsp. pneumophila (strain Philadelphia 1 / ATCC 33152 / DSM 7513) OX=272624 GN=ribF PE=3 SV=1	1.89128	3.07577	1.59848	1.8118	1.77618	-0.464405	0.213724	-0.236692	8	8	8	27.4	27.4	27.4	36.955	0	47.076	726420000	37
	Q5ZXR2	tr|Q5ZXR2|Q5ZXR2_LEGPH Hypothetical exported protein OS=Legionella pneumophila subsp. pneumophila (strain Philadelphia 1 / ATCC 33152 / DSM 7513) OX=272624 GN=lpg0669 PE=4 SV=1	1.87139	1.5669	7.48632	8.11196	9.09219	6.34981	5.86325	6.86325	3	3	3	25	25	25	8.6358	0	58.854	65893000000	93
	Q5ZV53	tr|Q5ZV53|Q5ZV53_LEGPH Hypothetical thiol-disulfide isomerase and thioredoxins family OS=Legionella pneumophila subsp. pneumophila (strain Philadelphia 1 / ATCC 33152 / DSM 7513) OX=272624 GN=lpg1587 PE=4 SV=1	1.8703	3.40283	4.72624	5.27574	5.15642	3.22994	3.11041	3.20713	8	8	8	92.4	92.4	92.4	20.876	0	323.31	14772000000	166
	Q5ZY03	tr|Q5ZY03|Q5ZY03_LEGPH Transferase OS=Legionella pneumophila subsp. pneumophila (strain Philadelphia 1 / ATCC 33152 / DSM 7513) OX=272624 GN=yrdA PE=4 SV=1	1.86959	3.38002	3.2316	2.76474	2.93153	0.896439	1.1818	1.24087	7	7	7	61.2	61.2	61.2	19.521	0	323.31	2107900000	65
	Q5ZYG6	tr|Q5ZYG6|Q5ZYG6_LEGPH Carboxymuconolactone decarboxylase-like domain-containing protein OS=Legionella pneumophila subsp. pneumophila (strain Philadelphia 1 / ATCC 33152 / DSM 7513) OX=272624 GN=lpg0406 PE=1 SV=1	1.86682	3.2189	6.63593	6.79289	6.41986	4.99822	4.78936	4.46063	9	9	9	62.8	62.8	62.8	12.295	0	145.71	38340000000	220
	Q5ZTZ0	tr|Q5ZTZ0|Q5ZTZ0_LEGPH Uncharacterized protein OS=Legionella pneumophila subsp. pneumophila (strain Philadelphia 1 / ATCC 33152 / DSM 7513) OX=272624 GN=lpg2018 PE=4 SV=1	1.85936	3.32723	4.12167	3.73275	4.32555	2.22836	2.12871	2.24484	12	12	12	81.7	81.7	81.7	11.13	0	152.59	6573700000	115
	Q5ZRY0	sp|Q5ZRY0|ORN_LEGPH Oligoribonuclease OS=Legionella pneumophila subsp. pneumophila (strain Philadelphia 1 / ATCC 33152 / DSM 7513) OX=272624 GN=orn PE=3 SV=1	1.85673	3.34257	5.21312	5.72267	5.19941	3.5714	3.45329	3.54031	16	16	16	77	77	77	21.737	0	323.31	18407000000	213
	Q5ZT81	tr|Q5ZT81|Q5ZT81_LEGPH Uncharacterized protein OS=Legionella pneumophila subsp. pneumophila (strain Philadelphia 1 / ATCC 33152 / DSM 7513) OX=272624 GN=lpg2281 PE=4 SV=1	1.85555	3.32709	0.596726	0.794897	0.288809	-1.11902	-1.30668	-1.46051	5	5	5	24.2	24.2	24.2	21.383	0	70.721	430330000	35
	Q5ZU38	tr|Q5ZU38|Q5ZU38_LEGPH Glutathione S-transferase OS=Legionella pneumophila subsp. pneumophila (strain Philadelphia 1 / ATCC 33152 / DSM 7513) OX=272624 GN=lpg1970 PE=4 SV=1	1.85497	2.37183	3.0677	2.8784	3.78516	1.58276	1.50196	1.08162	6	6	6	27.1	27.1	27.1	24.346	0	32.396	1668500000	28
	Q5ZVY1	sp|Q5ZVY1|SYC_LEGPH Cysteine--tRNA ligase OS=Legionella pneumophila subsp. pneumophila (strain Philadelphia 1 / ATCC 33152 / DSM 7513) OX=272624 GN=cysS PE=3 SV=1	1.84842	3.42471	4.18983	4.37613	3.87264	2.43273	2.30018	2.16041	27	27	27	40.4	40.4	40.4	51.557	0	323.31	12754000000	247
	Q5ZYJ8	tr|Q5ZYJ8|Q5ZYJ8_LEGPH Uncharacterized protein OS=Legionella pneumophila subsp. pneumophila (strain Philadelphia 1 / ATCC 33152 / DSM 7513) OX=272624 GN=lpg0374 PE=4 SV=1	1.84176	1.4339	6.33498	7.37862	8.01739	5.30122	4.8677	6.03679	6	6	6	78.9	78.9	78.9	14.215	0	323.31	59605000000	426
	Q5ZZ50	tr|Q5ZZ50|Q5ZZ50_LEGPH Secondary thiamine-phosphate synthase enzyme OS=Legionella pneumophila subsp. pneumophila (strain Philadelphia 1 / ATCC 33152 / DSM 7513) OX=272624 GN=lpg0161 PE=3 SV=1	1.8193	3.91802	2.18436	2.31365	2.08136	0.396742	0.18549	0.539234	7	7	7	34.6	34.6	34.6	17.929	0	49.294	1354400000	50
	Q5ZVD2	tr|Q5ZVD2|Q5ZVD2_LEGPH Endolytic peptidoglycan transglycosylase RlpA OS=Legionella pneumophila subsp. pneumophila (strain Philadelphia 1 / ATCC 33152 / DSM 7513) OX=272624 GN=rlpA PE=3 SV=1	1.80644	4.2386	1.53306	1.69418	1.83726	-0.0413551	-0.101196	-0.212259	9	9	9	32.6	32.6	32.6	30.814	0	40.656	1281800000	56
	Q5ZVK9	tr|Q5ZVK9|Q5ZVK9_LEGPH Uncharacterized protein OS=Legionella pneumophila subsp. pneumophila (strain Philadelphia 1 / ATCC 33152 / DSM 7513) OX=272624 GN=lpg1431 PE=4 SV=1	1.79923	2.86047	6.53545	6.93169	6.97823	5.35733	4.75357	4.93679	18	18	18	69.7	69.7	69.7	14.42	0	170.69	56749000000	309
	Q5ZXS4	tr|Q5ZXS4|Q5ZXS4_LEGPH Outer membrane protein	1.788	2.59669	0.575987	0.555542	0.726931	-0.95093	-0.868507	-1.68609	9	9	9	45	45	45	27.546	0	94.634	453250000	36
	Q5ZYP5	sp|Q5ZYP5|EFTU_LEGPH Elongation factor Tu OS=Legionella pneumophila subsp. pneumophila (strain Philadelphia 1 / ATCC 33152 / DSM 7513) OX=272624 GN=tuf1 PE=3 SV=1	1.78439	2.9521	9.33578	9.27081	9.11096	7.702	7.60916	7.0532	45	45	45	89.1	89.1	89.1	43.179	0	323.31	440390000000	1181
	Q5ZVN0	tr|Q5ZVN0|Q5ZVN0_LEGPH Transcriptional regulatory protein OS=Legionella pneumophila subsp. pneumophila (strain Philadelphia 1 / ATCC 33152 / DSM 7513) OX=272624 GN=lpg1410 PE=4 SV=1	1.76575	3.59809	4.04547	3.78097	4.25442	2.31389	2.17474	2.29499	13	13	13	46.5	46.5	46.5	23.265	0	111.01	4788300000	107
	Q5ZUC5	tr|Q5ZUC5|Q5ZUC5_LEGPH Lactoylglutathione lyase OS=Legionella pneumophila subsp. pneumophila (strain Philadelphia 1 / ATCC 33152 / DSM 7513) OX=272624 GN=gloA PE=4 SV=1	1.75486	3.85635	3.68119	3.56022	3.86101	2.11819	1.86803	1.85161	11	11	11	68.5	68.5	68.5	16.873	0	171.03	6892700000	101
	Q5ZYS9	tr|Q5ZYS9|Q5ZYS9_LEGPH Methyltransferase domain-containing protein OS=Legionella pneumophila subsp. pneumophila (strain Philadelphia 1 / ATCC 33152 / DSM 7513) OX=272624 GN=lpg0282 PE=4 SV=1	1.74889	3.19152	2.87344	3.06747	2.9852	0.882883	1.41776	1.37879	13	13	13	49.2	49.2	49.2	29.388	0	323.31	2671700000	96
	Q5ZXM3	tr|Q5ZXM3|Q5ZXM3_LEGPH IcmL-like OS=Legionella pneumophila subsp. pneumophila (strain Philadelphia 1 / ATCC 33152 / DSM 7513) OX=272624 GN=lpg0708 PE=4 SV=1	1.74884	3.99898	6.13497	6.28414	6.4709	4.58414	4.4364	4.62296	13	13	13	34.1	34.1	34.1	34.627	0	323.31	34794000000	302
	Q5ZUG3	tr|Q5ZUG3|Q5ZUG3_LEGPH 29 kDa immunogenic protein OS=Legionella pneumophila subsp. pneumophila (strain Philadelphia 1 / ATCC 33152 / DSM 7513) OX=272624 GN=lpg1835 PE=3 SV=1	1.7291	1.87354	0.885405	1.68375	1.30533	-0.497143	-0.990385	0.174709	17	17	17	79.1	79.1	79.1	28.946	0	204.95	1484500000	82
	Q5ZX15	sp|Q5ZX15|PDXB_LEGPH Erythronate-4-phosphate dehydrogenase OS=Legionella pneumophila subsp. pneumophila (strain Philadelphia 1 / ATCC 33152 / DSM 7513) OX=272624 GN=pdxB PE=3 SV=1	1.72641	3.07665	2.07682	2.50954	2.41133	0.492035	0.442364	0.884056	17	17	17	48.6	48.6	48.6	38.951	0	204.83	2673500000	100
	Q5ZRW2	tr|Q5ZRW2|Q5ZRW2_LEGPH Inorganic pyrophosphatase OS=Legionella pneumophila subsp. pneumophila (strain Philadelphia 1 / ATCC 33152 / DSM 7513) OX=272624 GN=ppa PE=1 SV=1	1.72104	3.61567	5.67094	5.6318	5.58319	4.02276	3.636	4.06405	13	13	13	60.7	60.7	60.7	20.068	0	171.4	25990000000	203
	Q5ZTZ4	tr|Q5ZTZ4|Q5ZTZ4_LEGPH Pyridoxal phosphate homeostasis protein OS=Legionella pneumophila subsp. pneumophila (strain Philadelphia 1 / ATCC 33152 / DSM 7513) OX=272624 GN=lpg2014 PE=3 SV=1	1.71818	3.17881	-0.209406	-0.279953	0.0731659	-1.94891	-1.57604	-2.04578	8	8	8	48.5	48.5	48.5	26.165	0	21.263	261770000	26
	Q5ZSS7	tr|Q5ZSS7|Q5ZSS7_LEGPH NADPH-dependent FMN reductase domain protein OS=Legionella pneumophila subsp. pneumophila (strain Philadelphia 1 / ATCC 33152 / DSM 7513) OX=272624 GN=lpg2439 PE=4 SV=1	1.71674	2.52006	3.81866	3.9394	3.21256	2.08301	2.0861	1.6513	13	13	13	62.3	62.3	62.3	20.572	0	278.23	6062900000	124
	Q5ZY71	sp|Q5ZY71|GPMI_LEGPH 2	1.71035	3.98221	4.24237	4.4016	4.04867	2.5614	2.43233	2.56786	20	20	20	47.7	47.7	47.7	57.614	0	185.77	6451800000	145
	Q5ZXF1	tr|Q5ZXF1|Q5ZXF1_LEGPH Metallo-beta-lactamase family protein OS=Legionella pneumophila subsp. pneumophila (strain Philadelphia 1 / ATCC 33152 / DSM 7513) OX=272624 GN=lpg0780 PE=4 SV=1	1.70599	3.10369	0.652975	0.55102	0.946672	-0.922447	-0.780638	-1.26422	10	10	10	62.6	62.6	62.6	26.663	0	150.58	727010000	56
	Q3V872	tr|Q3V872|Q3V872_LEGPH 4-hydroxythreonine-4-phosphate dehydrogenase OS=Legionella pneumophila subsp. pneumophila (strain Philadelphia 1 / ATCC 33152 / DSM 7513) OX=272624 GN=pdxA PE=1 SV=1	1.70059	2.46756	2.03428	2.60267	2.04175	0.367256	0.289595	0.920067	12	12	12	39.8	39.8	39.8	34.709	0	239.22	2328800000	95
	Q5ZSC6	tr|Q5ZSC6|Q5ZSC6_LEGPH 16S rRNA (cytosine(967)-C(5))-methyltransferase OS=Legionella pneumophila subsp. pneumophila (strain Philadelphia 1 / ATCC 33152 / DSM 7513) OX=272624 GN=lpg2593 PE=3 SV=1	1.70009	1.40604	-1.10091	-0.619093	-0.564115	-2.20287	-3.49349	-1.68801	6	6	6	13.3	13.3	13.3	48.215	0	20.171	128630000	16
	Q5ZSL2	tr|Q5ZSL2|Q5ZSL2_LEGPH Ankyrin repeat protein OS=Legionella pneumophila subsp. pneumophila (strain Philadelphia 1 / ATCC 33152 / DSM 7513) OX=272624 GN=lpg2505 PE=1 SV=1	1.69684	2.71596	1.77248	2.15994	1.55924	-0.117933	0.415037	0.10405	8	8	8	22.4	22.4	22.4	33.774	0	69.668	1730400000	68
	Q5ZZC4	tr|Q5ZZC4|Q5ZZC4_LEGPH DUF4254 domain-containing protein OS=Legionella pneumophila subsp. pneumophila (strain Philadelphia 1 / ATCC 33152 / DSM 7513) OX=272624 GN=lpg0087 PE=4 SV=1	1.69274	2.40944	1.19762	1.12552	1.55054	-0.366074	0.0126724	-0.851129	10	10	10	50.5	50.5	50.5	23.48	0	30.403	851230000	44
	Q5ZZD5	tr|Q5ZZD5|Q5ZZD5_LEGPH YecA family protein OS=Legionella pneumophila subsp. pneumophila (strain Philadelphia 1 / ATCC 33152 / DSM 7513) OX=272624 GN=lpg0076 PE=1 SV=1	1.69203	2.63132	3.22222	3.34233	2.80655	1.28489	1.2115	1.79863	4	4	4	22.3	22.3	22.3	21.759	0	20.38	2014600000	36
	Q5ZWY1	tr|Q5ZWY1|Q5ZWY1_LEGPH AMP-binding protein OS=Legionella pneumophila subsp. pneumophila (strain Philadelphia 1 / ATCC 33152 / DSM 7513) OX=272624 GN=lpg0953 PE=4 SV=1	1.69101	2.58763	1.477	1.603	2.05263	0.0700569	-0.31786	0.307415	20	20	20	46.1	46.1	46.1	63.311	0	108.09	1156900000	78
	Q5ZXJ9	tr|Q5ZXJ9|Q5ZXJ9_LEGPH Outer membrane protein beta-barrel domain-containing protein OS=Legionella pneumophila subsp. pneumophila (strain Philadelphia 1 / ATCC 33152 / DSM 7513) OX=272624 GN=lpg0732 PE=4 SV=1	1.67336	2.70468	1.81102	1.79283	1.52664	0.391071	-0.346844	0.0661812	9	9	9	32.5	32.5	32.5	23.421	0	167.53	1243600000	61
	Q5ZRZ3	tr|Q5ZRZ3|Q5ZRZ3_LEGPH Queuine/archaeosine tRNA-ribosyltransferase OS=Legionella pneumophila subsp. pneumophila (strain Philadelphia 1 / ATCC 33152 / DSM 7513) OX=272624 GN=tgt PE=4 SV=1	1.66551	3.81507	1.92673	1.99693	2.00266	0.469236	0.08218	0.378363	9	9	9	38.1	38.1	38.1	43.305	0	67.319	1548700000	44
	Q5ZZK2	tr|Q5ZZK2|Q5ZZK2_LEGPH Uncharacterized protein OS=Legionella pneumophila subsp. pneumophila (strain Philadelphia 1 / ATCC 33152 / DSM 7513) OX=272624 GN=lpg0008 PE=4 SV=1	1.65993	3.42599	5.91412	6.0096	5.58638	4.28794	4.21376	4.02861	36	36	36	61.1	61.1	61.1	47.457	0	323.31	52710000000	452
	Q5ZTB9	sp|Q5ZTB9|UPP_LEGPH Uracil phosphoribosyltransferase OS=Legionella pneumophila subsp. pneumophila (strain Philadelphia 1 / ATCC 33152 / DSM 7513) OX=272624 GN=upp PE=3 SV=1	1.65497	3.2177	2.11475	1.77999	1.88444	0.0691795	0.213167	0.531925	11	11	11	60.7	60.7	60.7	23.893	0	159.48	2471900000	83
	Q5ZXW9	tr|Q5ZXW9|Q5ZXW9_LEGPH Alcohol dehydrogenase (NADP-dependent	1.6479	3.90515	5.4928	5.61302	5.31796	3.80372	3.71465	3.9617	22	22	22	57.2	57.2	57.2	37.929	0	323.31	26062000000	256
	Q5ZSE0	tr|Q5ZSE0|Q5ZSE0_LEGPH Uncharacterized protein OS=Legionella pneumophila subsp. pneumophila (strain Philadelphia 1 / ATCC 33152 / DSM 7513) OX=272624 GN=lpg2579 PE=4 SV=1	1.64628	1.46391	5.448	5.83223	6.91252	4.91451	3.93401	4.40539	5	5	5	41.6	41.6	41.6	15.261	0	323.31	19996000000	85
	Q5ZUZ3	tr|Q5ZUZ3|Q5ZUZ3_LEGPH Myo-inositol catabolism protein IolE OS=Legionella pneumophila subsp. pneumophila (strain Philadelphia 1 / ATCC 33152 / DSM 7513) OX=272624 GN=iolE PE=4 SV=1	1.63999	2.12926	0.475258	1.1803	0.324114	-1.34742	-0.902029	-0.690859	8	8	8	21	21	21	34.23	0	40.882	723250000	43
	Q5ZRR9	tr|Q5ZRR9|Q5ZRR9_LEGPH UPF0229 protein lpg2811 OS=Legionella pneumophila subsp. pneumophila (strain Philadelphia 1 / ATCC 33152 / DSM 7513) OX=272624 GN=lpg2811 PE=3 SV=1	1.62521	1.49304	-2.69696	-3.24454	-1.99931	-4.64203	-3.56776	-4.60666	2	2	2	6.3	6.3	6.3	49.075	0	10.566	23389000	5
	Q5ZX99	sp|Q5ZX99|TRPC_LEGPH Indole-3-glycerol phosphate synthase OS=Legionella pneumophila subsp. pneumophila (strain Philadelphia 1 / ATCC 33152 / DSM 7513) OX=272624 GN=trpC PE=3 SV=1	1.62318	2.26976	1.69295	1.98719	1.87402	0.775724	0.0796013	-0.170696	14	14	14	50.8	50.8	50.8	28.95	0	82.675	1493300000	68
	Q5ZUF4	sp|Q5ZUF4|DTD_LEGPH D-aminoacyl-tRNA deacylase OS=Legionella pneumophila subsp. pneumophila (strain Philadelphia 1 / ATCC 33152 / DSM 7513) OX=272624 GN=dtd PE=3 SV=1	1.62236	2.27156	-1.04356	-0.926243	-0.16778	-2.45514	-2.11727	-2.43224	4	4	4	28.3	28.3	28.3	16.136	0	9.074	120160000	15
	Q5ZXY8	tr|Q5ZXY8|Q5ZXY8_LEGPH Nitrogen regulatory P-II transcription regulator OS=Legionella pneumophila subsp. pneumophila (strain Philadelphia 1 / ATCC 33152 / DSM 7513) OX=272624 GN=glnK PE=3 SV=1	1.62224	1.83839	2.18423	0.976582	1.78196	-0.30151	0.258511	0.119038	8	8	8	73.4	73.4	73.4	13.578	0	71.89	1286700000	49
	Q5ZVK0	sp|Q5ZVK0|YBEY_LEGPH Endoribonuclease YbeY OS=Legionella pneumophila subsp. pneumophila (strain Philadelphia 1 / ATCC 33152 / DSM 7513) OX=272624 GN=ybeY PE=3 SV=1	1.60767	2.52096	2.89227	2.61996	2.90338	1.56406	1.26161	0.766916	8	8	8	47.5	47.5	47.5	17.873	0	109.81	2818100000	43
	Q5ZZF6	tr|Q5ZZF6|Q5ZZF6_LEGPH DUF3865 domain-containing protein OS=Legionella pneumophila subsp. pneumophila (strain Philadelphia 1 / ATCC 33152 / DSM 7513) OX=272624 GN=lpg0054 PE=4 SV=1	1.60735	2.40875	0.0445156	0.820658	0.288641	-1.13181	-1.03981	-1.49662	3	3	3	21.7	21.7	21.7	28.441	0	27.178	226480000	15
	Q5ZSR3	tr|Q5ZSR3|Q5ZSR3_LEGPH Acetyltransferase	1.6066	1.4092	-1.89904	-0.599812	-1.91277	-3.35744	-3.40466	-2.46934	2	2	2	12.8	12.8	12.8	17.397	0	4.9844	56386000	10
	Q5ZXJ4	tr|Q5ZXJ4|Q5ZXJ4_LEGPH Hypothetical signal peptide protein OS=Legionella pneumophila subsp. pneumophila (strain Philadelphia 1 / ATCC 33152 / DSM 7513) OX=272624 GN=lpg0737 PE=4 SV=1	1.60647	1.92969	5.06394	4.93967	6.08805	3.83096	3.72323	3.71806	12	12	12	60.4	60.4	60.4	15.538	0	118.36	21381000000	182
	Q5ZU09	sp|Q5ZU09|PHS_LEGPH Putative pterin-4-alpha-carbinolamine dehydratase OS=Legionella pneumophila subsp. pneumophila (strain Philadelphia 1 / ATCC 33152 / DSM 7513) OX=272624 GN=lpg1999 PE=3 SV=1	1.60541	3.47293	2.7296	2.72005	3.10544	1.12837	1.27973	1.33075	7	7	7	40.7	40.7	40.7	12.901	0	323.31	2745200000	50
	Q5ZRS3	tr|Q5ZRS3|Q5ZRS3_LEGPH Patatin family protein OS=Legionella pneumophila subsp. pneumophila (strain Philadelphia 1 / ATCC 33152 / DSM 7513) OX=272624 GN=lpg2807 PE=4 SV=1	1.60366	4.19496	-2.8124	-2.75712	-2.74297	-4.42441	-4.49861	-4.20045	2	2	2	4.6	4.6	4.6	41.55	0	5.3069	16206000	4
	Q5ZT88	tr|Q5ZT88|Q5ZT88_LEGPH Glycerophosphoryl diester esterase OS=Legionella pneumophila subsp. pneumophila (strain Philadelphia 1 / ATCC 33152 / DSM 7513) OX=272624 GN=ugpQ PE=4 SV=1	1.59996	1.62795	2.51705	2.96664	1.62543	0.353201	0.881536	1.07448	12	12	12	63.6	63.6	63.6	27.368	0	150.74	2712200000	56
	Q5ZZA7	tr|Q5ZZA7|Q5ZZA7_LEGPH Peptide methionine sulfoxide reductase MsrA OS=Legionella pneumophila subsp. pneumophila (strain Philadelphia 1 / ATCC 33152 / DSM 7513) OX=272624 GN=msrA PE=3 SV=1	1.58677	2.41874	1.62777	1.46195	2.13856	0.376764	0.262012	-0.170822	6	6	6	22.5	22.5	22.5	22.521	0	27.559	1201000000	43
	Q5ZXE1	tr|Q5ZXE1|Q5ZXE1_LEGPH L-serine dehydratase OS=Legionella pneumophila subsp. pneumophila (strain Philadelphia 1 / ATCC 33152 / DSM 7513) OX=272624 GN=sda-2 PE=1 SV=1	1.58068	3.8806	4.8483	5.0275	4.77604	3.46093	3.24065	3.20822	23	23	23	50.9	50.9	50.9	49.461	0	323.31	9154100000	187
	Q5ZW83	sp|Q5ZW83|PYRE_LEGPH Orotate phosphoribosyltransferase OS=Legionella pneumophila subsp. pneumophila (strain Philadelphia 1 / ATCC 33152 / DSM 7513) OX=272624 GN=pyrE PE=3 SV=1	1.57731	3.15244	2.99035	3.22131	2.68746	1.45881	1.44657	1.2618	14	14	14	55.2	55.2	55.2	23.492	0	255.44	3819200000	91
	Q5ZTD7	tr|Q5ZTD7|Q5ZTD7_LEGPH Expressed protein (GH3 homolog) OS=Legionella pneumophila subsp. pneumophila (strain Philadelphia 1 / ATCC 33152 / DSM 7513) OX=272624 GN=lpg2225 PE=4 SV=1	1.57462	2.37728	0.176889	0.841253	0.611809	-1.13424	-1.286	-0.673675	6	6	6	13.6	13.6	13.6	58.352	0	32.314	383220000	26
	Q5ZYZ4	tr|Q5ZYZ4|Q5ZYZ4_LEGPH N5-carboxyaminoimidazole ribonucleotide synthase OS=Legionella pneumophila subsp. pneumophila (strain Philadelphia 1 / ATCC 33152 / DSM 7513) OX=272624 GN=purK PE=3 SV=1	1.57263	3.13912	3.56124	3.32429	3.0581	1.66644	1.91032	1.64899	8	8	8	26.2	26.2	26.2	39.917	0	92.222	3464200000	66
	Q5ZVZ3	sp|Q5ZVZ3|GLO2_LEGPH Hydroxyacylglutathione hydrolase OS=Legionella pneumophila subsp. pneumophila (strain Philadelphia 1 / ATCC 33152 / DSM 7513) OX=272624 GN=gloB PE=3 SV=1	1.56764	1.37667	-0.473087	0.7425	0.805439	-1.86624	-0.812384	-0.94944	4	4	4	21.7	21.7	21.7	28.735	0	24.196	228480000	15
	Q5ZS45	tr|Q5ZS45|Q5ZS45_LEGPH DotD OS=Legionella pneumophila subsp. pneumophila (strain Philadelphia 1 / ATCC 33152 / DSM 7513) OX=272624 GN=dotD PE=1 SV=1	1.56667	3.72288	1.05684	0.805809	1.13816	-0.442226	-0.652304	-0.604662	11	11	11	71.2	71.2	71.2	17.838	0	58.591	928880000	69
	Q5ZZK3	tr|Q5ZZK3|Q5ZZK3_LEGPH Probable hydrolase OS=Legionella pneumophila subsp. pneumophila (strain Philadelphia 1 / ATCC 33152 / DSM 7513) OX=272624 GN=lpg0007 PE=4 SV=1	1.5639	2.36823	2.04332	1.85722	1.7074	0.27918	0.750071	-0.113005	13	13	13	60	60	60	31.881	0	226.08	1888000000	92
	Q5ZT83	tr|Q5ZT83|Q5ZT83_LEGPH Fumarylacetoacetate hydrolase OS=Legionella pneumophila subsp. pneumophila (strain Philadelphia 1 / ATCC 33152 / DSM 7513) OX=272624 GN=lpg2279 PE=4 SV=1	1.56151	3.00891	6.02318	6.19152	5.91191	4.43905	4.22493	4.7781	20	20	20	63	63	63	36.787	0	323.31	52605000000	332
	Q5ZW78	tr|Q5ZW78|Q5ZW78_LEGPH PhzF family phenazine biosynthesis protein OS=Legionella pneumophila subsp. pneumophila (strain Philadelphia 1 / ATCC 33152 / DSM 7513) OX=272624 GN=lpg1209 PE=3 SV=1	1.55332	1.87311	2.29686	3.28491	2.12125	0.990973	0.921093	1.131	9	9	9	29	29	29	29.731	0	193.88	2827400000	61
	Q5ZW68	tr|Q5ZW68|Q5ZW68_LEGPH Flagellar hook protein FlgE OS=Legionella pneumophila subsp. pneumophila (strain Philadelphia 1 / ATCC 33152 / DSM 7513) OX=272624 GN=flgE PE=3 SV=1	1.55276	1.82171	3.9959	3.96658	5.10184	2.94426	2.74375	2.71803	9	9	9	26.3	26.3	26.3	45.577	0	323.31	9658500000	142
	Q5ZXH3	tr|Q5ZXH3|Q5ZXH3_LEGPH dTDP-glucose 4	1.55192	1.62578	1.60878	1.75476	0.425962	-0.222223	-0.129486	-0.514563	15	15	15	46	46	46	41.132	0	79.472	1415200000	76
	Q5ZV94	tr|Q5ZV94|Q5ZV94_LEGPH Fimbrial biogenesis and twitching motility protein PilF OS=Legionella pneumophila subsp. pneumophila (strain Philadelphia 1 / ATCC 33152 / DSM 7513) OX=272624 GN=lpg1546 PE=4 SV=1	1.54509	1.58524	0.144861	0.093626	-1.1893	-1.69316	-1.85747	-2.03545	9	9	9	27.7	27.7	27.7	29.156	0	18.181	361350000	39
	Q5ZR88	tr|Q5ZR88|Q5ZR88_LEGPH Lipoprotein OS=Legionella pneumophila subsp. pneumophila (strain Philadelphia 1 / ATCC 33152 / DSM 7513) OX=272624 GN=lpg2995 PE=4 SV=1	1.54222	2.96485	1.01092	0.953859	0.664432	-0.511093	-0.524239	-0.962132	16	16	16	31.8	31.8	31.8	67.323	0	91.801	907430000	62
	Q5ZXJ8	tr|Q5ZXJ8|Q5ZXJ8_LEGPH Uncharacterized protein OS=Legionella pneumophila subsp. pneumophila (strain Philadelphia 1 / ATCC 33152 / DSM 7513) OX=272624 GN=lpg0733 PE=4 SV=1	1.53788	1.39949	0.376589	0.785065	-0.805153	-1.7882	-1.28931	-1.17964	16	16	16	36.5	36.5	36.5	55.252	0	108.95	733590000	62
	Q5ZUC0	tr|Q5ZUC0|Q5ZUC0_LEGPH Apolipoprotein A1/A4/E domain OS=Legionella pneumophila subsp. pneumophila (strain Philadelphia 1 / ATCC 33152 / DSM 7513) OX=272624 GN=lpg1887 PE=4 SV=1	1.53688	2.36311	2.27644	2.97499	2.80617	1.22331	1.38026	0.843401	3	3	3	41	41	41	13.269	0	159.32	1745900000	20
	Q5ZXH5	tr|Q5ZXH5|Q5ZXH5_LEGPH dTDP-4-dehydrorhamnose 3	1.53063	2.9799	3.121	2.90498	2.60853	1.45569	1.4423	1.1446	11	11	11	66.8	66.8	66.8	21.389	0	128.71	2937900000	73
	Q5ZUB5	tr|Q5ZUB5|Q5ZUB5_LEGPH Uncharacterized protein OS=Legionella pneumophila subsp. pneumophila (strain Philadelphia 1 / ATCC 33152 / DSM 7513) OX=272624 GN=lpg1892 PE=4 SV=1	1.52885	1.8498	1.20706	1.41448	1.52102	0.530359	-0.301823	-0.67252	8	8	8	67.7	67.7	67.7	14.336	0	48.073	855670000	42
	Q5ZZB7	sp|Q5ZZB7|RPIA_LEGPH Ribose-5-phosphate isomerase A OS=Legionella pneumophila subsp. pneumophila (strain Philadelphia 1 / ATCC 33152 / DSM 7513) OX=272624 GN=rpiA PE=1 SV=1	1.52631	3.02963	4.9714	4.85471	4.82315	3.56302	3.48382	3.0235	15	15	15	55.6	55.6	55.6	23.021	0	323.31	12128000000	131
	Q5ZRD1	tr|Q5ZRD1|Q5ZRD1_LEGPH Cystathionine beta synthase OS=Legionella pneumophila subsp. pneumophila (strain Philadelphia 1 / ATCC 33152 / DSM 7513) OX=272624 GN=lpg2951 PE=1 SV=1	1.52287	4.65235	6.37604	6.39016	6.30092	4.94744	4.73896	4.81211	26	26	26	71.8	71.8	71.8	34.357	0	323.31	50201000000	303
	Q5ZRF3	sp|Q5ZRF3|PAND_LEGPH Aspartate 1-decarboxylase OS=Legionella pneumophila subsp. pneumophila (strain Philadelphia 1 / ATCC 33152 / DSM 7513) OX=272624 GN=panD PE=3 SV=1	1.51655	1.99756	3.2324	4.05915	4.20676	2.10175	2.29588	2.55102	2	2	2	13.5	13.5	13.5	14.658	0	4.7103	1865000000	9
	Q5ZS86	tr|Q5ZS86|Q5ZS86_LEGPH DUF1840 domain-containing protein OS=Legionella pneumophila subsp. pneumophila (strain Philadelphia 1 / ATCC 33152 / DSM 7513) OX=272624 GN=lpg2633 PE=4 SV=1	1.51611	3.65973	2.58286	2.97383	2.77161	1.187	1.31329	1.27967	14	14	14	77.1	77.1	77.1	11.657	0	184.03	4290000000	182
	Q5ZXJ1	tr|Q5ZXJ1|Q5ZXJ1_LEGPH 17kDa common antigen OS=Legionella pneumophila subsp. pneumophila (strain Philadelphia 1 / ATCC 33152 / DSM 7513) OX=272624 GN=omp PE=4 SV=1	1.51513	3.08143	2.5813	2.88875	2.99908	1.52859	1.16844	1.22673	9	9	9	59.7	59.7	59.7	15.575	0	106.34	2066200000	46
	Q5ZUZ5	tr|Q5ZUZ5|Q5ZUZ5_LEGPH Lipid/polyisoprenoid-binding YceI-like domain-containing protein OS=Legionella pneumophila subsp. pneumophila (strain Philadelphia 1 / ATCC 33152 / DSM 7513) OX=272624 GN=lpg1647 PE=4 SV=1	1.51344	3.91523	5.19632	4.99634	5.1696	3.73029	3.45489	3.63676	13	13	13	60.3	60.3	60.3	22.363	0	323.31	13458000000	131
	Q5ZXP4	sp|Q5ZXP4|CH10_LEGPH Co-chaperonin GroES OS=Legionella pneumophila subsp. pneumophila (strain Philadelphia 1 / ATCC 33152 / DSM 7513) OX=272624 GN=groES PE=3 SV=1	1.51154	3.98861	8.52441	8.52951	8.48072	7.16657	6.83176	7.00171	15	15	15	84.4	84.4	84.4	10.475	0	323.31	147650000000	497
	Q5ZZ74	sp|Q5ZZ74|PGK_LEGPH Phosphoglycerate kinase OS=Legionella pneumophila subsp. pneumophila (strain Philadelphia 1 / ATCC 33152 / DSM 7513) OX=272624 GN=pgk PE=3 SV=1	1.50866	3.7923	5.13098	5.43645	5.2344	3.83605	3.63392	3.80588	32	32	32	67.2	67.2	67.2	42.479	0	323.31	40934000000	412
	Q5ZSI2	tr|Q5ZSI2|Q5ZSI2_LEGPH Group 1 truncated hemoglobin OS=Legionella pneumophila subsp. pneumophila (strain Philadelphia 1 / ATCC 33152 / DSM 7513) OX=272624 GN=lpg2535 PE=3 SV=1	1.50676	1.97885	1.09873	1.73058	2.17404	0.240324	-0.0622883	0.30504	6	6	6	57	57	57	15.459	0	66.839	694400000	23
	Q5ZY00	tr|Q5ZY00|Q5ZY00_LEGPH Adenosine deaminase OS=Legionella pneumophila subsp. pneumophila (strain Philadelphia 1 / ATCC 33152 / DSM 7513) OX=272624 GN=add PE=3 SV=1	1.5063	3.74859	5.21327	5.23432	5.44543	3.71896	3.69573	3.95944	23	23	23	72.4	72.4	72.4	36.332	0	323.31	30373000000	311
	Q5ZUS7	tr|Q5ZUS7|Q5ZUS7_LEGPH 16 kD immunogenic protein OS=Legionella pneumophila subsp. pneumophila (strain Philadelphia 1 / ATCC 33152 / DSM 7513) OX=272624 GN=lpg1715 PE=3 SV=1	1.50509	3.61563	6.08851	6.49688	6.31819	4.84135	4.79948	4.74749	18	18	18	61.8	61.8	61.8	15.694	0	323.31	39389000000	294
	Q5ZXZ5	tr|Q5ZXZ5|Q5ZXZ5_LEGPH Type II/III secretion system protein OS=Legionella pneumophila subsp. pneumophila (strain Philadelphia 1 / ATCC 33152 / DSM 7513) OX=272624 GN=lpg0585 PE=4 SV=1	1.49994	1.33583	-3.35798	-1.82889	-2.73457	-4.05753	-3.70063	-4.66309	3	3	3	29.1	29.1	29.1	27.912	0	5.7079	23029000	5
	Q5ZUZ4	tr|Q5ZUZ4|Q5ZUZ4_LEGPH Signal peptide protein OS=Legionella pneumophila subsp. pneumophila (strain Philadelphia 1 / ATCC 33152 / DSM 7513) OX=272624 GN=lpg1648 PE=4 SV=1	1.49967	1.77568	0.954386	1.72382	2.13744	-0.0128231	-0.0814152	0.410887	3	3	3	25.9	25.9	25.9	8.8943	0	6.5015	767130000	32
	Q5ZT54	tr|Q5ZT54|Q5ZT54_LEGPH Interaptin OS=Legionella pneumophila subsp. pneumophila (strain Philadelphia 1 / ATCC 33152 / DSM 7513) OX=272624 GN=lpg2311 PE=1 SV=1	1.49155	2.091	4.52253	5.13541	5.41874	3.53823	3.26846	3.79534	77	77	77	52.8	52.8	52.8	130.79	0	323.31	45061000000	638
	Q5ZXT5	tr|Q5ZXT5|Q5ZXT5_LEGPH Trp repressor binding protein OS=Legionella pneumophila subsp. pneumophila (strain Philadelphia 1 / ATCC 33152 / DSM 7513) OX=272624 GN=wrbA PE=3 SV=1	1.48976	2.513	3.57416	3.02029	2.88923	1.83922	1.49012	1.68505	8	8	8	43.7	43.7	43.7	21.08	0	98.339	3226900000	84
	Q5ZSC5	sp|Q5ZSC5|FMT_LEGPH Methionyl-tRNA formyltransferase OS=Legionella pneumophila subsp. pneumophila (strain Philadelphia 1 / ATCC 33152 / DSM 7513) OX=272624 GN=fmt PE=3 SV=1	1.48878	3.97445	1.92487	1.7797	1.72021	0.458632	0.302341	0.197487	11	11	11	40.8	40.8	40.8	34.415	0	159.37	2537200000	102
	Q5ZWY4	tr|Q5ZWY4|Q5ZWY4_LEGPH Nitrilase OS=Legionella pneumophila subsp. pneumophila (strain Philadelphia 1 / ATCC 33152 / DSM 7513) OX=272624 GN=lpg0950 PE=3 SV=1	1.48686	2.94793	3.3446	3.66872	3.90958	2.19484	2.017	2.25048	13	13	13	64.9	64.9	64.9	30.086	0	84.76	3374700000	76
	Q5ZTW8	tr|Q5ZTW8|Q5ZTW8_LEGPH Mevalonate diphosphate decarboxylase OS=Legionella pneumophila subsp. pneumophila (strain Philadelphia 1 / ATCC 33152 / DSM 7513) OX=272624 GN=lpg2040 PE=1 SV=1	1.48363	3.10944	1.75127	2.05411	1.79822	0.645584	0.271532	0.235611	14	14	14	51.9	51.9	51.9	36.395	0	84.634	2036500000	71
	Q5ZZK4	sp|Q5ZZK4|AGUA_LEGPH Putative agmatine deiminase OS=Legionella pneumophila subsp. pneumophila (strain Philadelphia 1 / ATCC 33152 / DSM 7513) OX=272624 GN=aguA PE=3 SV=1	1.48336	1.92995	2.42171	3.50227	2.73163	1.5766	1.21713	1.41179	12	12	12	48.6	48.6	48.6	39.478	0	323.31	3482400000	90
	Q5ZS37	tr|Q5ZS37|Q5ZS37_LEGPH Hypothetical with two candidate membrane-spanning segments OS=Legionella pneumophila subsp. pneumophila (strain Philadelphia 1 / ATCC 33152 / DSM 7513) OX=272624 GN=lpg2682 PE=4 SV=1	1.48237	3.51447	0.676701	0.667326	1.02383	-0.659519	-0.631838	-0.787884	3	3	3	13.6	13.6	13.6	26.731	0	15.23	400390000	19
	Q5ZU00	tr|Q5ZU00|Q5ZU00_LEGPH Endoribonuclease L-PSP OS=Legionella pneumophila subsp. pneumophila (strain Philadelphia 1 / ATCC 33152 / DSM 7513) OX=272624 GN=lpg2008 PE=3 SV=1	1.48052	3.46972	5.47653	5.6675	5.4173	3.82852	4.13643	4.15483	7	7	7	84.4	84.4	84.4	13.782	0	323.31	20846000000	86
	Q5ZV86	tr|Q5ZV86|Q5ZV86_LEGPH Long chain fatty acid-CoA ligase OS=Legionella pneumophila subsp. pneumophila (strain Philadelphia 1 / ATCC 33152 / DSM 7513) OX=272624 GN=fadD-1 PE=4 SV=1	1.47618	3.07555	1.9707	1.85825	1.87302	0.256742	0.272335	0.744347	20	20	20	38.5	38.5	38.5	62.93	0	323.31	2470500000	118
	Q5ZRW1	tr|Q5ZRW1|Q5ZRW1_LEGPH HIT family hydrolase OS=Legionella pneumophila subsp. pneumophila (strain Philadelphia 1 / ATCC 33152 / DSM 7513) OX=272624 GN=hit PE=1 SV=1	1.4693	2.46328	5.75625	6.3882	5.74901	4.54092	4.29276	4.65186	10	10	10	98.2	98.2	98.2	12.571	0	323.31	28942000000	176
	Q5ZUG0	tr|Q5ZUG0|Q5ZUG0_LEGPH D	1.46925	2.82977	-0.296055	0.157537	-0.203011	-1.45359	-1.45465	-1.84104	5	5	5	43.8	43.8	43.8	19.204	0	23.658	237030000	30
	Q5ZT84	sp|Q5ZT84|LLY_LEGPH 4-hydroxyphenylpyruvate dioxygenase OS=Legionella pneumophila subsp. pneumophila (strain Philadelphia 1 / ATCC 33152 / DSM 7513) OX=272624 GN=lly PE=1 SV=2	1.4688	3.99848	5.56561	5.73378	5.81101	4.35564	4.18478	4.16357	24	24	24	61.2	61.2	61.2	38.922	0	323.31	33503000000	226
	Q5ZRB4	tr|Q5ZRB4|Q5ZRB4_LEGPH Acetylornithine aminotransferase OS=Legionella pneumophila subsp. pneumophila (strain Philadelphia 1 / ATCC 33152 / DSM 7513) OX=272624 GN=argD PE=3 SV=1	1.46751	3.43173	5.81052	5.67362	6.07078	4.49414	4.28094	4.37731	37	37	37	88.9	88.9	88.9	42.65	0	323.31	55157000000	502
	Q5ZX46	sp|Q5ZX46|DAPE_LEGPH Succinyl-diaminopimelate desuccinylase OS=Legionella pneumophila subsp. pneumophila (strain Philadelphia 1 / ATCC 33152 / DSM 7513) OX=272624 GN=dapE PE=3 SV=1	1.46707	2.73204	1.00283	0.387594	0.940985	-0.602417	-0.735004	-0.73238	13	13	13	43	43	43	41.482	0	144.64	782100000	49
	Q5ZT82	tr|Q5ZT82|Q5ZT82_LEGPH Glutathione S-transferase OS=Legionella pneumophila subsp. pneumophila (strain Philadelphia 1 / ATCC 33152 / DSM 7513) OX=272624 GN=lpg2280 PE=1 SV=1	1.46194	2.15619	1.21733	1.59577	0.663982	-0.372698	-0.420284	-0.115742	3	3	3	11.3	11.3	11.3	24.417	0	6.6982	437740000	21
	Q5ZT40	tr|Q5ZT40|Q5ZT40_LEGPH Phytanoyl-CoA dioxygenase OS=Legionella pneumophila subsp. pneumophila (strain Philadelphia 1 / ATCC 33152 / DSM 7513) OX=272624 GN=lpg2325 PE=4 SV=1	1.45469	3.26914	-1.02177	-1.05242	-1.06329	-2.699	-2.22221	-2.58036	8	8	8	32	32	32	31.808	0	29.661	254430000	39
	Q5ZZ93	sp|Q5ZZ93|GCST_LEGPH Aminomethyltransferase OS=Legionella pneumophila subsp. pneumophila (strain Philadelphia 1 / ATCC 33152 / DSM 7513) OX=272624 GN=gcvT PE=3 SV=2	1.4465	2.9955	5.33764	5.02278	5.29199	3.96497	3.84116	3.50678	20	20	20	59.4	59.4	59.4	39.514	0	323.31	40231000000	333
	Q5ZSL0	tr|Q5ZSL0|Q5ZSL0_LEGPH Pyrroloquinoline quinone (Coenzyme PQQ) biosynthesis protein C OS=Legionella pneumophila subsp. pneumophila (strain Philadelphia 1 / ATCC 33152 / DSM 7513) OX=272624 GN=lpg2507 PE=4 SV=1	1.44586	2.67358	0.775868	1.33368	0.941837	-0.190281	-0.580444	-0.515465	11	11	11	57.6	57.6	57.6	27.337	0	108.7	1008800000	44
	Q5ZZB0	tr|Q5ZZB0|Q5ZZB0_LEGPH Uncharacterized protein OS=Legionella pneumophila subsp. pneumophila (strain Philadelphia 1 / ATCC 33152 / DSM 7513) OX=272624 GN=lpg0101 PE=4 SV=1	1.44458	2.78578	1.1974	1.57224	0.96397	-0.325174	-0.19684	-0.0781269	9	9	9	58.5	58.5	58.5	28.704	0	199.71	1042500000	39
	Q5ZYR1	tr|Q5ZYR1|Q5ZYR1_LEGPH DUF3421 domain-containing protein OS=Legionella pneumophila subsp. pneumophila (strain Philadelphia 1 / ATCC 33152 / DSM 7513) OX=272624 GN=lpg0301 PE=4 SV=1	1.44371	1.30802	2.92313	3.24087	4.48788	2.29068	1.71069	2.3194	9	9	9	61.9	61.9	61.9	20.683	0	102.96	4104100000	78
	Q5ZU37	tr|Q5ZU37|Q5ZU37_LEGPH Organic hydroperoxide resistance protein OsmC	1.44327	3.26795	5.07013	5.0167	5.40898	3.86179	3.6164	3.6878	10	10	10	66.2	66.2	66.2	14.703	0	323.31	18624000000	226
	Q5ZW69	tr|Q5ZW69|Q5ZW69_LEGPH Basal-body rod modification protein FlgD OS=Legionella pneumophila subsp. pneumophila (strain Philadelphia 1 / ATCC 33152 / DSM 7513) OX=272624 GN=flgD PE=3 SV=1	1.44216	1.3118	3.68672	2.9472	3.87138	2.32387	2.63732	1.21764	12	12	12	67.6	67.6	67.6	23.812	0	323.31	4850100000	79
	Q5ZXL9	tr|Q5ZXL9|Q5ZXL9_LEGPH Endo-1	1.44125	2.59433	3.8349	4.36765	4.49466	2.92849	2.68992	2.75504	12	12	12	55.4	55.4	55.4	25.78	0	323.31	12118000000	172
	Q5ZTB1	tr|Q5ZTB1|Q5ZTB1_LEGPH Succinate semialdehyde dehydrogenase OS=Legionella pneumophila subsp. pneumophila (strain Philadelphia 1 / ATCC 33152 / DSM 7513) OX=272624 GN=lpg2251 PE=3 SV=1	1.4401	4.47406	1.54655	1.51584	1.624	0.246107	0.0734062	0.0465698	26	26	26	70.5	70.5	70.5	51.639	0	271.56	2860100000	145
	Q5ZXH8	sp|Q5ZXH8|NEUCH_LEGPH UDP-N	1.43957	2.37044	1.2741	0.856848	1.25913	-0.0460796	-0.169912	-0.712627	10	10	10	34.2	34.2	34.2	42.11	0	124.06	1196900000	57
	Q5ZT63	tr|Q5ZT63|Q5ZT63_LEGPH Aspartate-semialdehyde dehydrogenase OS=Legionella pneumophila subsp. pneumophila (strain Philadelphia 1 / ATCC 33152 / DSM 7513) OX=272624 GN=asd PE=3 SV=1	1.43898	2.55909	4.6067	4.74362	5.15501	3.4843	3.11507	3.58904	29	29	29	75.3	75.3	75.3	37.018	0	323.31	18070000000	229
	Q5ZZ70	tr|Q5ZZ70|Q5ZZ70_LEGPH oligopeptidase A OS=Legionella pneumophila subsp. pneumophila (strain Philadelphia 1 / ATCC 33152 / DSM 7513) OX=272624 GN=lpg0141 PE=3 SV=1	1.43307	3.80356	4.11	4.13225	3.92259	2.47577	2.64195	2.74792	49	49	49	62.8	62.8	62.8	78.241	0	323.31	27326000000	427
	Q5ZRB9	tr|Q5ZRB9|Q5ZRB9_LEGPH Dihydroorotase OS=Legionella pneumophila subsp. pneumophila (strain Philadelphia 1 / ATCC 33152 / DSM 7513) OX=272624 GN=pyrC PE=3 SV=1	1.42519	3.49768	4.447	4.33063	4.66918	2.97764	2.99126	3.20233	17	17	17	62.4	62.4	62.4	39.97	0	323.31	19450000000	165
	Q5ZYC6	sp|Q5ZYC6|DOTL_LEGPH Type 4 coupling protein DotL OS=Legionella pneumophila subsp. pneumophila (strain Philadelphia 1 / ATCC 33152 / DSM 7513) OX=272624 GN=dotL PE=1 SV=1	1.42106	1.49969	-0.397152	0.423016	-0.134062	-1.92463	-1.7107	-0.736061	3	3	3	3.8	3.8	3.8	87.502	0	7.0472	206640000	11
	Q5ZVM2	sp|Q5ZVM2|SERC_LEGPH Phosphoserine aminotransferase OS=Legionella pneumophila subsp. pneumophila (strain Philadelphia 1 / ATCC 33152 / DSM 7513) OX=272624 GN=serC PE=3 SV=2	1.4134	1.83958	1.32729	2.02289	1.06537	-0.221029	-0.0198154	0.416189	20	20	20	58	58	58	41.053	0	308.97	2217200000	117
	Q5ZS40	tr|Q5ZS40|Q5ZS40_LEGPH D-isomer specific 2-hydroxyacid dehydrogenase OS=Legionella pneumophila subsp. pneumophila (strain Philadelphia 1 / ATCC 33152 / DSM 7513) OX=272624 GN=lpg2679 PE=3 SV=1	1.41043	3.09445	0.952778	1.00427	0.632206	-0.344975	-0.625776	-0.671276	10	10	10	54.1	54.1	54.1	35.488	0	120.94	651590000	48
	Q5ZW72	sp|Q5ZW72|HEM6_LEGPH Oxygen-dependent coproporphyrinogen-III oxidase OS=Legionella pneumophila subsp. pneumophila (strain Philadelphia 1 / ATCC 33152 / DSM 7513) OX=272624 GN=hemF PE=3 SV=2	1.40968	3.20251	2.57651	3.00542	2.62738	1.43122	1.27167	1.27738	20	20	20	67.8	67.8	67.8	35.82	0	195.41	5366900000	158
	Q5ZRC6	sp|Q5ZRC6|DCD_LEGPH dCTP deaminase OS=Legionella pneumophila subsp. pneumophila (strain Philadelphia 1 / ATCC 33152 / DSM 7513) OX=272624 GN=dcd PE=3 SV=1	1.40522	2.76805	4.0648	4.06454	3.83136	2.90233	2.31863	2.52406	11	11	11	60.1	60.1	60.1	21.137	0	91.575	7088700000	104
	Q5ZV85	tr|Q5ZV85|Q5ZV85_LEGPH Arginine 3rd transport system periplasmic binding protein OS=Legionella pneumophila subsp. pneumophila (strain Philadelphia 1 / ATCC 33152 / DSM 7513) OX=272624 GN=artJ PE=1 SV=1	1.39862	3.015	0.497263	0.303391	0.409121	-0.71409	-1.23078	-1.04122	8	8	8	36.3	36.3	36.3	28.272	0	18.753	402410000	27
	Q5ZYT9	tr|Q5ZYT9|Q5ZYT9_LEGPH Cysteine transferase OS=Legionella pneumophila subsp. pneumophila (strain Philadelphia 1 / ATCC 33152 / DSM 7513) OX=272624 GN=lpg0272 PE=4 SV=1	1.39778	3.3769	3.93861	4.22953	3.81975	2.52667	2.68033	2.58754	9	9	9	66.9	66.9	66.9	14.617	0	221.35	6604400000	81
	Q5ZT86	tr|Q5ZT86|Q5ZT86_LEGPH Glu/Leu/Phe/Val dehydrogenase OS=Legionella pneumophila subsp. pneumophila (strain Philadelphia 1 / ATCC 33152 / DSM 7513) OX=272624 GN=lpg2276 PE=3 SV=1	1.3976	3.7844	6.21176	5.91054	6.00031	4.72303	4.55321	4.65356	34	34	34	97.5	97.5	97.5	38.216	0	323.31	65094000000	470
	Q5ZSH0	tr|Q5ZSH0|Q5ZSH0_LEGPH Chaperonin CsaA OS=Legionella pneumophila subsp. pneumophila (strain Philadelphia 1 / ATCC 33152 / DSM 7513) OX=272624 GN=csaA PE=4 SV=1	1.39013	2.33184	0.88628	1.29267	1.36978	-0.46718	-0.321726	0.167229	3	3	3	27.9	27.9	27.9	12.178	0	58.421	464020000	17
	Q5ZSN0	sp|Q5ZSN0|DUT_LEGPH Deoxyuridine 5-triphosphate nucleotidohydrolase OS=Legionella pneumophila subsp. pneumophila (strain Philadelphia 1 / ATCC 33152 / DSM 7513) OX=272624 GN=dut PE=1 SV=2	1.38981	3.69004	4.8695	5.00974	5.12239	3.64059	3.46257	3.72903	11	11	11	92.8	92.8	92.8	16.347	0	323.31	18365000000	181
	Q5ZVM0	tr|Q5ZVM0|Q5ZVM0_LEGPH Cytidylate kinase OS=Legionella pneumophila subsp. pneumophila (strain Philadelphia 1 / ATCC 33152 / DSM 7513) OX=272624 GN=cmk PE=3 SV=1	1.3896	1.95785	0.835222	1.60885	1.24146	0.130438	-0.0319214	-0.581778	15	15	15	72.3	72.3	72.3	25.641	0	175.44	1364200000	84
	Q5ZRT6	sp|Q5ZRT6|TPIS_LEGPH Triosephosphate isomerase OS=Legionella pneumophila subsp. pneumophila (strain Philadelphia 1 / ATCC 33152 / DSM 7513) OX=272624 GN=tpiA PE=3 SV=1	1.3834	2.84356	4.36097	4.38964	4.67603	3.2027	2.80443	3.26932	22	22	22	74.7	74.7	74.7	27.513	0	323.31	14516000000	247
	Q5ZRN3	tr|Q5ZRN3|Q5ZRN3_LEGPH Putative auto-transporter adhesin head GIN domain-containing protein OS=Legionella pneumophila subsp. pneumophila (strain Philadelphia 1 / ATCC 33152 / DSM 7513) OX=272624 GN=lpg2847 PE=4 SV=1	1.3767	3.04814	5.93605	5.88947	5.49332	4.43064	4.49001	4.26809	20	20	20	60.9	60.9	60.9	36.047	0	323.31	11480000000	166
	Q5ZX60	sp|Q5ZX60|RF3_LEGPH Peptide chain release factor 3 OS=Legionella pneumophila subsp. pneumophila (strain Philadelphia 1 / ATCC 33152 / DSM 7513) OX=272624 GN=prfC PE=3 SV=1	1.37655	3.62638	1.67703	1.67076	1.89281	0.513907	0.369188	0.227854	26	26	26	51.9	51.9	51.9	59.475	0	323.31	2096600000	120
	Q5ZV44	tr|Q5ZV44|Q5ZV44_LEGPH Enoyl CoA hydratase OS=Legionella pneumophila subsp. pneumophila (strain Philadelphia 1 / ATCC 33152 / DSM 7513) OX=272624 GN=yfcX PE=3 SV=1	1.37504	1.48672	0.469332	-0.16032	-0.0100555	-0.996092	-2.03471	-0.795349	8	8	8	12.9	12.9	12.9	74.369	0	9.5372	224810000	18
	Q5ZYC5	tr|Q5ZYC5|Q5ZYC5_LEGPH LphA (DotK) OS=Legionella pneumophila subsp. pneumophila (strain Philadelphia 1 / ATCC 33152 / DSM 7513) OX=272624 GN=lphA PE=4 SV=1	1.37456	1.85791	1.51578	1.5373	0.567095	-0.0712318	-0.117205	-0.315052	8	8	8	49.2	49.2	49.2	21.07	0	220.91	1070700000	43
	Q5ZRZ8	tr|Q5ZRZ8|Q5ZRZ8_LEGPH NADH-dependent flavin oxidoreductase	1.36691	2.44403	2.88098	2.35832	2.87662	1.43145	1.52114	1.06261	23	23	23	64.2	64.2	64.2	40.734	0	323.31	5214900000	168
	P37032	sp|P37032|ACON_LEGPH Aconitate hydratase A OS=Legionella pneumophila subsp. pneumophila (strain Philadelphia 1 / ATCC 33152 / DSM 7513) OX=272624 GN=acn PE=1 SV=1	1.36482	3.35084	6.35444	6.41317	6.57087	5.17633	4.85978	5.2079	76	76	76	63.1	63.1	63.1	98.208	0	323.31	169090000000	1044
	Q5ZTW7	tr|Q5ZTW7|Q5ZTW7_LEGPH 7-carboxy-7-deazaguanine synthase OS=Legionella pneumophila subsp. pneumophila (strain Philadelphia 1 / ATCC 33152 / DSM 7513) OX=272624 GN=queE PE=3 SV=1	1.3643	1.86171	1.6506	0.899921	0.601398	-0.293331	-0.481087	-0.166559	10	10	10	61.8	61.8	61.8	24.417	0	173.83	837370000	43
	Q5ZX67	tr|Q5ZX67|Q5ZX67_LEGPH Cytochrome c type biogenesis protein CycH OS=Legionella pneumophila subsp. pneumophila (strain Philadelphia 1 / ATCC 33152 / DSM 7513) OX=272624 GN=lpg0865 PE=4 SV=1	1.36027	2.19021	1.95046	1.90172	2.57383	1.04482	0.541456	0.758921	8	8	8	70.9	70.9	70.9	13.926	0	323.31	2808500000	102
	Q5ZVW0	tr|Q5ZVW0|Q5ZVW0_LEGPH SPOR domain-containing protein OS=Legionella pneumophila subsp. pneumophila (strain Philadelphia 1 / ATCC 33152 / DSM 7513) OX=272624 GN=lpg1329 PE=4 SV=1	1.35231	3.49852	0.245575	0.175922	-0.126341	-1.30275	-1.23248	-1.22654	7	7	7	16.7	16.7	16.7	43.507	0	36.376	323290000	26
	Q5ZRZ4	tr|Q5ZRZ4|Q5ZRZ4_LEGPH Peptidyl-prolyl cis-trans isomerase OS=Legionella pneumophila subsp. pneumophila (strain Philadelphia 1 / ATCC 33152 / DSM 7513) OX=272624 GN=ppiB PE=3 SV=1	1.35189	3.17293	6.03662	6.12781	6.48649	4.93052	4.81371	4.85102	11	11	11	61.6	61.6	61.6	17.968	0	323.31	34083000000	245
	Q5ZXD3	tr|Q5ZXD3|Q5ZXD3_LEGPH quinolinate synthase OS=Legionella pneumophila subsp. pneumophila (strain Philadelphia 1 / ATCC 33152 / DSM 7513) OX=272624 GN=nadA PE=4 SV=1	1.35058	3.29986	3.35468	3.68817	3.74637	2.31136	2.27387	2.15224	29	29	29	74	74	74	50.292	0	323.31	8127800000	185
	Q5ZWE7	tr|Q5ZWE7|Q5ZWE7_LEGPH Putrescine-binding periplasmic protein OS=Legionella pneumophila subsp. pneumophila (strain Philadelphia 1 / ATCC 33152 / DSM 7513) OX=272624 GN=lpg1138 PE=3 SV=1	1.34083	1.68296	0.512404	0.477964	-0.47542	-1.35452	-1.30652	-0.84651	13	13	13	49.7	49.7	49.7	38.921	0	69.417	639450000	48
	Q5ZS41	tr|Q5ZS41|Q5ZS41_LEGPH Methyltransferase domain-containing protein OS=Legionella pneumophila subsp. pneumophila (strain Philadelphia 1 / ATCC 33152 / DSM 7513) OX=272624 GN=lpg2678 PE=4 SV=1	1.3355	2.47473	4.04965	3.61845	3.50365	2.47076	2.56918	2.1253	21	21	21	64.9	64.9	64.9	30.225	0	323.31	9808000000	157
	Q5ZS59	tr|Q5ZS59|Q5ZS59_LEGPH Transmembrane protein OS=Legionella pneumophila subsp. pneumophila (strain Philadelphia 1 / ATCC 33152 / DSM 7513) OX=272624 GN=lpg2660 PE=4 SV=1	1.33503	3.71267	2.18313	2.03412	1.8663	0.747456	0.605413	0.725582	4	4	4	28.6	28.6	28.6	24.797	0	75.889	1198100000	39
	Q5ZX98	sp|Q5ZX98|TRPD_LEGPH Anthranilate phosphoribosyltransferase OS=Legionella pneumophila subsp. pneumophila (strain Philadelphia 1 / ATCC 33152 / DSM 7513) OX=272624 GN=trpD PE=3 SV=1	1.33217	2.48651	2.66626	3.2496	2.6978	1.59833	1.35362	1.6652	15	15	15	49.4	49.4	49.4	37.364	0	260.42	3486300000	124
	Q5ZX62	tr|Q5ZX62|Q5ZX62_LEGPH 3-hydroxyisobutyryl Coenzyme A hydrolase OS=Legionella pneumophila subsp. pneumophila (strain Philadelphia 1 / ATCC 33152 / DSM 7513) OX=272624 GN=lpg0870 PE=4 SV=1	1.32798	3.18954	4.18853	4.52977	4.12655	2.83977	3.00818	3.01295	21	21	21	63.1	63.1	63.1	38.853	0	323.31	14509000000	191
	Q5ZRH2	tr|Q5ZRH2|Q5ZRH2_LEGPH Amine oxidase OS=Legionella pneumophila subsp. pneumophila (strain Philadelphia 1 / ATCC 33152 / DSM 7513) OX=272624 GN=tynA PE=3 SV=1	1.32177	1.65388	-2.41872	-2.74457	-2.07629	-3.48655	-4.34919	-3.36915	3	3	3	7.6	7.6	7.6	73.42	0	5.5735	30903000	6
	Q5ZXC5	tr|Q5ZXC5|Q5ZXC5_LEGPH nicotinate-nucleotide diphosphorylase (carboxylating) OS=Legionella pneumophila subsp. pneumophila (strain Philadelphia 1 / ATCC 33152 / DSM 7513) OX=272624 GN=nadC PE=3 SV=1	1.31508	2.61036	4.48637	4.4914	3.96472	3.1316	2.8452	3.02043	16	16	16	65	65	65	30.916	0	323.31	10526000000	104
	Q5ZXI6	sp|Q5ZXI6|LIPA_LEGPH Lipoyl synthase OS=Legionella pneumophila subsp. pneumophila (strain Philadelphia 1 / ATCC 33152 / DSM 7513) OX=272624 GN=lipA PE=3 SV=1	1.3146	1.62778	0.295088	0.582748	-0.635708	-1.22986	-1.29235	-1.17947	12	12	12	39.5	39.5	39.5	36.741	0	62.408	653940000	52
	Q5ZVY4	sp|Q5ZVY4|TRPB_LEGPH Tryptophan synthase beta chain OS=Legionella pneumophila subsp. pneumophila (strain Philadelphia 1 / ATCC 33152 / DSM 7513) OX=272624 GN=trpB PE=3 SV=1	1.31036	2.48429	2.57034	2.08051	1.9668	0.895313	1.06197	0.729286	22	22	22	61.7	61.7	61.7	43.3	0	323.31	3005400000	104
	Q5ZXY5	tr|Q5ZXY5|Q5ZXY5_LEGPH 4-amino-4-deoxychorismate lyase OS=Legionella pneumophila subsp. pneumophila (strain Philadelphia 1 / ATCC 33152 / DSM 7513) OX=272624 GN=lpg0595 PE=1 SV=1	1.31036	3.12136	2.09604	1.95578	2.03223	0.449772	0.81533	0.88788	20	20	20	72.7	72.7	72.7	30.838	0	109.1	1769900000	83
	Q5ZTT4	tr|Q5ZTT4|Q5ZTT4_LEGPH TraI OS=Legionella pneumophila subsp. pneumophila (strain Philadelphia 1 / ATCC 33152 / DSM 7513) OX=272624 GN=lpg2077 PE=4 SV=1	1.30812	2.11414	2.23392	1.38638	2.03375	0.701222	0.53657	0.491903	4	4	4	1.9	1.9	1.9	224.13	0	8.3301	699360000	16
	Q5ZWH2	tr|Q5ZWH2|Q5ZWH2_LEGPH Uncharacterized protein OS=Legionella pneumophila subsp. pneumophila (strain Philadelphia 1 / ATCC 33152 / DSM 7513) OX=272624 GN=lpg1113 PE=4 SV=1	1.30361	1.666	1.13877	2.17681	1.2989	0.430489	0.335192	-0.062046	5	5	5	22	22	22	28.091	0	83.43	708960000	24
	Q5ZZ36	tr|Q5ZZ36|Q5ZZ36_LEGPH Pyoverdine biosynthesis protein PvcB OS=Legionella pneumophila subsp. pneumophila (strain Philadelphia 1 / ATCC 33152 / DSM 7513) OX=272624 GN=lpg0175 PE=4 SV=1	1.30249	3.2554	2.15194	2.26902	2.00299	0.986332	0.893482	0.636671	15	15	15	55.8	55.8	55.8	32.213	0	205.97	3245400000	104
	Q5ZXT0	tr|Q5ZXT0|Q5ZXT0_LEGPH Malate oxidoreductase OS=Legionella pneumophila subsp. pneumophila (strain Philadelphia 1 / ATCC 33152 / DSM 7513) OX=272624 GN=lpg0651 PE=4 SV=1	1.30102	3.24146	4.15942	4.34774	4.49152	3.04029	2.87429	3.18103	27	27	27	69.1	69.1	69.1	44.345	0	323.31	15400000000	255
	Q5ZUY5	tr|Q5ZUY5|Q5ZUY5_LEGPH NG	1.29825	2.22006	2.95119	3.69401	3.05305	2.05563	1.79776	1.95011	12	12	12	54.1	54.1	54.1	28.551	0	323.31	5637600000	124
	Q5ZTX2	sp|Q5ZTX2|NTPP_LEGPH Nucleoside triphosphate pyrophosphatase OS=Legionella pneumophila subsp. pneumophila (strain Philadelphia 1 / ATCC 33152 / DSM 7513) OX=272624 GN=lpg2036 PE=3 SV=1	1.29647	1.35444	0.980627	1.55715	1.27658	-0.544708	-0.32625	0.795902	6	6	6	47.5	47.5	47.5	22.569	0	102.19	894110000	37
	Q5ZRL3	sp|Q5ZRL3|TYSY_LEGPH Thymidylate synthase OS=Legionella pneumophila subsp. pneumophila (strain Philadelphia 1 / ATCC 33152 / DSM 7513) OX=272624 GN=thyA PE=3 SV=1	1.28756	2.15606	3.48058	3.64573	3.00813	2.14167	2.34742	1.78267	12	12	12	40.2	40.2	40.2	30.165	0	218.3	5340300000	88
	Q5ZWA5	tr|Q5ZWA5|Q5ZWA5_LEGPH 6	1.28607	1.78787	2.38784	2.89267	2.285	0.819902	1.167	1.7204	8	8	8	59.4	59.4	59.4	16.886	0	211.49	2506000000	67
	Q5ZYA1	tr|Q5ZYA1|Q5ZYA1_LEGPH ferredoxin--NADP(+) reductase OS=Legionella pneumophila subsp. pneumophila (strain Philadelphia 1 / ATCC 33152 / DSM 7513) OX=272624 GN=poxF PE=3 SV=1	1.28549	2.59138	4.24391	4.78872	4.53914	3.4563	3.13199	3.12703	15	15	15	70.2	70.2	70.2	28.74	0	323.31	11665000000	160
	Q5ZUV4	tr|Q5ZUV4|Q5ZUV4_LEGPH Possible flagellar hook-length control protein OS=Legionella pneumophila subsp. pneumophila (strain Philadelphia 1 / ATCC 33152 / DSM 7513) OX=272624 GN=lpg1688 PE=3 SV=1	1.28184	1.57617	1.04934	0.54561	1.39434	-0.0247173	0.0153256	-0.846844	6	6	6	19.3	19.3	19.3	46.284	0	22.224	530820000	29
	Q5ZW14	tr|Q5ZW14|Q5ZW14_LEGPH YHS domain-containing protein OS=Legionella pneumophila subsp. pneumophila (strain Philadelphia 1 / ATCC 33152 / DSM 7513) OX=272624 GN=lpg1274 PE=4 SV=1	1.27908	2.34735	5.46853	5.75358	5.96077	4.54828	4.11732	4.68006	16	16	16	67.5	67.5	67.5	16.805	0	122.37	23321000000	211
	Q5ZYL0	tr|Q5ZYL0|Q5ZYL0_LEGPH 3-oxoacyl-(Acyl carrier protein) synthase II	1.26911	2.43033	4.15394	3.91695	3.52415	2.4191	2.60457	2.76405	18	18	18	60.2	60.2	60.2	46.094	0	323.31	7940300000	110
	Q5ZYX4	tr|Q5ZYX4|Q5ZYX4_LEGPH Lipolytic enzyme OS=Legionella pneumophila subsp. pneumophila (strain Philadelphia 1 / ATCC 33152 / DSM 7513) OX=272624 GN=mhpC PE=4 SV=1	1.26348	2.86149	0.0356731	0.274294	0.249439	-1.28888	-0.811449	-1.13071	4	4	4	14	14	14	29.402	0	14.977	335940000	19
	Q5ZXK0	tr|Q5ZXK0|Q5ZXK0_LEGPH Outer membrane protein beta-barrel domain-containing protein OS=Legionella pneumophila subsp. pneumophila (strain Philadelphia 1 / ATCC 33152 / DSM 7513) OX=272624 GN=lpg0731 PE=4 SV=1	1.25955	1.46727	1.28367	1.8821	1.01247	0.164318	-0.408781	0.644064	4	4	4	31.8	31.8	31.8	26.349	0	243.15	747060000	41
	Q5ZXW6	tr|Q5ZXW6|Q5ZXW6_LEGPH Peptide deformylase OS=Legionella pneumophila subsp. pneumophila (strain Philadelphia 1 / ATCC 33152 / DSM 7513) OX=272624 GN=def PE=3 SV=1	1.25366	1.31502	-0.26235	1.22707	0.523655	-0.52121	-0.906103	-0.845274	7	7	7	32.9	32.9	32.9	27.145	0	94.408	453270000	31
	Q5ZWZ4	tr|Q5ZWZ4|Q5ZWZ4_LEGPH 2-dehydro-3-deoxy-phosphogluconate aldolase OS=Legionella pneumophila subsp. pneumophila (strain Philadelphia 1 / ATCC 33152 / DSM 7513) OX=272624 GN=eda PE=3 SV=1	1.25158	2.34509	2.71696	2.88752	2.73686	1.39523	1.24965	1.94171	4	4	4	33.7	33.7	33.7	20.415	0	129.37	2006100000	32
	Q5ZVD5	tr|Q5ZVD5|Q5ZVD5_LEGPH Acyltransferase OS=Legionella pneumophila subsp. pneumophila (strain Philadelphia 1 / ATCC 33152 / DSM 7513) OX=272624 GN=lpg1505 PE=4 SV=1	1.24675	2.56778	-1.21648	-0.999746	-0.605476	-2.19403	-2.28655	-2.08137	3	3	3	24	24	24	14.744	0	5.9893	181650000	17
	Q5ZTX9	tr|Q5ZTX9|Q5ZTX9_LEGPH 7	1.24182	1.91667	0.79706	1.65341	1.34717	-0.0291729	-0.180807	0.282154	5	5	5	51.8	51.8	51.8	12.499	0	51.999	794270000	36
	Q5ZW66	tr|Q5ZW66|Q5ZW66_LEGPH Flagellar basal-body rod protein FlgG OS=Legionella pneumophila subsp. pneumophila (strain Philadelphia 1 / ATCC 33152 / DSM 7513) OX=272624 GN=flgG PE=3 SV=1	1.23799	1.34777	1.53615	1.65202	2.81693	0.877995	0.502245	0.9109	11	11	11	52.5	52.5	52.5	27.679	0	182.56	1408200000	59
	Q5ZS34	tr|Q5ZS34|Q5ZS34_LEGPH Dienelactone hydrolase family protein OS=Legionella pneumophila subsp. pneumophila (strain Philadelphia 1 / ATCC 33152 / DSM 7513) OX=272624 GN=lpg2685 PE=4 SV=1	1.22882	3.97943	2.80985	2.82153	3.0491	1.70006	1.63859	1.65538	6	6	6	28.2	28.2	28.2	27.465	0	96.823	2650400000	38
	Q5ZUL8	tr|Q5ZUL8|Q5ZUL8_LEGPH Ribonucleoside-diphosphate reductase subunit beta OS=Legionella pneumophila subsp. pneumophila (strain Philadelphia 1 / ATCC 33152 / DSM 7513) OX=272624 GN=nrdB PE=3 SV=1	1.22081	2.39496	3.42826	3.39505	2.90255	1.86587	2.24697	1.95059	25	25	25	67.5	67.5	67.5	44.48	0	323.31	8054600000	178
	Q5ZVB1	tr|Q5ZVB1|Q5ZVB1_LEGPH 2-methylcitrate dehydratase OS=Legionella pneumophila subsp. pneumophila (strain Philadelphia 1 / ATCC 33152 / DSM 7513) OX=272624 GN=prpD PE=3 SV=1	1.2171	3.84437	4.99911	5.08862	5.09524	3.77478	3.75357	4.00333	28	28	28	68.4	68.4	68.4	55.067	0	323.31	28842000000	281
	Q5ZTB2	tr|Q5ZTB2|Q5ZTB2_LEGPH Alcohol dehydrogenase	1.20954	3.2201	2.89695	2.55754	2.92494	1.63073	1.51534	1.60475	22	22	22	74.6	74.6	74.6	41.533	0	323.31	5802000000	165
	Q5ZX48	tr|Q5ZX48|Q5ZX48_LEGPH Glycosyl hydrolase OS=Legionella pneumophila subsp. pneumophila (strain Philadelphia 1 / ATCC 33152 / DSM 7513) OX=272624 GN=lpg0885 PE=4 SV=1	1.19853	1.49161	1.37529	1.90391	1.35953	-0.258039	0.860544	0.44064	7	7	7	25.7	25.7	25.7	39.661	0	82.064	1642800000	51
	Q5ZVP7	tr|Q5ZVP7|Q5ZVP7_LEGPH Beta-ketoacyl-[acyl-carrier-protein] synthase III OS=Legionella pneumophila subsp. pneumophila (strain Philadelphia 1 / ATCC 33152 / DSM 7513) OX=272624 GN=fabH PE=3 SV=1	1.19469	3.76804	2.89117	2.67364	2.72206	1.51825	1.50076	1.68378	17	17	17	68.5	68.5	68.5	34.299	0	312.04	5096000000	115
	Q5ZUJ3	sp|Q5ZUJ3|MUTS_LEGPH DNA mismatch repair protein MutS OS=Legionella pneumophila subsp. pneumophila (strain Philadelphia 1 / ATCC 33152 / DSM 7513) OX=272624 GN=mutS PE=3 SV=2	1.19356	2.7906	-2.83872	-2.74002	-3.07028	-4.31664	-4.00446	-3.90858	4	4	4	7.1	7.1	7.1	94.774	0	6.3129	32901000	8
	Q5ZVC1	tr|Q5ZVC1|Q5ZVC1_LEGPH Purine/pyrimidine phosphoribosyltransferase OS=Legionella pneumophila subsp. pneumophila (strain Philadelphia 1 / ATCC 33152 / DSM 7513) OX=272624 GN=lpg1519 PE=1 SV=1	1.19055	2.15065	2.11547	2.57971	2.78676	1.4193	1.43623	1.05475	12	12	12	78.8	78.8	78.8	21.024	0	158.38	3727000000	90
	Q5ZVN8	tr|Q5ZVN8|Q5ZVN8_LEGPH Deoxyribonuclease TatD OS=Legionella pneumophila subsp. pneumophila (strain Philadelphia 1 / ATCC 33152 / DSM 7513) OX=272624 GN=lpg1402 PE=3 SV=1	1.18832	2.78689	3.94732	3.68782	3.55971	2.69377	2.33401	2.60209	10	10	10	55.9	55.9	55.9	30.547	0	168.96	6538000000	67
	Q5ZSP7	tr|Q5ZSP7|Q5ZSP7_LEGPH Cytochrome c3 hydrogenase alpha (Or beta) chain OS=Legionella pneumophila subsp. pneumophila (strain Philadelphia 1 / ATCC 33152 / DSM 7513) OX=272624 GN=lpg2470 PE=4 SV=1	1.18616	2.28916	-2.69545	-2.70413	-3.08733	-3.7006	-4.06064	-4.28413	3	3	3	7.2	7.2	7.2	45.415	0.0021708	3.0484	11378000	5
	Q5ZVL6	tr|Q5ZVL6|Q5ZVL6_LEGPH Aminotransferase OS=Legionella pneumophila subsp. pneumophila (strain Philadelphia 1 / ATCC 33152 / DSM 7513) OX=272624 GN=lpg1424 PE=3 SV=1	1.18327	2.89152	3.76195	3.65687	3.53231	2.53918	2.2132	2.64893	18	18	18	60.4	60.4	60.4	41.192	0	323.31	12686000000	213
	Q5ZU91	tr|Q5ZU91|Q5ZU91_LEGPH Possible regulator of murein genes BolA OS=Legionella pneumophila subsp. pneumophila (strain Philadelphia 1 / ATCC 33152 / DSM 7513) OX=272624 GN=bolA PE=3 SV=1	1.17827	1.62486	1.53729	0.932962	1.77577	0.0268097	0.670713	0.0136738	2	2	2	41	41	41	12.22	0	12.704	671180000	17
	Q5ZTX7	sp|Q5ZTX7|SYR_LEGPH Arginine--tRNA ligase OS=Legionella pneumophila subsp. pneumophila (strain Philadelphia 1 / ATCC 33152 / DSM 7513) OX=272624 GN=argS PE=3 SV=1	1.17649	2.51199	3.6574	3.84336	3.313	2.27195	2.40151	2.61082	27	27	27	56.7	56.7	56.7	66.029	0	323.31	9349900000	196
	Q5ZSB2	tr|Q5ZSB2|Q5ZSB2_LEGPH Metallopeptidase PepO	1.17302	2.71567	4.12653	4.6255	4.2721	3.19933	3.04315	3.2626	42	42	42	61.9	61.9	61.9	76.858	0	323.31	20067000000	321
	Q5ZUH5	tr|Q5ZUH5|Q5ZUH5_LEGPH SAM-dependent methyltransferase OS=Legionella pneumophila subsp. pneumophila (strain Philadelphia 1 / ATCC 33152 / DSM 7513) OX=272624 GN=lpg1823 PE=4 SV=1	1.1727	2.68926	4.14062	4.16354	4.61621	3.24486	3.07791	3.07949	19	19	19	61	61	61	26.194	0	323.31	12280000000	191
	Q5ZUM8	tr|Q5ZUM8|Q5ZUM8_LEGPH Outer-membrane lipoprotein carrier protein OS=Legionella pneumophila subsp. pneumophila (strain Philadelphia 1 / ATCC 33152 / DSM 7513) OX=272624 GN=lolA PE=3 SV=1	1.17156	1.32791	1.09524	2.23521	2.38548	0.667755	0.664518	0.868971	11	11	11	59.8	59.8	59.8	23.097	0	96.727	1549600000	52
	Q5ZYL1	tr|Q5ZYL1|Q5ZYL1_LEGPH 3-oxoacyl-[acyl-carrier-protein] synthase 2 OS=Legionella pneumophila subsp. pneumophila (strain Philadelphia 1 / ATCC 33152 / DSM 7513) OX=272624 GN=fabF PE=3 SV=1	1.16557	3.61716	2.78387	2.49052	2.55282	1.48597	1.45654	1.38799	21	21	21	57.2	57.2	57.2	45.89	0	323.31	5877400000	182
	Q5ZXB6	tr|Q5ZXB6|Q5ZXB6_LEGPH Isocitrate dehydrogenase [NADP] OS=Legionella pneumophila subsp. pneumophila (strain Philadelphia 1 / ATCC 33152 / DSM 7513) OX=272624 GN=icd PE=1 SV=1	1.16508	2.96265	6.68753	6.94489	6.74408	5.75722	5.39935	5.72468	45	45	45	73.5	73.5	73.5	46.417	0	323.31	183340000000	1132
	Q5ZXC3	tr|Q5ZXC3|Q5ZXC3_LEGPH Succinyl-diaminopimelate desuccinylase OS=Legionella pneumophila subsp. pneumophila (strain Philadelphia 1 / ATCC 33152 / DSM 7513) OX=272624 GN=dapE PE=1 SV=1	1.16382	2.80347	4.11644	4.22953	4.47846	3.0856	2.93734	3.31004	30	30	30	87.3	87.3	87.3	52.496	0	323.31	14491000000	225
	Q5ZX56	tr|Q5ZX56|Q5ZX56_LEGPH Alanine dehydrogenase and pyridine nucleotide transhydrogenase OS=Legionella pneumophila subsp. pneumophila (strain Philadelphia 1 / ATCC 33152 / DSM 7513) OX=272624 GN=pntAa PE=3 SV=1	1.16162	4.01337	3.7376	3.7259	3.59838	2.448	2.48702	2.64201	27	27	27	64.7	64.7	64.7	40.615	0	323.31	9375900000	231
	Q5ZTC0	tr|Q5ZTC0|Q5ZTC0_LEGPH DUF1688 domain-containing protein OS=Legionella pneumophila subsp. pneumophila (strain Philadelphia 1 / ATCC 33152 / DSM 7513) OX=272624 GN=lpg2242 PE=4 SV=1	1.16032	2.58306	1.68975	1.80815	1.33088	0.555469	0.538683	0.25367	18	18	18	50.3	50.3	50.3	50.64	0	323.31	2999500000	143
	Q5ZYL4	tr|Q5ZYL4|Q5ZYL4_LEGPH Glucose-1-dehydrogenase OS=Legionella pneumophila subsp. pneumophila (strain Philadelphia 1 / ATCC 33152 / DSM 7513) OX=272624 GN=lpg0358 PE=4 SV=1	1.15794	3.18312	1.17057	0.821428	0.871929	-0.259644	-0.100382	-0.249874	10	10	10	59.5	59.5	59.5	26.884	0	72.07	1159700000	58
	Q5ZUI8	tr|Q5ZUI8|Q5ZUI8_LEGPH Long chain fatty acid transporter OS=Legionella pneumophila subsp. pneumophila (strain Philadelphia 1 / ATCC 33152 / DSM 7513) OX=272624 GN=lpg1810 PE=3 SV=1	1.14876	2.84925	2.5002	2.33489	2.23507	1.23687	0.980185	1.40683	15	15	15	42.1	42.1	42.1	52.63	0	227.66	3506800000	120
	Q5ZSC4	tr|Q5ZSC4|Q5ZSC4_LEGPH Peptide deformylase OS=Legionella pneumophila subsp. pneumophila (strain Philadelphia 1 / ATCC 33152 / DSM 7513) OX=272624 GN=def PE=1 SV=1	1.14578	2.79011	5.73489	6.01664	6.07883	4.77777	4.62165	4.99362	14	14	14	81.8	81.8	81.8	19.227	0	311.83	29038000000	186
	Q5ZUW4	tr|Q5ZUW4|Q5ZUW4_LEGPH Phosphoribosylformylglycinamidine synthase subunit PurL OS=Legionella pneumophila subsp. pneumophila (strain Philadelphia 1 / ATCC 33152 / DSM 7513) OX=272624 GN=purL2 PE=3 SV=1	1.14501	2.44185	2.64282	2.58015	2.87787	1.4175	1.36681	1.88149	31	31	31	52.1	52.1	52.1	85.159	0	323.31	4088700000	144
	Q5ZTG6	tr|Q5ZTG6|Q5ZTG6_LEGPH Ornithine cyclodeaminase OS=Legionella pneumophila subsp. pneumophila (strain Philadelphia 1 / ATCC 33152 / DSM 7513) OX=272624 GN=lpg2196 PE=4 SV=1	1.14152	1.89623	3.57546	3.76982	2.96137	2.14796	2.23341	2.50073	13	13	13	50.5	50.5	50.5	35.144	0	323.31	9143200000	141
	Q5ZYA9	tr|Q5ZYA9|Q5ZYA9_LEGPH Biotin carboxyl carrier protein of acetyl-CoA carboxylase OS=Legionella pneumophila subsp. pneumophila (strain Philadelphia 1 / ATCC 33152 / DSM 7513) OX=272624 GN=lpg0463 PE=4 SV=1	1.13981	1.44298	4.67438	4.87561	4.04935	3.00905	3.25684	3.91404	5	5	5	44.4	44.4	44.4	17.452	0	184.55	5902700000	96
	Q5ZXE0	sp|Q5ZXE0|MIP_LEGPH Outer membrane protein MIP OS=Legionella pneumophila subsp. pneumophila (strain Philadelphia 1 / ATCC 33152 / DSM 7513) OX=272624 GN=mip PE=1 SV=2	1.13942	4.03563	7.39722	7.32412	7.56516	6.29489	6.29955	6.27379	22	22	22	74.2	74.2	74.2	24.88	0	323.31	121250000000	411
	Q5ZU94	tr|Q5ZU94|Q5ZU94_LEGPH Pyrophosphate--fructose 6-phosphate 1-phosphotransferase OS=Legionella pneumophila subsp. pneumophila (strain Philadelphia 1 / ATCC 33152 / DSM 7513) OX=272624 GN=pfp PE=3 SV=1	1.13819	3.22751	3.71379	3.90413	3.96982	2.67075	2.60946	2.89294	26	26	26	78.7	78.7	78.7	44.892	0	323.31	21256000000	309
	Q5ZVM1	sp|Q5ZVM1|AROA_LEGPH 3-phosphoshikimate 1-carboxyvinyltransferase OS=Legionella pneumophila subsp. pneumophila (strain Philadelphia 1 / ATCC 33152 / DSM 7513) OX=272624 GN=aroA PE=3 SV=1	1.13803	2.78658	3.74133	3.75022	4.19369	2.76036	2.72467	2.78613	20	20	20	54.7	54.7	54.7	46.165	0	323.31	12284000000	212
	Q5ZYW9	tr|Q5ZYW9|Q5ZYW9_LEGPH D-3-phosphoglycerate dehydrogenase OS=Legionella pneumophila subsp. pneumophila (strain Philadelphia 1 / ATCC 33152 / DSM 7513) OX=272624 GN=serA PE=3 SV=1	1.13795	1.63357	0.982142	1.5286	0.934954	-0.0551186	-0.394312	0.481289	15	15	15	37.6	37.6	37.6	32.453	0	92.369	1229900000	65
	Q5ZU10	sp|Q5ZU10|HIS82_LEGPH Histidinol-phosphate aminotransferase 2 OS=Legionella pneumophila subsp. pneumophila (strain Philadelphia 1 / ATCC 33152 / DSM 7513) OX=272624 GN=hisC2 PE=3 SV=2	1.13634	2.349	3.22442	3.18199	2.76409	1.65817	2.05197	2.05135	14	14	14	45.8	45.8	45.8	41.488	0	158.17	3643400000	93
	Q5ZXM1	tr|Q5ZXM1|Q5ZXM1_LEGPH Sepiapterin reductase OS=Legionella pneumophila subsp. pneumophila (strain Philadelphia 1 / ATCC 33152 / DSM 7513) OX=272624 GN=yueD PE=3 SV=1	1.13465	2.42773	0.700769	1.06071	0.516167	-0.56407	-0.321848	-0.240377	9	9	9	23.4	23.4	23.4	30.064	0	46.179	670020000	44
	Q5ZV38	tr|Q5ZV38|Q5ZV38_LEGPH RES domain-containing protein OS=Legionella pneumophila subsp. pneumophila (strain Philadelphia 1 / ATCC 33152 / DSM 7513) OX=272624 GN=lpg1604 PE=3 SV=1	1.13457	1.66562	-1.33799	-1.82063	-2.0534	-2.83243	-2.4991	-3.2842	8	8	8	52.9	52.9	52.9	25.582	0	33.997	133450000	21
	Q5ZXU7	tr|Q5ZXU7|Q5ZXU7_LEGPH Type IV secretion protein Dot OS=Legionella pneumophila subsp. pneumophila (strain Philadelphia 1 / ATCC 33152 / DSM 7513) OX=272624 GN=lpg0634 PE=1 SV=1	1.12793	2.71594	6.89974	6.84649	6.53129	5.61688	5.81964	5.45721	54	54	54	81.3	81.3	81.3	50.807	0	323.31	129280000000	874
	Q5ZRL4	tr|Q5ZRL4|Q5ZRL4_LEGPH Thioesterase OS=Legionella pneumophila subsp. pneumophila (strain Philadelphia 1 / ATCC 33152 / DSM 7513) OX=272624 GN=lpg2867 PE=1 SV=1	1.12635	2.88987	3.2312	2.90946	2.92898	2.03612	1.9347	1.71978	7	7	7	68.5	68.5	68.5	14.894	0	99.56	4383100000	80
	Q5ZUT4	sp|Q5ZUT4|ASTB_LEGPH N-succinylarginine dihydrolase OS=Legionella pneumophila subsp. pneumophila (strain Philadelphia 1 / ATCC 33152 / DSM 7513) OX=272624 GN=astB PE=3 SV=1	1.123	3.04518	3.56766	3.62878	3.79771	2.5295	2.36337	2.73228	16	16	16	46.9	46.9	46.9	50.133	0	235.02	7503800000	128
	Q5ZZJ7	tr|Q5ZZJ7|Q5ZZJ7_LEGPH Pirin-like protein OS=Legionella pneumophila subsp. pneumophila (strain Philadelphia 1 / ATCC 33152 / DSM 7513) OX=272624 GN=lpg0013 PE=3 SV=1	1.12287	1.85798	1.61603	1.42826	1.62642	-0.0461445	0.849217	0.499023	5	5	5	22.6	22.6	22.6	31.431	0	48.996	1035400000	34
	Q5ZRL6	tr|Q5ZRL6|Q5ZRL6_LEGPH 6-carboxy-5	1.12223	1.51025	2.09638	2.66607	2.53746	0.969225	1.06112	1.90287	4	4	4	20.1	20.1	20.1	19.776	0	39.236	2180700000	37
	Q5ZUS3	tr|Q5ZUS3|Q5ZUS3_LEGPH Methionine aminopeptidase OS=Legionella pneumophila subsp. pneumophila (strain Philadelphia 1 / ATCC 33152 / DSM 7513) OX=272624 GN=map PE=3 SV=1	1.11975	2.01515	3.56387	3.54791	2.9636	2.06521	2.14013	2.51078	13	13	13	68.9	68.9	68.9	28.118	0	202.45	4965500000	86
	Q5ZY27	tr|Q5ZY27|Q5ZY27_LEGPH Outer-membrane lipoprotein LolB OS=Legionella pneumophila subsp. pneumophila (strain Philadelphia 1 / ATCC 33152 / DSM 7513) OX=272624 GN=lpg0547 PE=3 SV=1	1.1111	1.91724	0.246941	0.37986	-0.318253	-1.07198	-0.74246	-1.21032	10	10	10	51.8	51.8	51.8	21.892	0	35.714	493020000	33
	Q5ZVK6	tr|Q5ZVK6|Q5ZVK6_LEGPH Purine nucleoside phosphorylase OS=Legionella pneumophila subsp. pneumophila (strain Philadelphia 1 / ATCC 33152 / DSM 7513) OX=272624 GN=xapA PE=3 SV=1	1.11066	2.34481	4.26402	3.83574	4.05422	2.64468	3.10135	3.07596	11	11	11	58.4	58.4	58.4	30.277	0	225.55	6219900000	109
	Q5ZXX6	tr|Q5ZXX6|Q5ZXX6_LEGPH Cysteine desulfurase OS=Legionella pneumophila subsp. pneumophila (strain Philadelphia 1 / ATCC 33152 / DSM 7513) OX=272624 GN=lpg0604 PE=1 SV=1	1.10721	2.18261	3.18278	3.50251	3.30175	2.03923	2.0207	2.60549	24	24	24	66.2	66.2	66.2	45.884	0	323.31	12009000000	250
	Q5ZUF5	tr|Q5ZUF5|Q5ZUF5_LEGPH Proline iminopeptidase OS=Legionella pneumophila subsp. pneumophila (strain Philadelphia 1 / ATCC 33152 / DSM 7513) OX=272624 GN=pip PE=3 SV=1	1.10418	2.21915	4.84633	5.39867	4.8347	3.82039	3.83947	4.1073	17	17	17	56.1	56.1	56.1	36.577	0	323.31	13802000000	185
	Q5ZVB0	tr|Q5ZVB0|Q5ZVB0_LEGPH Citrate synthase OS=Legionella pneumophila subsp. pneumophila (strain Philadelphia 1 / ATCC 33152 / DSM 7513) OX=272624 GN=lpg1530 PE=3 SV=1	1.10132	2.25024	4.87887	4.85182	4.37005	3.37003	3.66184	3.76489	34	34	34	89	89	89	41.732	0	323.31	28892000000	400
	Q5ZRQ8	tr|Q5ZRQ8|Q5ZRQ8_LEGPH 50S ribosomal subunit assembly factor BipA OS=Legionella pneumophila subsp. pneumophila (strain Philadelphia 1 / ATCC 33152 / DSM 7513) OX=272624 GN=bipA PE=3 SV=1	1.09285	2.71135	2.25247	2.18677	1.89485	1.13981	1.10385	0.811874	26	26	26	49.8	49.8	49.8	67.727	0	246.95	2747400000	135
	Q5ZX00	sp|Q5ZX00|AROB_LEGPH 3-dehydroquinate synthase OS=Legionella pneumophila subsp. pneumophila (strain Philadelphia 1 / ATCC 33152 / DSM 7513) OX=272624 GN=aroB PE=3 SV=1	1.08632	1.97491	2.41484	2.94272	2.17841	1.265	1.5203	1.49171	14	14	14	54.5	54.5	54.5	40.96	0	156.46	2909100000	68
	Q5ZRG1	tr|Q5ZRG1|Q5ZRG1_LEGPH Polymerase beta nucleotidyltransferase domain-containing protein OS=Legionella pneumophila subsp. pneumophila (strain Philadelphia 1 / ATCC 33152 / DSM 7513) OX=272624 GN=lpg2921 PE=4 SV=1	1.0763	1.74007	0.509256	0.998999	1.42946	-0.057991	0.0265179	-0.259699	5	5	5	47.2	47.2	47.2	12.195	0	18.995	676240000	28
	Q5ZRR0	tr|Q5ZRR0|Q5ZRR0_LEGPH Aldo/keto reductase OS=Legionella pneumophila subsp. pneumophila (strain Philadelphia 1 / ATCC 33152 / DSM 7513) OX=272624 GN=lpg2820 PE=4 SV=1	1.06862	1.60192	-0.470928	-0.965292	-1.4295	-2.23808	-2.04419	-1.7893	7	7	7	22	22	22	37.618	0	55.168	270740000	25
	Q5ZXI1	sp|Q5ZXI1|HIS51_LEGPH Imidazole glycerol phosphate synthase subunit HisH 1 OS=Legionella pneumophila subsp. pneumophila (strain Philadelphia 1 / ATCC 33152 / DSM 7513) OX=272624 GN=hisH1 PE=3 SV=1	1.06756	2.26949	4.68175	4.95575	4.31742	3.65111	3.6382	3.46293	14	14	14	91.5	91.5	91.5	23.309	0	323.31	14761000000	132
	Q5ZX88	tr|Q5ZX88|Q5ZX88_LEGPH Signal peptide protein	1.06462	3.73463	3.43731	3.5455	3.35378	2.26701	2.45289	2.42283	15	15	15	68.8	68.8	68.8	22.689	0	323.31	8497200000	140
	Q5ZYQ5	tr|Q5ZYQ5|Q5ZYQ5_LEGPH Transcription termination/antitermination protein NusG OS=Legionella pneumophila subsp. pneumophila (strain Philadelphia 1 / ATCC 33152 / DSM 7513) OX=272624 GN=nusG PE=3 SV=1	1.06043	2.05799	4.86632	5.11719	4.70007	4.06526	3.96997	3.46705	15	15	15	79.9	79.9	79.9	21.151	0	159.85	12607000000	153
	Q5ZVP6	tr|Q5ZVP6|Q5ZVP6_LEGPH Malonyl CoA-acyl carrier protein transacylase OS=Legionella pneumophila subsp. pneumophila (strain Philadelphia 1 / ATCC 33152 / DSM 7513) OX=272624 GN=lpg1394 PE=3 SV=1	1.0556	4.70203	4.0139	4.05127	4.15127	3.03477	2.97871	3.03616	21	21	21	80	80	80	34.23	0	323.31	16536000000	213
	Q5ZXM2	sp|Q5ZXM2|HUTG_LEGPH Formimidoylglutamase OS=Legionella pneumophila subsp. pneumophila (strain Philadelphia 1 / ATCC 33152 / DSM 7513) OX=272624 GN=hutG PE=3 SV=2	1.05218	2.9946	2.23973	2.32369	2.37369	1.27013	1.05414	1.45631	11	11	11	37	37	37	35.83	0	91.099	2606400000	58
	Q5ZUB8	tr|Q5ZUB8|Q5ZUB8_LEGPH Lipase OS=Legionella pneumophila subsp. pneumophila (strain Philadelphia 1 / ATCC 33152 / DSM 7513) OX=272624 GN=lpg1889 PE=4 SV=1	1.04804	1.34245	5.32439	6.1914	6.05065	4.74287	4.41508	5.26437	30	30	30	78.2	78.2	78.2	35.555	0	323.31	68199000000	623
	Q5ZZ88	tr|Q5ZZ88|Q5ZZ88_LEGPH Thiol:disulfide interchange protein OS=Legionella pneumophila subsp. pneumophila (strain Philadelphia 1 / ATCC 33152 / DSM 7513) OX=272624 GN=dsbA PE=1 SV=1	1.04045	1.40826	5.41549	6.24548	6.2952	5.26809	4.96481	4.60191	18	18	18	62.7	62.7	62.7	24.712	0	323.31	22748000000	202
	Q5ZTX1	sp|Q5ZTX1|ENO_LEGPH Enolase OS=Legionella pneumophila subsp. pneumophila (strain Philadelphia 1 / ATCC 33152 / DSM 7513) OX=272624 GN=eno PE=1 SV=1	1.03457	2.37255	4.12535	4.25983	4.33379	3.33487	2.87599	3.40441	15	15	15	44.5	44.5	44.5	46.217	0	323.31	17082000000	198
	Q5ZRS1	tr|Q5ZRS1|Q5ZRS1_LEGPH Aminopeptidase N OS=Legionella pneumophila subsp. pneumophila (strain Philadelphia 1 / ATCC 33152 / DSM 7513) OX=272624 GN=pepN PE=3 SV=1	1.03435	2.48854	5.97459	6.10594	6.15945	4.99402	4.80716	5.33575	78	78	78	77.7	77.7	77.7	99.911	0	323.31	50211000000	651
	Q5ZVI8	tr|Q5ZVI8|Q5ZVI8_LEGPH Lipase A OS=Legionella pneumophila subsp. pneumophila (strain Philadelphia 1 / ATCC 33152 / DSM 7513) OX=272624 GN=lpg1452 PE=4 SV=1	1.03432	2.5251	0.87495	1.34628	1.14881	0.251249	0.0470867	-0.03125	8	8	8	35.6	35.6	35.6	32.887	0	94.049	998740000	47
	Q5ZXK6	sp|Q5ZXK6|GLYA_LEGPH Serine hydroxymethyltransferase OS=Legionella pneumophila subsp. pneumophila (strain Philadelphia 1 / ATCC 33152 / DSM 7513) OX=272624 GN=glyA PE=3 SV=1	1.03393	2.74229	5.79131	5.90114	6.1012	4.96175	4.68811	5.04199	44	44	44	80.1	80.1	80.1	45.546	0	323.31	61498000000	481
	Q5ZZE1	tr|Q5ZZE1|Q5ZZE1_LEGPH Aminotransferase OS=Legionella pneumophila subsp. pneumophila (strain Philadelphia 1 / ATCC 33152 / DSM 7513) OX=272624 GN=aatA PE=3 SV=1	1.02402	3.11837	5.15057	5.15415	5.29853	4.33277	3.99193	4.20649	28	28	28	66.6	66.6	66.6	42.823	0	323.31	34599000000	426
	Q5ZRQ5	tr|Q5ZRQ5|Q5ZRQ5_LEGPH Cold shock protein CspE OS=Legionella pneumophila subsp. pneumophila (strain Philadelphia 1 / ATCC 33152 / DSM 7513) OX=272624 GN=lpg2825 PE=4 SV=1	1.02229	2.45588	7.48916	7.72267	7.46449	6.82385	6.40181	6.3838	7	7	7	91.2	91.2	91.2	7.3943	0	323.31	85280000000	252
	Q5ZT71	tr|Q5ZT71|Q5ZT71_LEGPH Hydrolase (Haloacid dehalogenase family) OS=Legionella pneumophila subsp. pneumophila (strain Philadelphia 1 / ATCC 33152 / DSM 7513) OX=272624 GN=lpg2294 PE=4 SV=1	1.01531	1.69292	4.22805	4.41206	3.67451	3.30851	3.17717	2.783	18	18	18	66.2	66.2	66.2	24.084	0	250.22	5030100000	112
	Q5ZVV8	tr|Q5ZVV8|Q5ZVV8_LEGPH Purine nucleoside phosphorylase OS=Legionella pneumophila subsp. pneumophila (strain Philadelphia 1 / ATCC 33152 / DSM 7513) OX=272624 GN=lpg1332 PE=3 SV=1	1.01525	2.43467	1.68098	1.90871	2.17576	0.978176	1.00564	0.735888	17	17	17	63.5	63.5	63.5	27.361	0	272.85	3040600000	114
	Q5ZS72	tr|Q5ZS72|Q5ZS72_LEGPH Phenylalanine-4-hydroxylase OS=Legionella pneumophila subsp. pneumophila (strain Philadelphia 1 / ATCC 33152 / DSM 7513) OX=272624 GN=phhA PE=1 SV=2	1.00967	2.00927	4.24828	4.51155	3.7941	3.26733	3.06251	3.19509	13	13	13	65.4	65.4	65.4	31.424	0	323.31	9509200000	109
	Q5ZZ96	tr|Q5ZZ96|Q5ZZ96_LEGPH YCII-related domain-containing protein OS=Legionella pneumophila subsp. pneumophila (strain Philadelphia 1 / ATCC 33152 / DSM 7513) OX=272624 GN=lpg0115 PE=3 SV=1	1.00416	1.76322	2.11116	2.15068	1.43866	0.694771	1.07642	0.916821	9	9	9	90.2	90.2	90.2	11.827	0	215.28	2040500000	68
	Q5ZVD0	tr|Q5ZVD0|Q5ZVD0_LEGPH D-alanine-aminotransferase OS=Legionella pneumophila subsp. pneumophila (strain Philadelphia 1 / ATCC 33152 / DSM 7513) OX=272624 GN=lpg1510 PE=3 SV=1	1.00363	2.68338	1.95366	2.31774	1.87575	0.989288	1.03065	1.11633	11	11	11	51.4	51.4	51.4	31.491	0	140.98	2065400000	54
	Q5ZZ17	sp|Q5ZZ17|KATG2_LEGPH Catalase-peroxidase 2 OS=Legionella pneumophila subsp. pneumophila (strain Philadelphia 1 / ATCC 33152 / DSM 7513) OX=272624 GN=katG2 PE=3 SV=1	1.00355	2.5856	4.46021	4.37372	4.77201	3.59055	3.35735	3.64738	47	47	46	57.7	57.7	57.7	82.914	0	323.31	30277000000	501
	Q5ZVY2	tr|Q5ZVY2|Q5ZVY2_LEGPH Glutamine--tRNA ligase OS=Legionella pneumophila subsp. pneumophila (strain Philadelphia 1 / ATCC 33152 / DSM 7513) OX=272624 GN=glnS PE=3 SV=1	0.991273	3.83262	3.47723	3.44816	3.62116	2.6112	2.50492	2.45661	42	42	42	76	76	76	64.099	0	323.31	15217000000	306
	Q5ZS25	tr|Q5ZS25|Q5ZS25_LEGPH Phytanoyl-CoA dioxygenase OS=Legionella pneumophila subsp. pneumophila (strain Philadelphia 1 / ATCC 33152 / DSM 7513) OX=272624 GN=legD1 PE=4 SV=1	0.990684	1.95279	-0.1434	0.474567	0.555731	-0.693062	-0.737476	-0.654617	7	7	7	33.7	33.7	33.7	32.977	0	75.73	535850000	33
	Q9S4T3	sp|Q9S4T3|SURE_LEGPH 5-nucleotidase SurE OS=Legionella pneumophila subsp. pneumophila (strain Philadelphia 1 / ATCC 33152 / DSM 7513) OX=272624 GN=surE PE=3 SV=1	0.984069	2.6705	2.32771	2.05708	2.24487	1.21756	1.03199	1.42791	11	11	11	66.1	66.1	66.1	26.972	0	238.68	2896900000	69
	Q5ZXU2	sp|Q5ZXU2|DEOB_LEGPH Phosphopentomutase OS=Legionella pneumophila subsp. pneumophila (strain Philadelphia 1 / ATCC 33152 / DSM 7513) OX=272624 GN=deoB PE=3 SV=1	0.980289	1.3216	4.65016	5.67506	4.81783	4.09973	3.80883	4.29362	23	23	23	49.6	49.6	49.6	44.38	0	282.85	12012000000	213
	Q5ZVP3	tr|Q5ZVP3|Q5ZVP3_LEGPH 3-oxoacyl-[acyl-carrier-protein] synthase 2 OS=Legionella pneumophila subsp. pneumophila (strain Philadelphia 1 / ATCC 33152 / DSM 7513) OX=272624 GN=fabF1 PE=3 SV=1	0.976571	3.24527	5.00186	5.09826	5.23321	4.18297	3.99406	4.22659	33	33	33	82.8	82.8	82.8	43.913	0	323.31	34838000000	405
	Q5ZXP2	tr|Q5ZXP2|Q5ZXP2_LEGPH DNA binding stress protein OS=Legionella pneumophila subsp. pneumophila (strain Philadelphia 1 / ATCC 33152 / DSM 7513) OX=272624 GN=lpg0689 PE=3 SV=1	0.972065	2.61469	2.80914	2.94307	2.50686	1.90188	1.73488	1.70611	14	14	14	88.4	88.4	88.4	16.607	0	323.31	4475300000	111
	Q5ZSN3	sp|Q5ZSN3|IXTPA_LEGPH dITP/XTP pyrophosphatase OS=Legionella pneumophila subsp. pneumophila (strain Philadelphia 1 / ATCC 33152 / DSM 7513) OX=272624 GN=lpg2484 PE=3 SV=1	0.970663	1.67781	0.635364	0.17568	0.744064	-0.168879	-0.356953	-0.831049	8	8	8	56.7	56.7	56.7	21.004	0	178.83	956270000	54
	Q5ZX12	tr|Q5ZX12|Q5ZX12_LEGPH J domain-containing protein OS=Legionella pneumophila subsp. pneumophila (strain Philadelphia 1 / ATCC 33152 / DSM 7513) OX=272624 GN=lpg0921 PE=4 SV=1	0.968107	1.88348	-0.279482	-0.194452	-0.759136	-1.24323	-1.22673	-1.66743	6	6	6	17.9	17.9	17.9	47.171	0	43.825	295360000	22
	Q5ZUD1	tr|Q5ZUD1|Q5ZUD1_LEGPH Membrane bound lytic murein transglycosylase OS=Legionella pneumophila subsp. pneumophila (strain Philadelphia 1 / ATCC 33152 / DSM 7513) OX=272624 GN=lpg1873 PE=4 SV=1	0.966325	1.80109	-0.209118	-0.581739	-0.456074	-1.70888	-1.45704	-0.979988	16	16	16	44.4	44.4	44.4	40.735	0	46.594	578570000	60
	Q5ZY65	tr|Q5ZY65|Q5ZY65_LEGPH Outer membrane protein OmpH OS=Legionella pneumophila subsp. pneumophila (strain Philadelphia 1 / ATCC 33152 / DSM 7513) OX=272624 GN=lpg0507 PE=3 SV=1	0.965254	1.37292	4.92192	4.86766	5.4816	4.24863	4.5065	3.6203	21	21	21	74.7	74.7	74.7	18.877	0	323.31	25727000000	246
	Q5ZVC0	tr|Q5ZVC0|Q5ZVC0_LEGPH DUF1820 domain-containing protein OS=Legionella pneumophila subsp. pneumophila (strain Philadelphia 1 / ATCC 33152 / DSM 7513) OX=272624 GN=lpg1520 PE=4 SV=1	0.961977	1.31733	1.88556	2.36324	1.61955	1.40901	0.504406	1.069	4	4	4	32.4	32.4	32.4	12.391	0	67.073	979540000	41
	Q5ZRE7	tr|Q5ZRE7|Q5ZRE7_LEGPH Thioredoxin OS=Legionella pneumophila subsp. pneumophila (strain Philadelphia 1 / ATCC 33152 / DSM 7513) OX=272624 GN=trxA PE=3 SV=1	0.955839	2.85436	7.80382	7.98463	7.96683	7.12045	6.75932	7.00798	10	10	10	88.9	88.9	88.9	11.84	0	323.31	112260000000	196
	Q5ZYK1	tr|Q5ZYK1|Q5ZYK1_LEGPH UPF0125 protein lpg0371 OS=Legionella pneumophila subsp. pneumophila (strain Philadelphia 1 / ATCC 33152 / DSM 7513) OX=272624 GN=lpg0371 PE=3 SV=1	0.946023	2.24466	-0.267889	0.0627098	0.187036	-0.823021	-0.860693	-1.1725	7	7	7	48.9	48.9	48.9	10.425	0	12.557	438450000	25
	Q5ZWC1	tr|Q5ZWC1|Q5ZWC1_LEGPH Acetylornithine deacetylase OS=Legionella pneumophila subsp. pneumophila (strain Philadelphia 1 / ATCC 33152 / DSM 7513) OX=272624 GN=argE PE=3 SV=1	0.944714	2.53918	2.93556	3.20544	3.42539	2.23015	2.19602	2.30608	18	18	18	66.4	66.4	66.4	42.706	0	323.31	6866300000	153
	Q5ZV69	sp|Q5ZV69|TOLB_LEGPH Tol-Pal system protein TolB OS=Legionella pneumophila subsp. pneumophila (strain Philadelphia 1 / ATCC 33152 / DSM 7513) OX=272624 GN=tolB PE=3 SV=1	0.937942	3.37393	3.42008	3.45936	3.58481	2.66178	2.57203	2.41661	29	29	29	78.3	78.3	78.3	45.386	0	323.31	16529000000	255
	Q5ZRK8	tr|Q5ZRK8|Q5ZRK8_LEGPH asparaginase OS=Legionella pneumophila subsp. pneumophila (strain Philadelphia 1 / ATCC 33152 / DSM 7513) OX=272624 GN=lpg2873 PE=3 SV=1	0.935989	2.0489	1.18896	1.40284	1.51502	0.427614	0.137695	0.733541	15	15	15	64.6	64.6	64.6	37.728	0	207.73	1748300000	86
	Q5ZYC2	tr|Q5ZYC2|Q5ZYC2_LEGPH IcmK (DotH) OS=Legionella pneumophila subsp. pneumophila (strain Philadelphia 1 / ATCC 33152 / DSM 7513) OX=272624 GN=icmK PE=4 SV=1	0.931764	2.46086	1.50318	1.33375	1.62655	0.757269	0.581894	0.329035	14	14	14	37.4	37.4	37.4	38.926	0	202.22	2385900000	72
	Q5ZXW1	tr|Q5ZXW1|Q5ZXW1_LEGPH DUF1810 domain-containing protein OS=Legionella pneumophila subsp. pneumophila (strain Philadelphia 1 / ATCC 33152 / DSM 7513) OX=272624 GN=lpg0620 PE=4 SV=1	0.921763	1.32412	5.73641	6.06185	5.0157	4.56729	4.88876	4.59262	2	2	2	4.9	4.9	4.9	37.507	0.0056859	2.6608	8679300000	14
	Q5ZVE3	tr|Q5ZVE3|Q5ZVE3_LEGPH Aminopeptidase N OS=Legionella pneumophila subsp. pneumophila (strain Philadelphia 1 / ATCC 33152 / DSM 7513) OX=272624 GN=pepN PE=1 SV=1	0.919056	2.08229	2.09151	2.20921	2.02469	0.979132	1.03891	1.55019	31	31	31	34.7	34.7	34.7	102.34	0	285.92	3878700000	146
	Q5ZYP6	sp|Q5ZYP6|EFG_LEGPH Elongation factor G OS=Legionella pneumophila subsp. pneumophila (strain Philadelphia 1 / ATCC 33152 / DSM 7513) OX=272624 GN=fusA PE=1 SV=1	0.916577	2.39386	5.56482	5.26661	5.32502	4.50663	4.66331	4.23678	62	62	62	81.1	81.1	81.1	77.025	0	323.31	66716000000	713
	Q5ZY59	sp|Q5ZY59|SYS_LEGPH Serine--tRNA ligase OS=Legionella pneumophila subsp. pneumophila (strain Philadelphia 1 / ATCC 33152 / DSM 7513) OX=272624 GN=serS PE=3 SV=1	0.90819	1.77297	1.88652	1.53762	2.22618	0.949203	1.18783	0.78871	19	19	19	53.5	53.5	53.5	48.079	0	323.31	3956500000	136
	Q5ZS66	sp|Q5ZS66|PTH_LEGPH Peptidyl-tRNA hydrolase OS=Legionella pneumophila subsp. pneumophila (strain Philadelphia 1 / ATCC 33152 / DSM 7513) OX=272624 GN=pth PE=3 SV=1	0.906371	2.84183	0.0895157	-0.176052	0.1103	-0.759676	-0.985298	-0.950375	6	6	6	41.3	41.3	41.3	21.062	0	28.106	398470000	30
	Q5ZVR1	tr|Q5ZVR1|Q5ZVR1_LEGPH Urocanate hydratase OS=Legionella pneumophila subsp. pneumophila (strain Philadelphia 1 / ATCC 33152 / DSM 7513) OX=272624 GN=hutU PE=1 SV=1	0.896507	1.99812	4.0263	3.90443	4.47198	3.33236	3.05606	3.32477	34	34	34	63.6	63.6	63.6	61.13	0	323.31	23835000000	336
	Q5ZSG3	tr|Q5ZSG3|Q5ZSG3_LEGPH Endolytic peptidoglycan transglycosylase RlpA OS=Legionella pneumophila subsp. pneumophila (strain Philadelphia 1 / ATCC 33152 / DSM 7513) OX=272624 GN=rlpA PE=3 SV=1	0.89648	2.35663	1.20987	1.37282	1.45109	0.686472	0.2108	0.447063	7	7	7	39.4	39.4	39.4	18.008	0	35.155	1349600000	51
	Q5ZV95	tr|Q5ZV95|Q5ZV95_LEGPH DNA-binding protein	0.895671	1.82945	-2.68366	-2.42767	-3.00108	-3.72488	-3.31665	-3.7579	3	3	3	23.8	23.8	23.8	21.389	0	4.5879	28604000	4
	Q5ZUT5	sp|Q5ZUT5|ASTD_LEGPH N-succinylglutamate 5-semialdehyde dehydrogenase OS=Legionella pneumophila subsp. pneumophila (strain Philadelphia 1 / ATCC 33152 / DSM 7513) OX=272624 GN=astD PE=3 SV=1	0.895459	2.89043	2.61086	2.62142	2.42931	1.80003	1.48598	1.68921	16	16	16	40.3	40.3	40.3	54.696	0	323.31	6499300000	164
	Q5ZV15;Q5ZWR9	tr|Q5ZV15|Q5ZV15_LEGPH Putative secreted protein OS=Legionella pneumophila subsp. pneumophila (strain Philadelphia 1 / ATCC 33152 / DSM 7513) OX=272624 GN=lpg1627 PE=4 SV=1	0.890109	1.75392	2.07686	2.77567	2.60599	1.60026	1.74839	1.43954	11	11	11	40.1	40.1	40.1	34.499	0	85.246	2175500000	56
	Q5ZR91	tr|Q5ZR91|Q5ZR91_LEGPH Periplasmic protein OS=Legionella pneumophila subsp. pneumophila (strain Philadelphia 1 / ATCC 33152 / DSM 7513) OX=272624 GN=lpg2992 PE=4 SV=1	0.889969	1.95902	1.38018	1.93912	1.3712	0.797319	0.57909	0.644184	11	11	11	53.2	53.2	53.2	21.02	0	144.82	1585800000	56
	Q5ZU99	tr|Q5ZU99|Q5ZU99_LEGPH Glutathione S-transferase OS=Legionella pneumophila subsp. pneumophila (strain Philadelphia 1 / ATCC 33152 / DSM 7513) OX=272624 GN=gst PE=3 SV=1	0.886179	2.24185	4.57573	4.99594	4.60289	3.81642	3.69037	4.00923	12	12	12	42.9	42.9	42.9	23.142	0	323.31	12595000000	95
	Q5ZSQ5	tr|Q5ZSQ5|Q5ZSQ5_LEGPH Exported protein OS=Legionella pneumophila subsp. pneumophila (strain Philadelphia 1 / ATCC 33152 / DSM 7513) OX=272624 GN=lpg2462 PE=4 SV=1	0.884696	1.64401	-0.237909	0.187624	-0.489134	-0.955955	-0.884232	-1.35332	4	4	4	11.9	11.9	11.9	35.552	0	12.415	286480000	24
	Q5ZVZ1	sp|Q5ZVZ1|FOLD_LEGPH Bifunctional protein FolD OS=Legionella pneumophila subsp. pneumophila (strain Philadelphia 1 / ATCC 33152 / DSM 7513) OX=272624 GN=folD PE=3 SV=1	0.875389	2.28223	2.31124	2.43302	2.7045	1.50938	1.4911	1.82211	14	14	14	68.3	68.3	68.3	31.68	0	223.05	3183600000	74
	Q5ZUS9	sp|Q5ZUS9|EFTS_LEGPH Elongation factor Ts OS=Legionella pneumophila subsp. pneumophila (strain Philadelphia 1 / ATCC 33152 / DSM 7513) OX=272624 GN=tsf PE=3 SV=2	0.872526	2.71799	5.22137	5.01107	4.97834	4.37867	4.14494	4.0696	38	38	38	90.4	90.4	90.4	32.111	0	323.31	58963000000	607
	Q5ZUW6	tr|Q5ZUW6|Q5ZUW6_LEGPH Phosphoribosylformylglycinamidine synthase I OS=Legionella pneumophila subsp. pneumophila (strain Philadelphia 1 / ATCC 33152 / DSM 7513) OX=272624 GN=purQ PE=4 SV=1	0.871564	2.72117	1.31847	1.24835	1.45959	0.663929	0.314846	0.432949	24	24	24	61.7	61.7	61.7	47.473	0	280.98	3705000000	161
	Q5ZSR8	tr|Q5ZSR8|Q5ZSR8_LEGPH D-alanyl-D-alanine dipeptidase OS=Legionella pneumophila subsp. pneumophila (strain Philadelphia 1 / ATCC 33152 / DSM 7513) OX=272624 GN=ddpX PE=3 SV=1	0.867071	1.31361	-0.969744	-0.0552273	-0.0447578	-1.22472	-1.15464	-1.29159	5	5	5	20.3	20.3	20.3	27.7	0	33.669	326250000	28
	Q5ZSM2	tr|Q5ZSM2|Q5ZSM2_LEGPH Homospermidine synthase OS=Legionella pneumophila subsp. pneumophila (strain Philadelphia 1 / ATCC 33152 / DSM 7513) OX=272624 GN=hss PE=1 SV=1	0.851701	1.84128	1.19691	1.1708	0.706585	-0.087841	0.303125	0.303911	12	12	12	41.3	41.3	41.3	52.927	0	139.62	1287900000	63
	Q5ZSJ1	tr|Q5ZSJ1|Q5ZSJ1_LEGPH Uncharacterized protein OS=Legionella pneumophila subsp. pneumophila (strain Philadelphia 1 / ATCC 33152 / DSM 7513) OX=272624 GN=lpg2526 PE=1 SV=1	0.846461	1.80138	5.67825	5.88862	6.07838	5.16774	4.68718	5.25096	39	39	39	62.9	62.9	62.9	50.738	0	323.31	67148000000	646
	Q5ZY52	tr|Q5ZY52|Q5ZY52_LEGPH Methyltransferase	0.84538	1.37765	0.127123	-0.2917	-0.830114	-1.2828	-1.21044	-1.03759	6	6	6	31.2	31.2	31.2	29.327	0	14.215	309120000	27
	Q5ZUP9	tr|Q5ZUP9|Q5ZUP9_LEGPH HesB family protein OS=Legionella pneumophila subsp. pneumophila (strain Philadelphia 1 / ATCC 33152 / DSM 7513) OX=272624 GN=ydiC PE=3 SV=1	0.83579	1.53184	1.93106	1.97321	2.705	1.34685	1.35589	1.39916	10	10	10	70.5	70.5	70.5	13.506	0	176.21	3198800000	67
	Q5ZUG8	tr|Q5ZUG8|Q5ZUG8_LEGPH hydroxymethylglutaryl-CoA lyase OS=Legionella pneumophila subsp. pneumophila (strain Philadelphia 1 / ATCC 33152 / DSM 7513) OX=272624 GN=mvaB PE=3 SV=1	0.823855	1.91681	0.770548	0.328007	0.871594	-0.134838	-0.031641	-0.334938	14	14	14	57.9	57.9	57.9	32.752	0	108.36	947910000	52
	Q5ZVQ0	tr|Q5ZVQ0|Q5ZVQ0_LEGPH Metal-binding protein OS=Legionella pneumophila subsp. pneumophila (strain Philadelphia 1 / ATCC 33152 / DSM 7513) OX=272624 GN=lpg1390 PE=4 SV=1	0.823675	1.95704	1.19188	1.40249	1.45635	0.846451	0.293154	0.440092	4	4	4	21.8	21.8	21.8	16.367	0	17.001	840320000	30
	Q5ZSK2	tr|Q5ZSK2|Q5ZSK2_LEGPH Structural toxin protein (Hemagglutinin/hemolysin) RtxA OS=Legionella pneumophila subsp. pneumophila (strain Philadelphia 1 / ATCC 33152 / DSM 7513) OX=272624 GN=lpg2515 PE=4 SV=1	0.78962	1.84421	-0.630865	-0.269833	-0.665014	-1.35121	-1.04729	-1.53607	3	3	3	19	19	19	13.614	0	9.3343	267470000	20
	Q5ZRF6	sp|Q5ZRF6|APAH_LEGPH Bis(5-nucleosyl)-tetraphosphatase	0.78604	2.04734	1.48058	1.57016	1.77923	0.960754	0.544334	0.966755	11	11	11	56.9	56.9	56.9	31.453	0	102.04	1601600000	51
	Q5ZT13	sp|Q5ZT13|MDH_LEGPH Malate dehydrogenase OS=Legionella pneumophila subsp. pneumophila (strain Philadelphia 1 / ATCC 33152 / DSM 7513) OX=272624 GN=mdh PE=1 SV=1	0.783213	2.33993	6.4315	6.57744	6.79966	5.98315	5.69937	5.77644	28	28	28	68.8	68.8	68.8	36.006	0	323.31	112370000000	627
	Q5ZWY3	tr|Q5ZWY3|Q5ZWY3_LEGPH TldD protein OS=Legionella pneumophila subsp. pneumophila (strain Philadelphia 1 / ATCC 33152 / DSM 7513) OX=272624 GN=tldD PE=3 SV=1	0.775347	2.73603	2.39863	2.38276	2.37732	1.81913	1.5359	1.47762	27	27	27	47.9	47.9	47.9	51.354	0	323.31	5239400000	198
	Q5ZVA6	sp|Q5ZVA6|GSA_LEGPH Glutamate-1-semialdehyde 2	0.773611	2.31937	1.14261	1.49635	1.36478	0.554756	0.718947	0.409208	15	15	15	57.3	57.3	57.3	46.28	0	163.18	1838500000	87
	Q5ZTA6	tr|Q5ZTA6|Q5ZTA6_LEGPH Metallo-beta-lactamase superfamily protein OS=Legionella pneumophila subsp. pneumophila (strain Philadelphia 1 / ATCC 33152 / DSM 7513) OX=272624 GN=lpg2256 PE=4 SV=1	0.77125	3.12995	1.15385	1.3976	1.37909	0.592859	0.512459	0.511465	26	26	26	58.7	58.7	58.7	52.675	0	319.73	3954300000	145
	Q5ZRC1	tr|Q5ZRC1|Q5ZRC1_LEGPH Major outer membrane protein OS=Legionella pneumophila subsp. pneumophila (strain Philadelphia 1 / ATCC 33152 / DSM 7513) OX=272624 GN=lpg2961 PE=4 SV=1	0.770448	1.43662	5.29015	5.3869	4.88705	4.66333	4.02827	4.56115	12	12	10	29.5	29.5	23.3	32.129	0	323.31	29982000000	268
	Q5ZT51	sp|Q5ZT51|DAPA_LEGPH 4-hydroxy-tetrahydrodipicolinate synthase OS=Legionella pneumophila subsp. pneumophila (strain Philadelphia 1 / ATCC 33152 / DSM 7513) OX=272624 GN=dapA PE=3 SV=1	0.770259	2.52074	4.91443	4.70294	4.76488	4.21679	3.98522	3.86945	23	23	23	74.8	74.8	74.8	31.551	0	323.31	19210000000	262
	Q5ZRP4	sp|Q5ZRP4|GLMS_LEGPH Glutamine--fructose-6-phosphate aminotransferase [isomerizing] OS=Legionella pneumophila subsp. pneumophila (strain Philadelphia 1 / ATCC 33152 / DSM 7513) OX=272624 GN=glmS PE=3 SV=3	0.753313	2.2516	4.67923	4.38412	4.48332	3.5491	3.83348	3.90414	37	37	37	63.1	63.1	63.1	66.359	0	323.31	15831000000	277
	Q5ZVV6	sp|Q5ZVV6|MIAB_LEGPH tRNA-2-methylthio-N(6)-dimethylallyladenosine synthase OS=Legionella pneumophila subsp. pneumophila (strain Philadelphia 1 / ATCC 33152 / DSM 7513) OX=272624 GN=miaB PE=3 SV=1	0.751241	1.83762	0.944227	0.899971	0.589964	0.252304	0.149727	-0.221592	21	21	21	63.8	63.8	63.8	50.05	0	205.49	2020100000	122
	Q5ZUE2	tr|Q5ZUE2|Q5ZUE2_LEGPH HupB DNA binding protein HU-beta OS=Legionella pneumophila subsp. pneumophila (strain Philadelphia 1 / ATCC 33152 / DSM 7513) OX=272624 GN=hupB PE=3 SV=1	0.747948	1.30979	4.12121	4.12425	4.8991	3.51208	3.64273	3.7459	7	7	7	59	59	59	10.587	0	238.81	10094000000	105
	Q5ZXN0	tr|Q5ZXN0|Q5ZXN0_LEGPH 2-amino-3-ketobutyrate coenzyme A ligase OS=Legionella pneumophila subsp. pneumophila (strain Philadelphia 1 / ATCC 33152 / DSM 7513) OX=272624 GN=kbl PE=3 SV=1	0.73884	2.3885	5.02344	5.21166	5.37958	4.51388	4.32668	4.5576	34	34	34	68.4	68.4	68.4	46.011	0	323.31	35208000000	281
	Q5ZY25	tr|Q5ZY25|Q5ZY25_LEGPH Glutathione hydrolase proenzyme OS=Legionella pneumophila subsp. pneumophila (strain Philadelphia 1 / ATCC 33152 / DSM 7513) OX=272624 GN=lpg0549 PE=3 SV=1	0.731333	2.43151	0.625992	0.798979	0.57501	-0.259068	-0.00365066	0.0687008	13	13	13	22.8	22.8	22.8	62.312	0	37.802	695890000	38
	Q5ZXI2	tr|Q5ZXI2|Q5ZXI2_LEGPH imidazole glycerol-phosphate synthase OS=Legionella pneumophila subsp. pneumophila (strain Philadelphia 1 / ATCC 33152 / DSM 7513) OX=272624 GN=hisF PE=3 SV=1	0.728555	1.56264	2.75427	2.70841	3.02607	2.30685	2.27527	1.72096	27	27	27	87.4	87.4	87.4	27.664	0	323.31	9996300000	226
	Q5ZUP7	tr|Q5ZUP7|Q5ZUP7_LEGPH cysteine desulfurase OS=Legionella pneumophila subsp. pneumophila (strain Philadelphia 1 / ATCC 33152 / DSM 7513) OX=272624 GN=iscS PE=1 SV=1	0.727584	1.66743	2.48259	2.18477	1.8593	1.28042	1.52361	1.53987	21	21	21	71.3	71.3	71.3	42.215	0	323.31	4771300000	147
	Q5ZXI3	tr|Q5ZXI3|Q5ZXI3_LEGPH LPS biosynthesis protein	0.721349	1.53611	4.95739	4.73142	5.39366	4.45087	4.34203	4.12552	46	46	46	81.7	81.7	81.7	53.503	0	323.31	39831000000	491
	Q5ZUE4	tr|Q5ZUE4|Q5ZUE4_LEGPH Enoyl-[acyl-carrier-protein] reductase [NADH] OS=Legionella pneumophila subsp. pneumophila (strain Philadelphia 1 / ATCC 33152 / DSM 7513) OX=272624 GN=fabI PE=3 SV=1	0.713863	2.16462	4.35538	4.70702	4.32254	3.6259	3.76927	3.84818	18	18	18	64.2	64.2	64.2	28.466	0	323.31	14863000000	176
	Q5ZRK7	tr|Q5ZRK7|Q5ZRK7_LEGPH Dot/Icm secretion system substrate OS=Legionella pneumophila subsp. pneumophila (strain Philadelphia 1 / ATCC 33152 / DSM 7513) OX=272624 GN=lpg2874 PE=4 SV=1	0.694767	1.85164	4.20152	4.52191	4.23027	3.73421	3.77435	3.36085	34	34	34	86.4	86.4	86.4	33.494	0	323.31	21023000000	248
	Q5ZUM2	tr|Q5ZUM2|Q5ZUM2_LEGPH Peptide maturation protein PmbA OS=Legionella pneumophila subsp. pneumophila (strain Philadelphia 1 / ATCC 33152 / DSM 7513) OX=272624 GN=pmbA PE=3 SV=1	0.690578	2.60104	3.19481	3.03456	3.01498	2.35075	2.26802	2.55384	34	34	34	84.5	84.5	84.5	51.18	0	323.31	15093000000	286
	Q5ZX25	tr|Q5ZX25|Q5ZX25_LEGPH Flagella basal body P-ring formation protein FlgA OS=Legionella pneumophila subsp. pneumophila (strain Philadelphia 1 / ATCC 33152 / DSM 7513) OX=272624 GN=lpg0908 PE=3 SV=1	0.684537	1.76373	0.533337	0.850006	1.01227	0.244022	0.188324	-0.0903454	8	8	8	44.2	44.2	44.2	26.109	0	312.22	1137600000	62
	Q5ZTY0	sp|Q5ZTY0|DCUP_LEGPH Uroporphyrinogen decarboxylase OS=Legionella pneumophila subsp. pneumophila (strain Philadelphia 1 / ATCC 33152 / DSM 7513) OX=272624 GN=hemE PE=3 SV=2	0.681452	1.40746	0.670923	1.07997	1.01009	0.558598	0.246731	-0.0887032	8	8	8	24.1	24.1	24.1	39.382	0	50.912	1355600000	56
	Q5ZTC2	tr|Q5ZTC2|Q5ZTC2_LEGPH Dipeptidyl aminopeptidase/acylaminoacyl peptidase OS=Legionella pneumophila subsp. pneumophila (strain Philadelphia 1 / ATCC 33152 / DSM 7513) OX=272624 GN=lpg2240 PE=4 SV=1	0.677695	1.86172	2.32585	2.21035	1.90482	1.26648	1.58114	1.56031	32	32	32	70.1	70.1	70.1	45.598	0	323.31	6289000000	203
	Q5ZR90	tr|Q5ZR90|Q5ZR90_LEGPH Phosphoheptose isomerase OS=Legionella pneumophila subsp. pneumophila (strain Philadelphia 1 / ATCC 33152 / DSM 7513) OX=272624 GN=gmhA PE=4 SV=1	0.674385	1.58812	2.12478	2.00309	1.76521	1.29132	1.00556	1.57305	7	7	7	51.3	51.3	51.3	21.381	0	132.38	2490000000	68
	Q5ZXQ1	tr|Q5ZXQ1|Q5ZXQ1_LEGPH Dipeptidyl aminopeptidase/acylaminoacyl peptidase OS=Legionella pneumophila subsp. pneumophila (strain Philadelphia 1 / ATCC 33152 / DSM 7513) OX=272624 GN=lpg0680 PE=4 SV=1	0.667671	1.86931	1.78426	1.25967	1.63912	0.884584	0.939882	0.855574	15	15	15	51.4	51.4	51.4	48.631	0	320.03	1765600000	84
	Q5ZX45	sp|Q5ZX45|DAPD_LEGPH 2	0.630401	1.35923	0.991285	1.2726	0.54154	0.31485	0.230047	0.369326	13	13	13	56.2	56.2	56.2	30.078	0	124.27	1733700000	85
	Q5ZU96	sp|Q5ZU96|SYE_LEGPH Glutamate--tRNA ligase OS=Legionella pneumophila subsp. pneumophila (strain Philadelphia 1 / ATCC 33152 / DSM 7513) OX=272624 GN=gltX PE=3 SV=2	0.592761	1.81737	4.37991	4.57078	4.10395	3.68615	3.72725	3.86295	28	28	28	67.9	67.9	67.9	53.573	0	323.31	15928000000	213
	Q5ZXN7	sp|Q5ZXN7|SYP_LEGPH Proline--tRNA ligase OS=Legionella pneumophila subsp. pneumophila (strain Philadelphia 1 / ATCC 33152 / DSM 7513) OX=272624 GN=proS PE=3 SV=2	0.58218	1.55101	4.92736	5.19212	5.04728	4.65572	4.16504	4.59946	34	34	34	62.7	62.7	62.7	64.122	0	323.31	11996000000	193
	Q5ZSS6	tr|Q5ZSS6|Q5ZSS6_LEGPH Glutathione S-transferase OS=Legionella pneumophila subsp. pneumophila (strain Philadelphia 1 / ATCC 33152 / DSM 7513) OX=272624 GN=lpg2440 PE=4 SV=1	0.570141	2.20438	1.61583	1.44205	1.67635	0.945513	1.17145	0.906841	16	16	16	44.7	44.7	44.7	39.748	0	158.1	2677700000	99
	Q5ZY86	sp|Q5ZY86|PURA_LEGPH Adenylosuccinate synthetase OS=Legionella pneumophila subsp. pneumophila (strain Philadelphia 1 / ATCC 33152 / DSM 7513) OX=272624 GN=purA PE=3 SV=1	0.559683	1.4692	3.83782	3.92571	4.25592	3.56014	3.20185	3.5784	38	38	38	59.2	59.2	59.2	47.381	0	323.31	18989000000	274
	Q5ZX37	tr|Q5ZX37|Q5ZX37_LEGPH Sel-1 protein OS=Legionella pneumophila subsp. pneumophila (strain Philadelphia 1 / ATCC 33152 / DSM 7513) OX=272624 GN=lpg0896 PE=4 SV=1	0.550067	1.48555	-1.13866	-1.42354	-1.47437	-1.73881	-1.78136	-2.1666	3	3	3	33.6	33.6	33.6	14.459	0	8.2921	139250000	14
	Q5ZVU2	sp|Q5ZVU2|SYL_LEGPH Leucine--tRNA ligase OS=Legionella pneumophila subsp. pneumophila (strain Philadelphia 1 / ATCC 33152 / DSM 7513) OX=272624 GN=leuS PE=3 SV=1	0.541391	3.21457	3.07666	2.99246	3.04787	2.55319	2.39892	2.5407	60	60	60	72.9	72.9	72.9	94.105	0	323.31	21594000000	495
	Q5ZWZ6	sp|Q5ZWZ6|SYI_LEGPH Isoleucine--tRNA ligase OS=Legionella pneumophila subsp. pneumophila (strain Philadelphia 1 / ATCC 33152 / DSM 7513) OX=272624 GN=ileS PE=3 SV=1	0.4872	2.18948	2.96018	3.06747	3.22487	2.64451	2.49075	2.65564	45	45	45	44	44	44	105.64	0	323.31	10632000000	266
	Q5ZVH9	tr|Q5ZVH9|Q5ZVH9_LEGPH Single-stranded-DNA-specific exonuclease RecJ OS=Legionella pneumophila subsp. pneumophila (strain Philadelphia 1 / ATCC 33152 / DSM 7513) OX=272624 GN=recJ PE=3 SV=1	0.470721	2.8707	-0.649206	-0.498854	-0.482403	-1.06504	-0.979179	-0.998402	17	17	17	34.9	34.9	34.9	64.323	0	124.83	610250000	53
	Q5ZTA3	tr|Q5ZTA3|Q5ZTA3_LEGPH Periplasmic	0.447003	1.97251	0.269848	0.0928593	0.0150547	-0.316731	-0.212494	-0.434023	3	3	3	22.3	22.3	22.3	11.375	0	71.296	545030000	34
	Q5ZXL2	sp|Q5ZXL2|SYV_LEGPH Valine--tRNA ligase OS=Legionella pneumophila subsp. pneumophila (strain Philadelphia 1 / ATCC 33152 / DSM 7513) OX=272624 GN=valS PE=3 SV=1	0.446519	3.03436	1.43079	1.33541	1.37152	0.847731	0.972969	0.977463	43	43	43	51.6	51.6	51.6	106.42	0	323.31	5000000000	212
	Q5ZYF4	tr|Q5ZYF4|Q5ZYF4_LEGPH Phosphogluconate dehydratase OS=Legionella pneumophila subsp. pneumophila (strain Philadelphia 1 / ATCC 33152 / DSM 7513) OX=272624 GN=edd PE=3 SV=1	0.445489	2.21576	0.940468	0.728851	0.905996	0.308899	0.451593	0.478357	17	17	17	33	33	33	65.267	0	126.73	1841800000	69
	Q5ZVP5	tr|Q5ZVP5|Q5ZVP5_LEGPH 3-oxoacyl-[acyl-carrier-protein] reductase OS=Legionella pneumophila subsp. pneumophila (strain Philadelphia 1 / ATCC 33152 / DSM 7513) OX=272624 GN=fabG PE=3 SV=1	0.433839	1.46722	5.00291	5.21308	4.92484	4.70196	4.40041	4.73693	14	14	14	68.5	68.5	68.5	26.509	0	323.31	25860000000	158
	Q5ZTW6	tr|Q5ZTW6|Q5ZTW6_LEGPH Cell division coordinator CpoB OS=Legionella pneumophila subsp. pneumophila (strain Philadelphia 1 / ATCC 33152 / DSM 7513) OX=272624 GN=cpoB PE=3 SV=1	0.414171	2.20644	1.48466	1.71786	1.57353	1.10239	1.19524	1.23591	14	14	14	40.1	40.1	40.1	35.971	0	167.21	3448000000	100
	Q5ZT56	sp|Q5ZT56|GPDA_LEGPH Glycerol-3-phosphate dehydrogenase [NAD(P)+] OS=Legionella pneumophila subsp. pneumophila (strain Philadelphia 1 / ATCC 33152 / DSM 7513) OX=272624 GN=gpsA PE=3 SV=2	0.396224	1.52671	0.695742	1.03249	0.804386	0.496018	0.315365	0.532568	13	13	13	59.3	59.3	59.3	35.41	0	150.1	1516600000	82
	Q5ZSB0	tr|Q5ZSB0|Q5ZSB0_LEGPH Cell division protein FtsZ OS=Legionella pneumophila subsp. pneumophila (strain Philadelphia 1 / ATCC 33152 / DSM 7513) OX=272624 GN=ftsZ PE=3 SV=1	0.38907	1.62061	0.994884	0.701998	0.977795	0.433018	0.611654	0.462795	16	16	16	59.8	59.8	59.8	42.081	0	134.41	1373600000	60
	Q5ZUF1	tr|Q5ZUF1|Q5ZUF1_LEGPH Glutamate-cysteine ligase OS=Legionella pneumophila subsp. pneumophila (strain Philadelphia 1 / ATCC 33152 / DSM 7513) OX=272624 GN=lpg1847 PE=4 SV=1	0.353787	2.4791	2.94941	3.01467	3.10068	2.67065	2.60462	2.72814	17	17	17	44.5	44.5	44.5	48.192	0	206.69	5442700000	111
	Q5ZWA7	tr|Q5ZWA7|Q5ZWA7_LEGPH Riboflavin synthase	0.321817	1.88375	0.0844746	0.23806	0.328518	-0.128145	-0.131889	-0.0543633	6	6	6	32.8	32.8	32.8	22.284	0	27.277	793250000	43
	Q5ZY38	tr|Q5ZY38|Q5ZY38_LEGPH Succinate--CoA ligase [ADP-forming] subunit alpha OS=Legionella pneumophila subsp. pneumophila (strain Philadelphia 1 / ATCC 33152 / DSM 7513) OX=272624 GN=sucD PE=3 SV=1	-0.322162	1.67234	2.98901	2.7579	2.94513	3.22648	3.12697	3.30508	22	22	22	82.8	82.8	82.8	30.232	0	323.31	16218000000	202
	Q5ZYA2	tr|Q5ZYA2|Q5ZYA2_LEGPH fructose-bisphosphate aldolase OS=Legionella pneumophila subsp. pneumophila (strain Philadelphia 1 / ATCC 33152 / DSM 7513) OX=272624 GN=lpg0470 PE=3 SV=1	-0.393799	1.45346	3.68434	3.69225	3.78456	4.16663	3.88221	4.29371	22	22	22	56.2	56.2	56.2	37.38	0	323.31	19461000000	268
	Q5ZSR1	tr|Q5ZSR1|Q5ZSR1_LEGPH Ankyrin repeat-containing protein OS=Legionella pneumophila subsp. pneumophila (strain Philadelphia 1 / ATCC 33152 / DSM 7513) OX=272624 GN=legA15 PE=1 SV=1	-0.445193	1.33727	2.81358	3.10462	2.96321	3.66267	3.23196	3.32235	27	27	27	48.6	48.6	48.6	51.879	0	323.31	17888000000	262
	Q5ZRV3	tr|Q5ZRV3|Q5ZRV3_LEGPH Transcription termination/antitermination protein NusA OS=Legionella pneumophila subsp. pneumophila (strain Philadelphia 1 / ATCC 33152 / DSM 7513) OX=272624 GN=nusA PE=3 SV=1	-0.468406	1.9773	1.44426	1.224	1.10717	1.66966	1.77126	1.73973	41	41	41	63.6	63.6	63.6	54.839	0	323.31	10149000000	295
	Q5ZVK1	tr|Q5ZVK1|Q5ZVK1_LEGPH Mg2+ and Co2+ transporter CorC OS=Legionella pneumophila subsp. pneumophila (strain Philadelphia 1 / ATCC 33152 / DSM 7513) OX=272624 GN=lpg1439 PE=4 SV=1	-0.510001	1.41314	0.968521	0.580866	0.407425	1.21639	1.12944	1.14098	14	14	14	55.7	55.7	55.7	34.061	0	189.8	2496300000	71
	Q5ZY96	tr|Q5ZY96|Q5ZY96_LEGPH Sigma-54 modulation protein OS=Legionella pneumophila subsp. pneumophila (strain Philadelphia 1 / ATCC 33152 / DSM 7513) OX=272624 GN=lpg0476 PE=4 SV=1	-0.605189	1.53664	4.24178	4.45397	4.60747	5.11479	5.24906	4.75495	11	11	11	77.8	77.8	77.8	11.409	0	323.31	37264000000	234
	Q5ZUF9	tr|Q5ZUF9|Q5ZUF9_LEGPH Glycine--tRNA ligase beta subunit OS=Legionella pneumophila subsp. pneumophila (strain Philadelphia 1 / ATCC 33152 / DSM 7513) OX=272624 GN=glyS PE=3 SV=1	-0.660685	1.68351	-3.48382	-2.97843	-3.3675	-2.43463	-2.73186	-2.6812	10	10	10	18.3	18.3	18.3	76.639	0	49.523	189420000	24
	Q5ZVW9	tr|Q5ZVW9|Q5ZVW9_LEGPH Type II secretion system protein E OS=Legionella pneumophila subsp. pneumophila (strain Philadelphia 1 / ATCC 33152 / DSM 7513) OX=272624 GN=lpg1319 PE=3 SV=1	-0.671702	1.35822	-2.41275	-2.7171	-2.95905	-2.24293	-1.69285	-2.13801	6	6	6	14.2	14.2	14.2	55.151	0	12.023	136790000	13
	Q5ZXY9	tr|Q5ZXY9|Q5ZXY9_LEGPH Ubiquinone biosynthesis accessory factor UbiK OS=Legionella pneumophila subsp. pneumophila (strain Philadelphia 1 / ATCC 33152 / DSM 7513) OX=272624 GN=ubiK PE=3 SV=1	-0.721937	1.53716	-3.05648	-2.84826	-2.80751	-2.55528	-1.85952	-2.13164	6	6	6	57	57	57	10.379	0	16.541	126990000	11
	Q5ZUC1	sp|Q5ZUC1|ACYP_LEGPH Acylphosphatase OS=Legionella pneumophila subsp. pneumophila (strain Philadelphia 1 / ATCC 33152 / DSM 7513) OX=272624 GN=acyP PE=3 SV=1	-0.735377	1.39925	-3.39543	-3.00711	-3.11319	-2.72298	-2.01358	-2.57304	2	2	2	22	22	22	10.568	0	8.0553	87356000	6
	Q5ZYS5	tr|Q5ZYS5|Q5ZYS5_LEGPH Oxidoreductase	-0.763323	2.26212	1.44117	1.49409	1.79723	2.33125	2.19848	2.49273	9	9	9	36.9	36.9	36.9	31.67	0	152.65	5286700000	81
	Q5ZS11	tr|Q5ZS11|Q5ZS11_LEGPH Ferredoxin 2Fe-2S protein OS=Legionella pneumophila subsp. pneumophila (strain Philadelphia 1 / ATCC 33152 / DSM 7513) OX=272624 GN=lpg2708 PE=4 SV=1	-0.769002	1.5171	0.11274	0.484802	0.637211	1.47291	1.2008	0.868053	3	3	3	38	38	38	7.9553	0	8.5429	1198700000	29
	Q5ZRU2	tr|Q5ZRU2|Q5ZRU2_LEGPH NADH-quinone oxidoreductase subunit E OS=Legionella pneumophila subsp. pneumophila (strain Philadelphia 1 / ATCC 33152 / DSM 7513) OX=272624 GN=lpg2785 PE=3 SV=1	-0.804764	1.48685	1.1327	0.709467	1.1397	1.68939	1.50855	2.19821	10	10	10	53.3	53.3	53.3	18.773	0	128.39	3227100000	71
	Q5ZX09	tr|Q5ZX09|Q5ZX09_LEGPH Alanine dehydrogenase OS=Legionella pneumophila subsp. pneumophila (strain Philadelphia 1 / ATCC 33152 / DSM 7513) OX=272624 GN=ald PE=3 SV=1	-0.85522	1.65536	2.76859	2.77075	3.28012	3.82693	3.4986	4.0596	26	26	26	75.9	75.9	75.9	39.27	0	323.31	26380000000	268
	Q5ZV80	tr|Q5ZV80|Q5ZV80_LEGPH Dihydrolipoamide acetyltransferase component of pyruvate dehydrogenase complex OS=Legionella pneumophila subsp. pneumophila (strain Philadelphia 1 / ATCC 33152 / DSM 7513) OX=272624 GN=lpg1560 PE=3 SV=1	-0.86429	1.80305	2.19419	1.90588	2.60802	3.03193	3.03484	3.23419	20	20	20	60.3	60.3	60.3	40.387	0	235.36	6362900000	114
	Q5ZYB4	tr|Q5ZYB4|Q5ZYB4_LEGPH IcmF OS=Legionella pneumophila subsp. pneumophila (strain Philadelphia 1 / ATCC 33152 / DSM 7513) OX=272624 GN=icmF PE=4 SV=1	-0.906065	1.60389	-3.3164	-3.63866	-3.80957	-3.08584	-2.3534	-2.60718	6	6	6	10	10	10	110.81	0	25.052	100480000	12
	Q5ZUE1	tr|Q5ZUE1|Q5ZUE1_LEGPH Lon protease OS=Legionella pneumophila subsp. pneumophila (strain Philadelphia 1 / ATCC 33152 / DSM 7513) OX=272624 GN=lon PE=2 SV=1	-0.926915	1.98531	2.24972	2.42693	2.57506	3.50211	2.98455	3.54579	52	52	52	57.8	57.8	57.8	91.27	0	323.31	13189000000	250
	Q5ZY40	tr|Q5ZY40|Q5ZY40_LEGPH Dihydrolipoyllysine-residue succinyltransferase component of 2-oxoglutarate dehydrogenase complex OS=Legionella pneumophila subsp. pneumophila (strain Philadelphia 1 / ATCC 33152 / DSM 7513) OX=272624 GN=sucB PE=3 SV=1	-0.96635	1.94675	3.02794	3.61964	3.12678	4.20538	4.03114	4.43689	18	18	18	48.2	48.2	48.2	45.047	0	259.83	11041000000	134
	Q5ZRV4	sp|Q5ZRV4|IF2_LEGPH Translation initiation factor IF-2 OS=Legionella pneumophila subsp. pneumophila (strain Philadelphia 1 / ATCC 33152 / DSM 7513) OX=272624 GN=infB PE=3 SV=1	-0.987166	3.29012	0.917112	0.655081	0.676895	1.70296	1.67713	1.8305	29	29	29	34.7	34.7	34.7	94.757	0	323.31	4137900000	115
	Q5ZZ06	tr|Q5ZZ06|Q5ZZ06_LEGPH Cryptochrome/photolyase family protein OS=Legionella pneumophila subsp. pneumophila (strain Philadelphia 1 / ATCC 33152 / DSM 7513) OX=272624 GN=lpg0205 PE=4 SV=1	-0.995765	1.5582	-2.90006	-2.51231	-3.43819	-2.04185	-2.1048	-1.71662	4	4	4	9.8	9.8	9.8	59.834	0	10.411	80128000	12
	Q5ZWE2	tr|Q5ZWE2|Q5ZWE2_LEGPH Short chain type dehydrogenase/reductase OS=Legionella pneumophila subsp. pneumophila (strain Philadelphia 1 / ATCC 33152 / DSM 7513) OX=272624 GN=lpg1143 PE=4 SV=1	-1.00022	1.47781	-1.94261	-1.61669	-1.98873	-0.370911	-1.37575	-0.800714	14	14	14	50.3	50.3	50.3	33.037	0	101.3	550930000	50
	Q5ZYH6	sp|Q5ZYH6|TRMD_LEGPH tRNA (guanine-N(1)-)-methyltransferase OS=Legionella pneumophila subsp. pneumophila (strain Philadelphia 1 / ATCC 33152 / DSM 7513) OX=272624 GN=trmD PE=3 SV=2	-1.00838	1.8455	-3.77856	-3.47788	-3.04112	-2.33528	-2.28474	-2.65239	2	2	2	12.4	12.4	12.4	28.022	0	9.4422	54588000	5
	Q5ZUP3	tr|Q5ZUP3|Q5ZUP3_LEGPH Chaperone protein ClpB OS=Legionella pneumophila subsp. pneumophila (strain Philadelphia 1 / ATCC 33152 / DSM 7513) OX=272624 GN=clpB PE=3 SV=1	-1.03107	3.83407	1.30119	1.18391	1.20143	2.13948	2.35396	2.28628	72	72	72	80.9	80.9	80.9	95.854	0	323.31	13625000000	403
	Q5ZU36	tr|Q5ZU36|Q5ZU36_LEGPH Type IV secretion protein Dot OS=Legionella pneumophila subsp. pneumophila (strain Philadelphia 1 / ATCC 33152 / DSM 7513) OX=272624 GN=lpg1972 PE=4 SV=1	-1.04187	1.75897	0.824678	1.20516	1.1329	2.41726	1.6273	2.24378	6	6	6	42.4	42.4	42.4	13.839	0	20.134	2254300000	33
	Q5ZW82	tr|Q5ZW82|Q5ZW82_LEGPH Cold shock domain family protein CspA OS=Legionella pneumophila subsp. pneumophila (strain Philadelphia 1 / ATCC 33152 / DSM 7513) OX=272624 GN=lpg1205 PE=4 SV=1	-1.08351	2.195	3.42066	3.86754	3.69928	4.99107	4.80451	4.44245	11	11	11	74.7	74.7	74.7	9.0471	0	323.31	36004000000	221
	Q5ZRX1	sp|Q5ZRX1|Y2755_LEGPH Nucleoid-associated protein lpg2755 OS=Legionella pneumophila subsp. pneumophila (strain Philadelphia 1 / ATCC 33152 / DSM 7513) OX=272624 GN=lpg2755 PE=3 SV=1	-1.10075	1.6247	1.45075	1.74947	1.76768	2.96733	3.12361	2.17921	5	5	5	66.1	66.1	66.1	12.341	0	217.19	3255700000	60
	Q5ZU07	tr|Q5ZU07|Q5ZU07_LEGPH Protein translocase subunit SecD OS=Legionella pneumophila subsp. pneumophila (strain Philadelphia 1 / ATCC 33152 / DSM 7513) OX=272624 GN=secD PE=3 SV=1	-1.10234	1.90275	-3.71872	-4.32697	-3.4808	-2.66887	-2.73401	-2.81661	2	2	2	4.4	4.4	4.4	67.33	0.0077031	2.4584	38383000	3
	Q5ZVL9	tr|Q5ZVL9|Q5ZVL9_LEGPH 30S ribosomal protein S1 OS=Legionella pneumophila subsp. pneumophila (strain Philadelphia 1 / ATCC 33152 / DSM 7513) OX=272624 GN=rpsA PE=3 SV=1	-1.18467	4.3464	2.68148	2.69556	2.79345	3.97578	3.80733	3.9414	51	51	51	78.4	78.4	78.4	64.127	0	323.31	35598000000	466
	Q5ZRQ1	tr|Q5ZRQ1|Q5ZRQ1_LEGPH SidH OS=Legionella pneumophila subsp. pneumophila (strain Philadelphia 1 / ATCC 33152 / DSM 7513) OX=272624 GN=sidH PE=4 SV=1	-1.2554	1.44076	-0.752745	-0.265346	0.510939	1.17212	0.759726	1.3272	91	91	91	42.3	42.3	42.3	252.74	0	323.31	6985000000	322
	Q5ZXI7	tr|Q5ZXI7|Q5ZXI7_LEGPH GGDEF domain protein OS=Legionella pneumophila subsp. pneumophila (strain Philadelphia 1 / ATCC 33152 / DSM 7513) OX=272624 GN=lpg0744 PE=4 SV=1	-1.30799	1.31674	-3.82441	-2.32112	-3.54361	-2.00888	-1.9457	-1.81059	8	8	8	18.2	18.2	18.2	59.646	0	84.986	160910000	19
	Q5ZTW5	tr|Q5ZTW5|Q5ZTW5_LEGPH Peptidoglycan-associated lipoprotein OS=Legionella pneumophila subsp. pneumophila (strain Philadelphia 1 / ATCC 33152 / DSM 7513) OX=272624 GN=pal PE=3 SV=1	-1.32693	1.54879	2.81003	3.36651	2.85204	4.05988	3.91435	5.03515	13	13	13	44.3	44.3	44.3	18.911	0	276.78	24173000000	164
	Q5ZST5	tr|Q5ZST5|Q5ZST5_LEGPH Putative malonyl-CoA acyl-carrier-protein transacylase OS=Legionella pneumophila subsp. pneumophila (strain Philadelphia 1 / ATCC 33152 / DSM 7513) OX=272624 GN=lpg2431 PE=4 SV=1	-1.34282	1.80086	-3.73251	-4.0329	-3.88647	-1.90276	-2.93734	-2.78333	2	2	2	11.4	11.4	11.4	35.702	0.00073421	3.2937	28261000	4
	Q5ZRP5	sp|Q5ZRP5|TPMT_LEGPH Thiopurine S-methyltransferase OS=Legionella pneumophila subsp. pneumophila (strain Philadelphia 1 / ATCC 33152 / DSM 7513) OX=272624 GN=tpm PE=3 SV=1	-1.35095	1.71909	-2.66911	-2.60448	-1.65337	-0.99534	-0.70574	-1.17304	9	9	9	47.5	47.5	47.5	25.383	0	18.749	294290000	28
	Q5ZVJ7	tr|Q5ZVJ7|Q5ZVJ7_LEGPH Translation factor OS=Legionella pneumophila subsp. pneumophila (strain Philadelphia 1 / ATCC 33152 / DSM 7513) OX=272624 GN=lpg1443 PE=4 SV=1	-1.37992	1.38322	-4.12429	-2.76195	-2.91482	-1.57435	-1.90296	-2.18398	3	3	3	16.3	16.3	16.3	24.511	0	14.714	69313000	7
	Q5ZTA9	tr|Q5ZTA9|Q5ZTA9_LEGPH Putative DNA-binding domain-containing protein OS=Legionella pneumophila subsp. pneumophila (strain Philadelphia 1 / ATCC 33152 / DSM 7513) OX=272624 GN=lpg2253 PE=4 SV=1	-1.38646	1.52029	-3.81726	-3.34708	-2.58686	-1.50481	-1.81957	-2.26744	2	2	2	8	8	8	30.323	0	4.1493	78390000	4
	Q5ZSD9	tr|Q5ZSD9|Q5ZSD9_LEGPH Glutaryl CoA dehydrogenase OS=Legionella pneumophila subsp. pneumophila (strain Philadelphia 1 / ATCC 33152 / DSM 7513) OX=272624 GN=gcdH PE=3 SV=1	-1.40906	2.90715	1.23098	1.00956	1.52173	2.67989	2.50094	2.80861	27	27	27	81.6	81.6	81.6	42.498	0	323.31	8748100000	169
	Q5ZW99	tr|Q5ZW99|Q5ZW99_LEGPH Recombination-associated protein RdgC OS=Legionella pneumophila subsp. pneumophila (strain Philadelphia 1 / ATCC 33152 / DSM 7513) OX=272624 GN=rdgC PE=3 SV=1	-1.41193	2.78653	-2.85926	-2.4618	-2.83609	-1.48576	-1.04246	-1.39315	11	11	11	48.7	48.7	48.7	35.822	0	46.019	242350000	23
	Q5ZRP6	tr|Q5ZRP6|Q5ZRP6_LEGPH Transcription accessory protein OS=Legionella pneumophila subsp. pneumophila (strain Philadelphia 1 / ATCC 33152 / DSM 7513) OX=272624 GN=lpg2834 PE=4 SV=1	-1.41387	3.19045	1.02677	1.1731	1.236	2.46955	2.38752	2.82043	52	52	52	62.1	62.1	62.1	88.054	0	323.31	11583000000	284
	Q5ZVJ3	tr|Q5ZVJ3|Q5ZVJ3_LEGPH Pseudouridine synthase OS=Legionella pneumophila subsp. pneumophila (strain Philadelphia 1 / ATCC 33152 / DSM 7513) OX=272624 GN=lpg1447 PE=3 SV=1	-1.41461	1.41388	-2.59446	-4.00237	-2.72294	-1.48084	-1.68796	-1.90713	8	8	8	38.3	38.3	38.3	28.337	0	17.508	253340000	22
	Q5ZVD6	tr|Q5ZVD6|Q5ZVD6_LEGPH Pyruvate dehydrogenase E1 component OS=Legionella pneumophila subsp. pneumophila (strain Philadelphia 1 / ATCC 33152 / DSM 7513) OX=272624 GN=aceE PE=4 SV=1	-1.42354	1.70006	3.22655	3.92983	4.32034	5.16144	4.9475	5.63842	59	59	59	66.3	66.3	66.3	101.1	0	323.31	21137000000	334
	Q5ZSU0	tr|Q5ZSU0|Q5ZSU0_LEGPH Malonate decarboxylase alpha subunit OS=Legionella pneumophila subsp. pneumophila (strain Philadelphia 1 / ATCC 33152 / DSM 7513) OX=272624 GN=mdcA PE=4 SV=1	-1.4317	1.72976	-1.89444	-1.10552	-1.2267	0.120924	-0.507561	0.455086	22	22	22	41.2	41.2	41.2	61.086	0	50.031	1250100000	76
	Q5ZZ89	tr|Q5ZZ89|Q5ZZ89_LEGPH ABC transporter	-1.43274	2.13798	-3.26798	-3.01629	-2.66597	-1.9978	-1.35881	-1.29541	9	9	9	17.8	17.8	17.8	48.377	0	20.952	180160000	20
	Q5ZY42	tr|Q5ZY42|Q5ZY42_LEGPH succinate dehydrogenase OS=Legionella pneumophila subsp. pneumophila (strain Philadelphia 1 / ATCC 33152 / DSM 7513) OX=272624 GN=sdhB PE=3 SV=1	-1.43627	3.2926	-1.18393	-0.922998	-1.29343	0.378843	0.129534	0.40008	16	16	16	63.3	63.3	63.3	27.39	0	156.42	1081100000	50
	Q5ZS85	tr|Q5ZS85|Q5ZS85_LEGPH Leucine aminopeptidase OS=Legionella pneumophila subsp. pneumophila (strain Philadelphia 1 / ATCC 33152 / DSM 7513) OX=272624 GN=lpg2634 PE=3 SV=1	-1.49018	1.65088	0.350403	-0.394667	0.577204	1.5896	1.21192	2.20197	17	17	17	65.2	65.2	65.2	49.892	0	323.31	3272800000	74
	Q5ZS43	tr|Q5ZS43|Q5ZS43_LEGPH DotB OS=Legionella pneumophila subsp. pneumophila (strain Philadelphia 1 / ATCC 33152 / DSM 7513) OX=272624 GN=dotB PE=3 SV=1	-1.49727	1.84434	-1.61331	-1.06706	-1.78969	-0.26494	-0.2969	0.583574	22	22	22	67.2	67.2	67.2	43.601	0	180.69	1946000000	106
	Q5ZVM3	tr|Q5ZVM3|Q5ZVM3_LEGPH DNA gyrase subunit A OS=Legionella pneumophila subsp. pneumophila (strain Philadelphia 1 / ATCC 33152 / DSM 7513) OX=272624 GN=gyrA PE=3 SV=1	-1.50402	2.08523	0.0132656	0.383907	0.537529	1.7834	1.3705	2.29286	33	33	33	49.9	49.9	49.9	96.789	0	323.31	5675500000	155
	Q5ZY07	sp|Q5ZY07|SYY_LEGPH Tyrosine--tRNA ligase OS=Legionella pneumophila subsp. pneumophila (strain Philadelphia 1 / ATCC 33152 / DSM 7513) OX=272624 GN=tyrS PE=3 SV=2	-1.52137	2.78639	-1.6551	-1.31486	-1.78927	0.112509	0.0407028	-0.348318	23	23	23	66.3	66.3	66.3	45.339	0	157.95	1200200000	82
	Q5ZTY1	tr|Q5ZTY1|Q5ZTY1_LEGPH Phospho-2-dehydro-3-deoxyheptonate aldolase OS=Legionella pneumophila subsp. pneumophila (strain Philadelphia 1 / ATCC 33152 / DSM 7513) OX=272624 GN=dhs1 PE=3 SV=1	-1.5267	1.40695	-2.17406	-1.94587	-1.52844	-0.656151	-0.97559	0.563463	14	14	14	43.1	43.1	43.1	50.031	0	68.287	774450000	37
	Q5ZTB4	tr|Q5ZTB4|Q5ZTB4_LEGPH Dot/Icm T4SS effector OS=Legionella pneumophila subsp. pneumophila (strain Philadelphia 1 / ATCC 33152 / DSM 7513) OX=272624 GN=lpg2248 PE=1 SV=1	-1.54322	1.61409	-1.42102	-0.486956	-0.93502	0.25655	0.245233	1.28487	16	16	16	29.6	29.6	29.6	85.473	0	71.716	1165300000	56
	Q5ZXN5	sp|Q5ZXN5|LEM3_LEGPH Phosphocholine hydrolase Lem3 OS=Legionella pneumophila subsp. pneumophila (strain Philadelphia 1 / ATCC 33152 / DSM 7513) OX=272624 GN=lem3 PE=1 SV=1	-1.55106	2.3339	-4.16087	-3.6204	-3.87567	-1.98847	-2.26685	-2.74844	6	6	6	13	13	13	64.737	0	9.11	259330000	11
	Q5ZWA6	tr|Q5ZWA6|Q5ZWA6_LEGPH Riboflavin biosynthesis protein RibBA OS=Legionella pneumophila subsp. pneumophila (strain Philadelphia 1 / ATCC 33152 / DSM 7513) OX=272624 GN=ribA PE=3 SV=1	-1.55498	3.39346	-3.14642	-3.15323	-3.42311	-1.80872	-1.78263	-1.46646	8	8	8	27.6	27.6	27.6	44.318	0	31.733	149190000	18
	Q5ZRN0	tr|Q5ZRN0|Q5ZRN0_LEGPH Cold shock transcriptional regulator CspA OS=Legionella pneumophila subsp. pneumophila (strain Philadelphia 1 / ATCC 33152 / DSM 7513) OX=272624 GN=lpg2850 PE=4 SV=1	-1.55635	2.44016	3.24873	3.97713	3.93561	5.41679	5.09488	5.31885	9	9	9	70.4	70.4	70.4	7.9288	0	268.53	26879000000	143
	Q5ZRJ0	tr|Q5ZRJ0|Q5ZRJ0_LEGPH Sporulation initiation inhibitor protein Soj OS=Legionella pneumophila subsp. pneumophila (strain Philadelphia 1 / ATCC 33152 / DSM 7513) OX=272624 GN=soj PE=4 SV=1	-1.55958	1.486	-3.34988	-2.55014	-4.11119	-1.61044	-1.58018	-2.14186	2	2	2	6.2	6.2	6.2	27.705	0.0056577	2.6033	75142000	5
	Q5ZUD2	sp|Q5ZUD2|LEPA_LEGPH Elongation factor 4 OS=Legionella pneumophila subsp. pneumophila (strain Philadelphia 1 / ATCC 33152 / DSM 7513) OX=272624 GN=lepA PE=3 SV=1	-1.57123	1.46504	-3.57394	-4.51164	-2.79997	-2.08791	-1.95493	-2.12904	11	11	11	22.6	22.6	22.6	67.754	0	26.459	143910000	19
	Q5ZW38	tr|Q5ZW38|Q5ZW38_LEGPH LvhB8 OS=Legionella pneumophila subsp. pneumophila (strain Philadelphia 1 / ATCC 33152 / DSM 7513) OX=272624 GN=virB8 PE=4 SV=1	-1.59381	1.3798	-2.23335	-1.75116	-3.28796	-0.46796	-0.616917	-1.40614	7	7	7	30.7	30.7	30.7	27.541	0	23.873	372250000	23
	Q5ZY85	tr|Q5ZY85|Q5ZY85_LEGPH Cupin OS=Legionella pneumophila subsp. pneumophila (strain Philadelphia 1 / ATCC 33152 / DSM 7513) OX=272624 GN=lpg0487 PE=4 SV=1	-1.60812	1.69631	-3.05852	-3.48007	-4.39817	-1.87904	-2.37483	-1.85853	2	2	2	12.6	12.6	12.6	21.93	0.0050143	2.815	69605000	6
	Q5ZV67	tr|Q5ZV67|Q5ZV67_LEGPH Tol-Pal system protein TolR OS=Legionella pneumophila subsp. pneumophila (strain Philadelphia 1 / ATCC 33152 / DSM 7513) OX=272624 GN=tolR PE=3 SV=1	-1.60845	2.2788	-2.27326	-2.22235	-3.09293	-0.799044	-1.05224	-0.911915	3	3	3	25.8	25.8	25.8	16.13	0	32.147	139370000	8
	Q5ZRK1	tr|Q5ZRK1|Q5ZRK1_LEGPH Endonuclease III OS=Legionella pneumophila subsp. pneumophila (strain Philadelphia 1 / ATCC 33152 / DSM 7513) OX=272624 GN=nth PE=3 SV=1	-1.62736	1.8304	-4.18283	-3.81861	-2.88424	-2.01894	-2.14163	-1.84304	4	4	4	30.8	30.8	30.8	23.754	0	19.475	127040000	11
	Q5ZXH2	sp|Q5ZXH2|G6PI_LEGPH Glucose-6-phosphate isomerase OS=Legionella pneumophila subsp. pneumophila (strain Philadelphia 1 / ATCC 33152 / DSM 7513) OX=272624 GN=pgi PE=3 SV=2	-1.6547	2.17172	-2.72011	-3.12674	-2.60138	-1.26856	-0.633537	-1.58203	16	16	16	44.3	44.3	44.3	56.152	0	159.58	498670000	41
	Q5ZUH1	tr|Q5ZUH1|Q5ZUH1_LEGPH Propionyl CoA carboxylase beta subunit OS=Legionella pneumophila subsp. pneumophila (strain Philadelphia 1 / ATCC 33152 / DSM 7513) OX=272624 GN=lpg1827 PE=4 SV=1	-1.68912	1.32573	-3.81022	-1.94532	-2.33842	-0.834953	-1.37491	-0.816736	18	18	18	39.4	39.4	39.4	58.459	0	106.13	771820000	60
	Q5ZUT0	sp|Q5ZUT0|PYRH_LEGPH Uridylate kinase OS=Legionella pneumophila subsp. pneumophila (strain Philadelphia 1 / ATCC 33152 / DSM 7513) OX=272624 GN=pyrH PE=3 SV=1	-1.69416	1.79734	1.31772	-0.0194035	0.788609	2.13639	2.33529	2.69774	16	16	16	66	66	66	26.66	0	141.3	3279100000	86
	Q5ZV19	sp|Q5ZV19|TRUD_LEGPH tRNA pseudouridine synthase D OS=Legionella pneumophila subsp. pneumophila (strain Philadelphia 1 / ATCC 33152 / DSM 7513) OX=272624 GN=truD PE=3 SV=2	-1.69819	1.76285	-3.14317	-2.07416	-3.4958	-1.2367	-1.07007	-1.31179	9	9	9	19.8	19.8	19.8	38.354	0	36.782	291520000	23
	Q5ZRT5	tr|Q5ZRT5|Q5ZRT5_LEGPH Interaptin OS=Legionella pneumophila subsp. pneumophila (strain Philadelphia 1 / ATCC 33152 / DSM 7513) OX=272624 GN=lepA PE=4 SV=1	-1.70086	1.66189	-3.79872	-3.84452	-2.42702	-1.65543	-1.60308	-1.70919	23	23	23	22	22	22	131.08	0	98.182	465760000	54
	Q5ZYZ9	tr|Q5ZYZ9|Q5ZYZ9_LEGPH Deoxyribodipyrimidine photolyase OS=Legionella pneumophila subsp. pneumophila (strain Philadelphia 1 / ATCC 33152 / DSM 7513) OX=272624 GN=phrB PE=3 SV=1	-1.70848	2.376	-3.60777	-2.77757	-3.60012	-1.69459	-1.73219	-1.43325	10	10	10	21.7	21.7	21.7	54.711	0	29.322	256290000	30
	Q5ZYF5	tr|Q5ZYF5|Q5ZYF5_LEGPH 6-phosphogluconolactonase OS=Legionella pneumophila subsp. pneumophila (strain Philadelphia 1 / ATCC 33152 / DSM 7513) OX=272624 GN=pgl PE=3 SV=1	-1.72024	1.34347	-2.98314	-3.34967	-4.8713	-2.06864	-1.72076	-2.25399	4	4	4	19.8	19.8	19.8	27.31	0	10.794	79767000	8
	Q5ZUL5	tr|Q5ZUL5|Q5ZUL5_LEGPH Peptide chain release factor 2 OS=Legionella pneumophila subsp. pneumophila (strain Philadelphia 1 / ATCC 33152 / DSM 7513) OX=272624 GN=prfB PE=3 SV=1	-1.72058	1.60793	-0.875103	-1.93593	-1.5265	0.612431	0.696625	-0.484861	18	18	18	61.2	61.2	61.2	37.653	0	323.31	966310000	58
	Q5ZTL3	tr|Q5ZTL3|Q5ZTL3_LEGPH Uncharacterized protein OS=Legionella pneumophila subsp. pneumophila (strain Philadelphia 1 / ATCC 33152 / DSM 7513) OX=272624 GN=lpg2148 PE=1 SV=1	-1.73841	1.76649	-3.37527	-2.389	-2.10516	-0.907452	-1.25095	-0.495804	9	9	9	22.3	22.3	22.3	48.843	0	14.115	278500000	22
	Q5ZSC9	tr|Q5ZSC9|Q5ZSC9_LEGPH Probable chromosome-partitioning protein ParB OS=Legionella pneumophila subsp. pneumophila (strain Philadelphia 1 / ATCC 33152 / DSM 7513) OX=272624 GN=spoOJ PE=3 SV=1	-1.74942	1.94971	-3.01235	-4.06818	-2.8922	-1.54682	-1.37927	-1.79839	9	9	8	49	49	45.6	30.09	0	92.328	244430000	26
	Q5ZY61	tr|Q5ZY61|Q5ZY61_LEGPH Acyl-[acyl-carrier-protein]--UDP-N-acetylglucosamine O-acyltransferase OS=Legionella pneumophila subsp. pneumophila (strain Philadelphia 1 / ATCC 33152 / DSM 7513) OX=272624 GN=lpxA PE=3 SV=1	-1.75536	1.4958	-3.89637	-2.10455	-3.10598	-1.18406	-1.59653	-1.06024	10	10	10	51.2	51.2	51.2	27.727	0	181.2	507230000	29
	Q5ZUE3	tr|Q5ZUE3|Q5ZUE3_LEGPH Peptidyl prolyl cis-trans isomerase D OS=Legionella pneumophila subsp. pneumophila (strain Philadelphia 1 / ATCC 33152 / DSM 7513) OX=272624 GN=ppiD PE=4 SV=1	-1.75618	3.66735	-2.86046	-2.79369	-3.05273	-1.18416	-0.933819	-1.32036	6	6	6	9.1	9.1	9.1	71.779	0	7.0651	217550000	13
	Q5ZYD6	tr|Q5ZYD6|Q5ZYD6_LEGPH Ankyrin repeat-containing protein OS=Legionella pneumophila subsp. pneumophila (strain Philadelphia 1 / ATCC 33152 / DSM 7513) OX=272624 GN=legA11 PE=1 SV=1	-1.75674	1.51403	-1.56847	-0.526218	-0.289099	1.60337	0.943411	0.339664	3	3	3	10	10	10	30.652	0	6.4964	695080000	14
	Q5ZXY7	tr|Q5ZXY7|Q5ZXY7_LEGPH 5-formyltetrahydrofolate cyclo-ligase OS=Legionella pneumophila subsp. pneumophila (strain Philadelphia 1 / ATCC 33152 / DSM 7513) OX=272624 GN=lpg0593 PE=3 SV=1	-1.7604	1.45789	-2.58497	-3.41562	-4.4455	-1.61377	-1.51977	-2.03134	4	4	4	26.4	26.4	26.4	22.083	0	12.162	95412000	7
	Q5ZRJ8	tr|Q5ZRJ8|Q5ZRJ8_LEGPH Flavin prenyltransferase UbiX OS=Legionella pneumophila subsp. pneumophila (strain Philadelphia 1 / ATCC 33152 / DSM 7513) OX=272624 GN=ubiX PE=3 SV=1	-1.79409	2.50224	-3.85998	-3.62346	-3.65485	-1.81328	-2.43445	-1.50831	6	6	6	46	46	46	20.549	0	17.674	343310000	29
	Q5ZYX2	tr|Q5ZYX2|Q5ZYX2_LEGPH 4-aminobutyrate aminotransferase OS=Legionella pneumophila subsp. pneumophila (strain Philadelphia 1 / ATCC 33152 / DSM 7513) OX=272624 GN=gabT PE=3 SV=1	-1.80388	2.25156	-0.414146	-0.870079	-0.202539	1.62578	0.775549	1.52354	22	22	22	54.9	54.9	54.9	49.048	0	292.34	3629700000	107
	Q5ZY39	tr|Q5ZY39|Q5ZY39_LEGPH Succinate--CoA ligase [ADP-forming] subunit beta OS=Legionella pneumophila subsp. pneumophila (strain Philadelphia 1 / ATCC 33152 / DSM 7513) OX=272624 GN=sucC PE=3 SV=1	-1.80971	2.82148	2.28707	1.48925	1.9057	3.73556	3.62113	3.75446	33	33	33	74.9	74.9	74.9	44.041	0	323.31	21973000000	225
	Q5ZRC3	sp|Q5ZRC3|Y2959_LEGPH UPF0422 protein lpg2959 OS=Legionella pneumophila subsp. pneumophila (strain Philadelphia 1 / ATCC 33152 / DSM 7513) OX=272624 GN=lpg2959 PE=3 SV=1	-1.85115	2.17278	-3.63891	-3.09706	-4.11774	-1.80141	-2.10306	-1.39578	8	8	8	22.1	22.1	22.1	57.447	0	37.892	217990000	18
	Q5ZV31	tr|Q5ZV31|Q5ZV31_LEGPH Transcriptional regulator	-1.85148	1.75729	-3.64713	-3.55663	-2.88998	-1.241	-0.979561	-2.31873	12	12	12	34.3	34.3	34.3	36.278	0	40.692	346590000	26
	Q5ZYL8	sp|Q5ZYL8|RPOA_LEGPH DNA-directed RNA polymerase subunit alpha OS=Legionella pneumophila subsp. pneumophila (strain Philadelphia 1 / ATCC 33152 / DSM 7513) OX=272624 GN=rpoA PE=3 SV=1	-1.85255	4.30647	0.57465	0.313595	0.386223	2.40099	2.20126	2.22986	33	33	33	80.9	80.9	80.9	36.761	0	323.31	7941800000	170
	Q5ZVN1	tr|Q5ZVN1|Q5ZVN1_LEGPH Predicted 3-5 exonuclease PolB-like domain-containing protein OS=Legionella pneumophila subsp. pneumophila (strain Philadelphia 1 / ATCC 33152 / DSM 7513) OX=272624 GN=lpg1409 PE=4 SV=1	-1.87414	2.00222	-1.80275	-1.94676	-2.08888	-0.529312	-0.407518	0.720852	14	14	14	69.1	69.1	69.1	29.567	0	199.41	1132600000	44
	Q5ZYN4	sp|Q5ZYN4|RS17_LEGPH Small ribosomal subunit protein uS17 OS=Legionella pneumophila subsp. pneumophila (strain Philadelphia 1 / ATCC 33152 / DSM 7513) OX=272624 GN=rpsQ PE=3 SV=1	-1.88024	1.93723	-3.11132	-3.38119	-2.15558	-0.764538	-0.826592	-1.41623	3	3	3	33.3	33.3	33.3	9.6373	0	20.333	209600000	9
	Q5ZRV7	sp|Q5ZRV7|RS15_LEGPH Small ribosomal subunit protein uS15 OS=Legionella pneumophila subsp. pneumophila (strain Philadelphia 1 / ATCC 33152 / DSM 7513) OX=272624 GN=rpsO PE=3 SV=1	-1.8942	1.32896	-3.59472	-3.40244	-1.56985	-0.918131	-0.692879	-1.27341	13	13	13	80.2	80.2	80.2	10.844	0	31	430170000	28
	Q5ZUF8	tr|Q5ZUF8|Q5ZUF8_LEGPH Glycine--tRNA ligase alpha subunit OS=Legionella pneumophila subsp. pneumophila (strain Philadelphia 1 / ATCC 33152 / DSM 7513) OX=272624 GN=glyQ PE=3 SV=1	-1.89932	1.56207	-4.49234	-2.58285	-3.37242	-1.73623	-1.47643	-1.53699	8	8	8	37.1	37.1	37.1	35.272	0	70.033	284160000	21
	Q5ZTK4	sp|Q5ZTK4|SDEA_LEGPH Ubiquitinating/deubiquitinating enzyme SdeA OS=Legionella pneumophila subsp. pneumophila (strain Philadelphia 1 / ATCC 33152 / DSM 7513) OX=272624 GN=sdeA PE=1 SV=2	-1.90477	1.7788	-1.49313	-0.642176	-0.0352974	1.41828	0.723938	1.40149	51	46	45	32.2	29.2	28.8	169.04	0	323.31	3894800000	151
	Q5ZUM3	sp|Q5ZUM3|IF1_LEGPH Translation initiation factor IF-1 OS=Legionella pneumophila subsp. pneumophila (strain Philadelphia 1 / ATCC 33152 / DSM 7513) OX=272624 GN=infA PE=3 SV=1	-1.93699	3.32608	1.39887	1.79634	1.68693	3.64339	3.76156	3.28817	6	6	6	76.7	76.7	76.7	8.3416	0	112.68	10983000000	76
	Q5ZZD6	tr|Q5ZZD6|Q5ZZD6_LEGPH Cell division protein ZapA OS=Legionella pneumophila subsp. pneumophila (strain Philadelphia 1 / ATCC 33152 / DSM 7513) OX=272624 GN=lpg0075 PE=3 SV=1	-1.94202	1.32302	-4.52785	-2.81168	-3.04404	-0.905531	-1.30892	-2.34305	4	4	4	35.6	35.6	35.6	11.875	0	13.366	143070000	8
	Q5ZUD9	sp|Q5ZUD9|CLPP_LEGPH ATP-dependent Clp protease proteolytic subunit OS=Legionella pneumophila subsp. pneumophila (strain Philadelphia 1 / ATCC 33152 / DSM 7513) OX=272624 GN=clpP PE=3 SV=1	-1.94612	3.7501	-1.39937	-1.26155	-1.25502	0.613661	0.418181	0.890589	10	10	10	34.1	34.1	34.1	23.775	0	40.406	1071300000	48
	Q5ZYR3	sp|Q5ZYR3|SURA_LEGPH Chaperone SurA OS=Legionella pneumophila subsp. pneumophila (strain Philadelphia 1 / ATCC 33152 / DSM 7513) OX=272624 GN=surA PE=3 SV=2	-1.94683	2.44762	-0.320497	-0.592939	-0.926386	1.57168	1.62317	0.805824	33	33	33	75.5	75.5	75.5	48.491	0	323.31	3875800000	149
	Q5ZY48	sp|Q5ZY48|LVGA_LEGPH Type 4 adapter protein LvgA OS=Legionella pneumophila subsp. pneumophila (strain Philadelphia 1 / ATCC 33152 / DSM 7513) OX=272624 GN=lvgA PE=1 SV=1	-1.95439	1.50337	-4.41144	-2.86785	-2.65534	-1.71094	-1.4494	-0.911112	8	8	8	42.8	42.8	42.8	23.506	0	95.848	342130000	21
	Q5ZXF0	tr|Q5ZXF0|Q5ZXF0_LEGPH Translational regulator CsrA OS=Legionella pneumophila subsp. pneumophila (strain Philadelphia 1 / ATCC 33152 / DSM 7513) OX=272624 GN=csrA-2 PE=3 SV=1	-1.96448	2.2159	2.97752	3.34645	2.29894	5.13208	4.43685	4.94743	7	7	7	64.6	64.6	64.6	9.2345	0	95.456	10562000000	57
	Q5ZXD1	sp|Q5ZXD1|PUR8_LEGPH Adenylosuccinate lyase OS=Legionella pneumophila subsp. pneumophila (strain Philadelphia 1 / ATCC 33152 / DSM 7513) OX=272624 GN=purB PE=1 SV=1	-1.96609	2.48911	0.311791	-0.155655	-0.589386	2.08941	1.50019	1.87542	31	31	31	73.7	73.7	73.7	51.402	0	323.31	3916400000	145
	Q5ZWX1	tr|Q5ZWX1|Q5ZWX1_LEGPH Type IV secretion protein Dot OS=Legionella pneumophila subsp. pneumophila (strain Philadelphia 1 / ATCC 33152 / DSM 7513) OX=272624 GN=lpg0963 PE=4 SV=1	-1.96667	1.40229	-3.10414	-4.47789	-3.89432	-2.30239	-0.825275	-2.44869	3	3	3	10.7	10.7	10.7	44.878	0	16.763	103150000	6
	Q5ZWY8	tr|Q5ZWY8|Q5ZWY8_LEGPH Gala protein type 1	-1.96975	1.36172	-3.83839	-5.11676	-3.2595	-2.62045	-2.35762	-1.32734	3	3	3	11.1	11.1	11.1	32.288	0	9.9632	87353000	7
	Q5ZVI4	sp|Q5ZVI4|RLMD_LEGPH 23S rRNA (uracil(1939)-C(5))-methyltransferase RlmD OS=Legionella pneumophila subsp. pneumophila (strain Philadelphia 1 / ATCC 33152 / DSM 7513) OX=272624 GN=rlmD PE=3 SV=1	-1.97308	2.06072	-3.44044	-3.78859	-2.46308	-1.04668	-1.41664	-1.30954	14	14	14	31.5	31.5	31.5	50.566	0	139.5	485460000	48
	Q5ZUJ7	sp|Q5ZUJ7|RECA_LEGPH Protein RecA OS=Legionella pneumophila subsp. pneumophila (strain Philadelphia 1 / ATCC 33152 / DSM 7513) OX=272624 GN=recA PE=3 SV=1	-1.99282	2.77686	-3.42125	-3.14154	-3.34547	-1.07198	-1.04533	-1.81248	11	11	11	39.1	39.1	39.1	37.948	0	120.04	323590000	34
	Q5ZW87	sp|Q5ZW87|HISX_LEGPH Histidinol dehydrogenase OS=Legionella pneumophila subsp. pneumophila (strain Philadelphia 1 / ATCC 33152 / DSM 7513) OX=272624 GN=hisD PE=3 SV=1	-2.02598	2.61392	-3.21565	-2.78651	-3.81026	-1.26746	-1.26515	-1.20187	12	12	12	34.1	34.1	34.1	46.714	0	42.293	391260000	35
	Q5ZTE4	tr|Q5ZTE4|Q5ZTE4_LEGPH Choline monooxygenase OS=Legionella pneumophila subsp. pneumophila (strain Philadelphia 1 / ATCC 33152 / DSM 7513) OX=272624 GN=lpg2218 PE=4 SV=1	-2.03492	2.0512	-1.92184	-2.84438	-1.46263	-0.122141	-0.219089	0.217163	6	6	6	15.4	15.4	15.4	42.167	0	15.558	438670000	16
	Q5ZYM6	sp|Q5ZYM6|RS5_LEGPH Small ribosomal subunit protein uS5 OS=Legionella pneumophila subsp. pneumophila (strain Philadelphia 1 / ATCC 33152 / DSM 7513) OX=272624 GN=rpsE PE=3 SV=1	-2.07015	2.57473	-1.62248	-0.935938	-0.769995	0.980511	1.24503	0.656502	9	9	9	70.2	70.2	70.2	17.696	0	101.41	1783700000	42
	Q5ZYF7	tr|Q5ZYF7|Q5ZYF7_LEGPH HTH cro/C1-type domain-containing protein OS=Legionella pneumophila subsp. pneumophila (strain Philadelphia 1 / ATCC 33152 / DSM 7513) OX=272624 GN=lpg0415 PE=4 SV=1	-2.10527	1.60243	-2.65945	-2.92793	-4.20169	-0.963404	-0.63805	-1.8718	3	3	3	43.2	43.2	43.2	8.9582	0	23.676	300500000	12
	Q5ZZ84	tr|Q5ZZ84|Q5ZZ84_LEGPH Acetyl-coenzyme A synthetase OS=Legionella pneumophila subsp. pneumophila (strain Philadelphia 1 / ATCC 33152 / DSM 7513) OX=272624 GN=acsB PE=1 SV=1	-2.10685	1.49465	-0.465673	-1.52952	-2.31326	0.894863	1.17488	-0.0576477	14	14	14	33.2	33.2	33.2	69.518	0	293.91	1325400000	56
	Q5ZX42	tr|Q5ZX42|Q5ZX42_LEGPH Sensory box protein/GGDEF/EAL domains OS=Legionella pneumophila subsp. pneumophila (strain Philadelphia 1 / ATCC 33152 / DSM 7513) OX=272624 GN=lpg0891 PE=4 SV=1	-2.12839	3.17002	-3.44571	-3.5258	-2.85858	-1.11227	-1.29219	-1.04045	16	16	16	28.9	28.9	28.9	88.671	0	54.446	397570000	27
	Q5ZVP1	sp|Q5ZVP1|KTHY_LEGPH Thymidylate kinase OS=Legionella pneumophila subsp. pneumophila (strain Philadelphia 1 / ATCC 33152 / DSM 7513) OX=272624 GN=tmk PE=3 SV=1	-2.13316	1.43817	-2.55072	-4.22208	-3.28875	-1.54017	-0.255543	-1.86637	8	8	8	45.8	45.8	45.8	24.009	0	20.781	466610000	24
	Q5ZY41	tr|Q5ZY41|Q5ZY41_LEGPH oxoglutarate dehydrogenase (succinyl-transferring) OS=Legionella pneumophila subsp. pneumophila (strain Philadelphia 1 / ATCC 33152 / DSM 7513) OX=272624 GN=sucA PE=3 SV=1	-2.13715	2.40871	-1.61867	-1.37023	-0.898689	0.77389	0.380508	1.36947	45	45	45	49.6	49.6	49.6	106.39	0	323.31	5096500000	184
	Q5ZZB9	tr|Q5ZZB9|Q5ZZB9_LEGPH Ribonuclease R OS=Legionella pneumophila subsp. pneumophila (strain Philadelphia 1 / ATCC 33152 / DSM 7513) OX=272624 GN=vacB PE=3 SV=1	-2.13882	2.21622	-3.89363	-2.73261	-3.85698	-1.33259	-1.5955	-1.13866	23	23	23	33.2	33.2	33.2	82.732	0	61.99	681240000	66
	Q5ZT62	sp|Q5ZT62|AROC_LEGPH Chorismate synthase OS=Legionella pneumophila subsp. pneumophila (strain Philadelphia 1 / ATCC 33152 / DSM 7513) OX=272624 GN=aroC PE=3 SV=1	-2.14194	1.77735	-3.26928	-3.01368	-2.56524	-0.605024	-1.75754	-0.0598164	5	5	5	26.1	26.1	26.1	38.399	0	191.23	489040000	23
	Q5ZUQ7	sp|Q5ZUQ7|GATA_LEGPH Glutamyl-tRNA(Gln) amidotransferase subunit A OS=Legionella pneumophila subsp. pneumophila (strain Philadelphia 1 / ATCC 33152 / DSM 7513) OX=272624 GN=gatA PE=3 SV=1	-2.15523	1.6137	-2.83556	-1.72267	-1.25124	0.436007	-0.541227	0.761444	15	15	15	45.1	45.1	45.1	52.713	0	150.54	1399100000	62
	Q5ZRM7	tr|Q5ZRM7|Q5ZRM7_LEGPH KQDN repeat-containing protein OS=Legionella pneumophila subsp. pneumophila (strain Philadelphia 1 / ATCC 33152 / DSM 7513) OX=272624 GN=lpg2853 PE=4 SV=1	-2.17768	3.20227	-3.09029	-3.62189	-2.97103	-1.13765	-1.16376	-0.848751	11	11	11	30.6	30.6	30.6	61.859	0	139.93	567610000	41
	Q5ZWD7	tr|Q5ZWD7|Q5ZWD7_LEGPH Legionella ubiquitin-specific protease A domain-containing protein OS=Legionella pneumophila subsp. pneumophila (strain Philadelphia 1 / ATCC 33152 / DSM 7513) OX=272624 GN=lpg1148 PE=1 SV=1	-2.18161	3.50026	-3.04909	-3.30814	-3.60471	-1.08715	-1.32892	-1.00104	5	5	5	19.3	19.3	19.3	55.211	0	31.319	322850000	21
	Q5ZYN8	sp|Q5ZYN8|RL22_LEGPH Large ribosomal subunit protein uL22 OS=Legionella pneumophila subsp. pneumophila (strain Philadelphia 1 / ATCC 33152 / DSM 7513) OX=272624 GN=rplV PE=3 SV=1	-2.18193	2.61272	-3.5622	-2.69641	-2.99094	-0.769596	-1.2862	-0.647961	7	7	7	63.4	63.4	63.4	12.152	0	46.322	387870000	19
	Q5ZRH4	tr|Q5ZRH4|Q5ZRH4_LEGPH Peptide methionine sulfoxide reductase MsrA OS=Legionella pneumophila subsp. pneumophila (strain Philadelphia 1 / ATCC 33152 / DSM 7513) OX=272624 GN=msrA PE=3 SV=1	-2.20119	3.88622	-2.98895	-3.2407	-3.38083	-1.15255	-1.03832	-0.816048	6	6	6	27	27	27	32.71	0	58.982	228690000	15
	Q5ZW96	tr|Q5ZW96|Q5ZW96_LEGPH SAM-dependent methyltransferase OS=Legionella pneumophila subsp. pneumophila (strain Philadelphia 1 / ATCC 33152 / DSM 7513) OX=272624 GN=lpg1190 PE=4 SV=1	-2.2013	1.33509	-2.11754	-1.33084	-3.74359	-0.479733	-0.513351	0.405003	9	9	9	30.5	30.5	30.5	43.443	0	127.66	572830000	33
	Q5ZYD0	sp|Q5ZYD0|ICMS_LEGPH Type 4 adapter protein IcmS OS=Legionella pneumophila subsp. pneumophila (strain Philadelphia 1 / ATCC 33152 / DSM 7513) OX=272624 GN=icmS PE=1 SV=1	-2.21838	2.05657	-2.28759	-1.98023	-3.36246	-0.294102	-0.685259	0.00421333	3	3	3	36.8	36.8	36.8	12.672	0	50.985	424390000	13
	Q5ZX07	tr|Q5ZX07|Q5ZX07_LEGPH Uncharacterized protein OS=Legionella pneumophila subsp. pneumophila (strain Philadelphia 1 / ATCC 33152 / DSM 7513) OX=272624 GN=lpg0926 PE=4 SV=1	-2.22386	1.46437	-0.855476	-1.64087	-3.16739	0.65638	0.351469	0	8	8	8	18.2	18.2	18.2	37.962	0	94.654	601850000	31
	Q5ZYC9	tr|Q5ZYC9|Q5ZYC9_LEGPH IcmR OS=Legionella pneumophila subsp. pneumophila (strain Philadelphia 1 / ATCC 33152 / DSM 7513) OX=272624 GN=icmR PE=1 SV=1	-2.24396	2.46844	-4.21821	-3.31294	-4.13226	-1.29544	-1.59516	-2.04095	5	5	5	65	65	65	12.947	0	24.907	203810000	15
	Q5ZY62	sp|Q5ZY62|FABZ_LEGPH 3-hydroxyacyl-[acyl-carrier-protein] dehydratase FabZ OS=Legionella pneumophila subsp. pneumophila (strain Philadelphia 1 / ATCC 33152 / DSM 7513) OX=272624 GN=fabZ PE=3 SV=1	-2.24519	1.33848	-3.38887	-4.42675	-2.44823	-1.22672	-2.08126	-0.220314	6	6	6	29.3	29.3	29.3	17.049	0	33.366	285710000	17
	Q5ZTK5	tr|Q5ZTK5|Q5ZTK5_LEGPH Sid related protein-like OS=Legionella pneumophila subsp. pneumophila (strain Philadelphia 1 / ATCC 33152 / DSM 7513) OX=272624 GN=lpg2156 PE=4 SV=1	-2.25371	2.13008	0.597383	1.51084	1.9441	3.91076	3.20055	3.70215	87	87	41	43.4	43.4	19	216.95	0	323.31	34809000000	496
	Q5ZXC1	tr|Q5ZXC1|Q5ZXC1_LEGPH Cell shape-determining protein MreB OS=Legionella pneumophila subsp. pneumophila (strain Philadelphia 1 / ATCC 33152 / DSM 7513) OX=272624 GN=mreB PE=3 SV=1	-2.25797	2.279	-3.7018	-3.39148	-2.48414	-0.97953	-0.595528	-1.22846	12	12	12	48.4	48.4	48.4	37.241	0	289.91	487970000	35
	Q5ZY93	sp|Q5ZY93|RL28_LEGPH Large ribosomal subunit protein bL28 OS=Legionella pneumophila subsp. pneumophila (strain Philadelphia 1 / ATCC 33152 / DSM 7513) OX=272624 GN=rpmB PE=3 SV=1	-2.2723	2.39919	-2.70058	-1.86297	-3.01893	-0.464289	0.0669212	-0.368216	5	5	5	48.7	48.7	48.7	9.0837	0	20.669	375830000	14
	Q5ZT80	tr|Q5ZT80|Q5ZT80_LEGPH Asparagine--tRNA ligase OS=Legionella pneumophila subsp. pneumophila (strain Philadelphia 1 / ATCC 33152 / DSM 7513) OX=272624 GN=asnS PE=3 SV=1	-2.29131	4.84168	0.253485	-0.00985336	0.225937	2.50729	2.38771	2.44849	37	37	37	66.7	66.7	66.7	54.561	0	323.31	10560000000	184
	Q5ZS58	sp|Q5ZS58|PANB_LEGPH 3-methyl-2-oxobutanoate hydroxymethyltransferase OS=Legionella pneumophila subsp. pneumophila (strain Philadelphia 1 / ATCC 33152 / DSM 7513) OX=272624 GN=panB PE=3 SV=2	-2.29134	1.33577	-4.32399	-1.67212	-3.65924	-1.07048	-0.96929	-0.741552	2	2	2	8.8	8.8	8.8	28.604	0	5.2797	156670000	6
	Q5ZYM5	sp|Q5ZYM5|RL30_LEGPH Large ribosomal subunit protein uL30 OS=Legionella pneumophila subsp. pneumophila (strain Philadelphia 1 / ATCC 33152 / DSM 7513) OX=272624 GN=rpmD PE=3 SV=1	-2.29664	3.89104	-1.59892	-1.18636	-1.36677	1.11751	0.799105	0.821268	2	2	2	49.2	49.2	49.2	6.5667	0	58.153	879840000	14
	Q5ZTF0	tr|Q5ZTF0|Q5ZTF0_LEGPH Acetylpolyamine aminohydolase OS=Legionella pneumophila subsp. pneumophila (strain Philadelphia 1 / ATCC 33152 / DSM 7513) OX=272624 GN=bcp PE=4 SV=1	-2.31824	1.33211	-2.03754	-4.61666	-4.2358	-1.36656	-1.50564	-1.06308	13	13	13	35.9	35.9	35.9	48.72	0	61.541	594480000	64
	Q5ZW63	tr|Q5ZW63|Q5ZW63_LEGPH Muramidase	-2.32111	1.98288	-5.0107	-3.59807	-3.4805	-1.54798	-1.9775	-1.60046	7	7	7	31.3	31.3	31.3	32.355	0	79.413	167390000	19
	Q5ZSL1	tr|Q5ZSL1|Q5ZSL1_LEGPH histidine kinase OS=Legionella pneumophila subsp. pneumophila (strain Philadelphia 1 / ATCC 33152 / DSM 7513) OX=272624 GN=lpg2506 PE=4 SV=1	-2.33287	2.10736	-2.42448	-3.91534	-2.81512	-0.863876	-0.881346	-0.411102	3	3	3	6.4	6.4	6.4	48.656	0.003592	2.9079	183450000	7
	Q5ZYQ3	sp|Q5ZYQ3|RL1_LEGPH Large ribosomal subunit protein uL1 OS=Legionella pneumophila subsp. pneumophila (strain Philadelphia 1 / ATCC 33152 / DSM 7513) OX=272624 GN=rplA PE=3 SV=1	-2.34303	3.06917	2.10331	1.943	1.88848	4.77012	4.29908	3.89467	14	14	14	69.3	69.3	69.3	24.512	0	318.01	9765600000	97
	Q5ZU87	sp|Q5ZU87|Y1920_LEGPH UPF0434 protein lpg1920 OS=Legionella pneumophila subsp. pneumophila (strain Philadelphia 1 / ATCC 33152 / DSM 7513) OX=272624 GN=lpg1920 PE=3 SV=1	-2.35049	2.05219	-3.98619	-4.43245	-2.79532	-1.3394	-1.30306	-1.52004	3	3	3	66.1	66.1	66.1	6.9554	0	20.976	143210000	12
	Q5ZZ72	tr|Q5ZZ72|Q5ZZ72_LEGPH Transketolase OS=Legionella pneumophila subsp. pneumophila (strain Philadelphia 1 / ATCC 33152 / DSM 7513) OX=272624 GN=tktA PE=3 SV=1	-2.36479	3.57911	-1.1388	-1.29895	-1.77149	0.878109	0.987688	1.01933	20	20	20	47.5	47.5	47.5	75.932	0	281.74	2745000000	95
	Q5ZYT2	tr|Q5ZYT2|Q5ZYT2_LEGPH FIST N domain protein OS=Legionella pneumophila subsp. pneumophila (strain Philadelphia 1 / ATCC 33152 / DSM 7513) OX=272624 GN=lpg0279 PE=4 SV=1	-2.39027	1.60974	-2.30048	-1.34378	-3.65783	-0.176806	-0.125399	0.170917	13	13	13	41.2	41.2	41.2	42.423	0	160.04	1028500000	56
	Q5ZU24	tr|Q5ZU24|Q5ZU24_LEGPH Hydantoin racemase OS=Legionella pneumophila subsp. pneumophila (strain Philadelphia 1 / ATCC 33152 / DSM 7513) OX=272624 GN=hyuE PE=4 SV=1	-2.40506	3.14509	-4.08591	-3.77734	-3.26264	-1.37137	-1.41204	-1.12729	8	8	8	36.7	36.7	36.7	27.347	0	28.809	219430000	17
	Q5ZUX0	tr|Q5ZUX0|Q5ZUX0_LEGPH Phosphoribosylglycinamide formyltransferase OS=Legionella pneumophila subsp. pneumophila (strain Philadelphia 1 / ATCC 33152 / DSM 7513) OX=272624 GN=purN PE=3 SV=1	-2.40883	3.02129	-2.08167	-1.53407	-2.38345	0.346666	0.23896	0.641684	10	10	10	54.7	54.7	54.7	20.872	0	93.992	974590000	36
	Q5ZUX7	tr|Q5ZUX7|Q5ZUX7_LEGPH Alpha-2-macroglobulin OS=Legionella pneumophila subsp. pneumophila (strain Philadelphia 1 / ATCC 33152 / DSM 7513) OX=272624 GN=lpg1665 PE=3 SV=1	-2.41052	1.6896	-2.72879	-3.18822	-2.2567	0.146257	-1.48354	0.395142	41	41	41	27.7	27.7	27.7	214.91	0	233.07	1550700000	104
	Q5ZS31	sp|Q5ZS31|ICMW_LEGPH Type 4 adapter protein IcmW OS=Legionella pneumophila subsp. pneumophila (strain Philadelphia 1 / ATCC 33152 / DSM 7513) OX=272624 GN=icmW PE=1 SV=1	-2.41119	2.3775	-2.9243	-1.92308	-2.57422	-0.235763	-0.4501	0.497839	6	6	6	57	57	57	17.329	0	44.333	579340000	21
	Q5ZYC0	tr|Q5ZYC0|Q5ZYC0_LEGPH IcmG (DotF) OS=Legionella pneumophila subsp. pneumophila (strain Philadelphia 1 / ATCC 33152 / DSM 7513) OX=272624 GN=icmG PE=4 SV=1	-2.41557	2.10792	-3.3892	-2.17277	-3.76694	-0.863037	-0.57724	-0.641914	8	8	8	37.5	37.5	37.5	29.701	0	25.536	509660000	27
	Q5ZSD5	tr|Q5ZSD5|Q5ZSD5_LEGPH SidF	-2.42186	2.67599	-3.54075	-2.73748	-2.40815	-0.346224	-0.550081	-0.524502	30	30	30	33.8	33.8	33.8	101.9	0	155.26	1094200000	82
	Q5ZXE6	sp|Q5ZXE6|ACCA_LEGPH Acetyl-coenzyme A carboxylase carboxyl transferase subunit alpha OS=Legionella pneumophila subsp. pneumophila (strain Philadelphia 1 / ATCC 33152 / DSM 7513) OX=272624 GN=accA PE=3 SV=1	-2.43367	1.90189	-4.6075	-2.66867	-3.71602	-1.21657	-1.11871	-1.35589	15	15	15	48.3	48.3	48.3	35.505	0	59.008	338590000	33
	Q5ZS73	tr|Q5ZS73|Q5ZS73_LEGPH Response regulator GacA OS=Legionella pneumophila subsp. pneumophila (strain Philadelphia 1 / ATCC 33152 / DSM 7513) OX=272624 GN=gacA PE=4 SV=1	-2.437	1.64952	-3.86559	-2.01374	-2.61424	-0.0563355	0.0561161	-1.18233	11	11	11	52.4	52.4	52.4	25.326	0	73.084	758040000	43
	Q5ZXI0	sp|Q5ZXI0|NEUAH_LEGPH CMP-N	-2.43882	3.27744	-2.75575	-2.25735	-2.05849	0.115234	0.271935	-0.14229	7	7	7	52.6	52.6	52.6	25.763	0	225.31	1010900000	32
	Q5ZSA9	tr|Q5ZSA9|Q5ZSA9_LEGPH Cell division protein FtsA OS=Legionella pneumophila subsp. pneumophila (strain Philadelphia 1 / ATCC 33152 / DSM 7513) OX=272624 GN=ftsA PE=3 SV=1	-2.44916	1.40208	-0.990133	-3.41392	-3.24478	0.319839	-0.152576	-0.468616	14	14	14	38.8	38.8	38.8	45.074	0	51.392	671360000	42
	Q5ZWC7	tr|Q5ZWC7|Q5ZWC7_LEGPH Type IV secretion protein Dot OS=Legionella pneumophila subsp. pneumophila (strain Philadelphia 1 / ATCC 33152 / DSM 7513) OX=272624 GN=lpg1158 PE=4 SV=1	-2.45482	1.90606	-3.24002	-3.96766	-2.10727	-0.68372	-0.929081	-0.337685	10	10	10	44.5	44.5	44.5	29.519	0	103.05	559380000	40
	Q5ZV59	tr|Q5ZV59|Q5ZV59_LEGPH glutamate dehydrogenase OS=Legionella pneumophila subsp. pneumophila (strain Philadelphia 1 / ATCC 33152 / DSM 7513) OX=272624 GN=lpg1581 PE=4 SV=1	-2.48208	2.97561	-1.62909	-2.1174	-1.3851	0.759373	0.434746	1.12052	68	68	67	46	46	46	185.83	0	323.31	4563500000	236
	Q5ZVB2	sp|Q5ZVB2|PSRP_LEGPH Putative phosphoenolpyruvate synthase regulatory protein OS=Legionella pneumophila subsp. pneumophila (strain Philadelphia 1 / ATCC 33152 / DSM 7513) OX=272624 GN=lpg1528 PE=3 SV=1	-2.49359	1.48855	-3.92712	-2.53933	-1.24237	-0.0328503	-0.140842	-0.0543633	9	9	9	47.6	47.6	47.6	30.779	0	81.82	419860000	26
	Q5ZZ16	tr|Q5ZZ16|Q5ZZ16_LEGPH Uncharacterized protein OS=Legionella pneumophila subsp. pneumophila (strain Philadelphia 1 / ATCC 33152 / DSM 7513) OX=272624 GN=lpg0195 PE=4 SV=1	-2.50352	1.5947	-4.8399	-2.67265	-2.69457	-0.8785	-0.981535	-0.836517	13	13	13	38	38	38	37.769	0	31.955	590010000	41
	Q5ZV96	sp|Q5ZV96|SYH_LEGPH Histidine--tRNA ligase OS=Legionella pneumophila subsp. pneumophila (strain Philadelphia 1 / ATCC 33152 / DSM 7513) OX=272624 GN=hisS PE=3 SV=1	-2.5153	1.89833	-1.77378	-2.8473	-3.76557	-0.118479	-0.248491	-0.47377	17	17	17	49.5	49.5	49.5	48.406	0	52.844	1179400000	57
	Q5ZS68	sp|Q5ZS68|RL21_LEGPH Large ribosomal subunit protein bL21 OS=Legionella pneumophila subsp. pneumophila (strain Philadelphia 1 / ATCC 33152 / DSM 7513) OX=272624 GN=rplU PE=3 SV=1	-2.51793	3.30406	-3.20199	-3.28562	-2.61209	-0.274071	-0.637573	-0.634277	6	6	6	58.3	58.3	58.3	11.756	0	60.238	376400000	14
	Q5ZUN1	tr|Q5ZUN1|Q5ZUN1_LEGPH Sigma 54-dependent response regulator OS=Legionella pneumophila subsp. pneumophila (strain Philadelphia 1 / ATCC 33152 / DSM 7513) OX=272624 GN=fleR PE=4 SV=1	-2.55333	2.05237	-3.8721	-4.00461	-2.50249	-0.824095	-0.542309	-1.3528	15	15	15	42.2	42.2	42.2	50.955	0	74.744	363530000	27
	Q5ZYJ3	tr|Q5ZYJ3|Q5ZYJ3_LEGPH Ribosomal protein S6 modification protein OS=Legionella pneumophila subsp. pneumophila (strain Philadelphia 1 / ATCC 33152 / DSM 7513) OX=272624 GN=lpg0379 PE=4 SV=1	-2.55807	2.63125	-3.94162	-4.75136	-3.63522	-1.66714	-1.76175	-1.22511	13	13	13	36.8	36.8	36.8	55.943	0	44.096	279680000	32
	Q5ZUQ0	tr|Q5ZUQ0|Q5ZUQ0_LEGPH Putative Fis-like DNA-binding protein OS=Legionella pneumophila subsp. pneumophila (strain Philadelphia 1 / ATCC 33152 / DSM 7513) OX=272624 GN=fis PE=3 SV=1	-2.56074	1.46336	-2.33362	-4.44947	-4.20324	-0.178106	-1.58211	-1.54391	7	7	7	74.7	74.7	74.7	10.687	0	124.17	486980000	21
	Q5ZTV7	sp|Q5ZTV7|IDI2_LEGPH Isopentenyl-diphosphate delta-isomerase OS=Legionella pneumophila subsp. pneumophila (strain Philadelphia 1 / ATCC 33152 / DSM 7513) OX=272624 GN=fni PE=3 SV=1	-2.57393	3.21655	-3.18605	-3.3798	-2.75784	-0.188015	-0.832785	-0.58111	8	8	8	27.2	27.2	27.2	37.897	0	50.936	369130000	22
	Q5ZT61	tr|Q5ZT61|Q5ZT61_LEGPH 50S ribosomal protein L3 glutamine methyltransferase OS=Legionella pneumophila subsp. pneumophila (strain Philadelphia 1 / ATCC 33152 / DSM 7513) OX=272624 GN=prmB PE=3 SV=1	-2.58339	1.95596	-4.56408	-3.05499	-2.78303	-0.764254	-1.20902	-0.678667	7	7	7	28.4	28.4	28.4	34.967	0	26.884	240460000	16
	Q9S4T0	sp|Q9S4T0|HGD_LEGPH Homogentisate 1	-2.60576	1.49625	-1.895	-2.64167	-4.13884	-0.625057	-0.863245	0.630079	8	8	8	32.2	32.2	32.2	47.474	0	62.078	736320000	27
	Q5ZVR3	tr|Q5ZVR3|Q5ZVR3_LEGPH Ribosomal silencing factor RsfS OS=Legionella pneumophila subsp. pneumophila (strain Philadelphia 1 / ATCC 33152 / DSM 7513) OX=272624 GN=rsfS PE=3 SV=1	-2.6107	2.41265	-3.98098	-3.09282	-2.56474	-0.346598	-0.804136	-0.655701	4	4	4	67.9	67.9	67.9	12.696	0	41.38	279040000	18
	Q5ZS13	tr|Q5ZS13|Q5ZS13_LEGPH 30S ribosomal protein S9 OS=Legionella pneumophila subsp. pneumophila (strain Philadelphia 1 / ATCC 33152 / DSM 7513) OX=272624 GN=rpsI PE=3 SV=1	-2.62827	1.83057	-2.90458	-2.21784	-4.29291	-0.124992	-0.699596	-0.70594	2	2	2	13.3	13.3	13.3	16.099	0	5.718	189930000	10
	Q5ZRA8	tr|Q5ZRA8|Q5ZRA8_LEGPH Uncharacterized protein OS=Legionella pneumophila subsp. pneumophila (strain Philadelphia 1 / ATCC 33152 / DSM 7513) OX=272624 GN=lpg2975 PE=1 SV=1	-2.66136	1.9451	-3.26766	-4.59981	-4.96744	-2.08347	-1.04376	-1.72361	27	27	27	35.9	35.9	35.9	100.81	0	146.19	641900000	69
	Q5ZUI7	tr|Q5ZUI7|Q5ZUI7_LEGPH aspartate kinase OS=Legionella pneumophila subsp. pneumophila (strain Philadelphia 1 / ATCC 33152 / DSM 7513) OX=272624 GN=lysC PE=3 SV=1	-2.66736	2.80365	-1.38873	-1.60262	-0.806637	1.23491	1.06675	1.90242	33	33	33	58	58	58	94.826	0	323.31	5100000000	140
	Q5ZZB1	sp|Q5ZZB1|LPXD1_LEGPH UDP-3-O-acylglucosamine N-acyltransferase 1 OS=Legionella pneumophila subsp. pneumophila (strain Philadelphia 1 / ATCC 33152 / DSM 7513) OX=272624 GN=lpxD1 PE=3 SV=2	-2.6689	1.82202	-4.07288	-1.99295	-3.02774	-0.817034	-0.347973	0.0781345	13	13	13	42.5	42.5	42.5	37.298	0	58.135	704660000	44
	Q5ZYP8	sp|Q5ZYP8|RS12_LEGPH Small ribosomal subunit protein uS12 OS=Legionella pneumophila subsp. pneumophila (strain Philadelphia 1 / ATCC 33152 / DSM 7513) OX=272624 GN=rpsL PE=3 SV=1	-2.67707	2.20814	-2.82004	-2.22326	-3.83166	0.0768185	-0.335686	-0.584869	4	4	4	31	31	31	14.071	0	7.384	245290000	9
	Q5ZTH1	tr|Q5ZTH1|Q5ZTH1_LEGPH Global stress protein GspA OS=Legionella pneumophila subsp. pneumophila (strain Philadelphia 1 / ATCC 33152 / DSM 7513) OX=272624 GN=ibpA PE=3 SV=1	-2.67985	2.72694	-3.17515	-3.28395	-3.0736	-0.0134773	-0.273272	-1.20641	6	6	6	32	32	32	19.986	0	35.5	424610000	22
	Q5ZU83	tr|Q5ZU83|Q5ZU83_LEGPH Protein kinase domain containing protein OS=Legionella pneumophila subsp. pneumophila (strain Philadelphia 1 / ATCC 33152 / DSM 7513) OX=272624 GN=lpg1924 PE=1 SV=1	-2.68317	2.31287	-3.60328	-2.69077	-1.97932	-0.0408802	0.0329819	-0.215946	4	4	4	5.1	5.1	5.1	107.37	0	31.967	273010000	12
	Q5ZT04	tr|Q5ZT04|Q5ZT04_LEGPH RNA polymerase sigma factor RpoD OS=Legionella pneumophila subsp. pneumophila (strain Philadelphia 1 / ATCC 33152 / DSM 7513) OX=272624 GN=rpoD PE=3 SV=1	-2.69345	3.44512	-2.5907	-3.24494	-3.35936	-0.341602	-0.377197	-0.395857	16	15	15	26.2	24.6	24.6	71.919	0	109.81	554150000	34
	Q5ZZB2	tr|Q5ZZB2|Q5ZZB2_LEGPH DNA polymerase I OS=Legionella pneumophila subsp. pneumophila (strain Philadelphia 1 / ATCC 33152 / DSM 7513) OX=272624 GN=polI PE=3 SV=1	-2.69963	2.33189	-2.74066	-3.53438	-4.33832	-0.861364	-1.00669	-0.646418	26	26	26	35	35	35	100.5	0	103.74	682910000	62
	Q5ZTE6	tr|Q5ZTE6|Q5ZTE6_LEGPH Purine NTPase	-2.72329	1.94552	-3.99119	-4.44852	-3.32759	-1.04	-2.16872	-0.388733	7	7	7	14.6	14.6	14.6	67.784	0	11.187	160030000	9
	Q5ZUL6	sp|Q5ZUL6|SYK_LEGPH Lysine--tRNA ligase OS=Legionella pneumophila subsp. pneumophila (strain Philadelphia 1 / ATCC 33152 / DSM 7513) OX=272624 GN=lysS PE=3 SV=1	-2.75394	2.45069	-1.37469	-2.57357	-1.13797	0.959141	1.14638	1.07007	30	30	30	60.9	60.9	60.9	57.856	0	323.31	3537700000	139
	Q5ZYM0	sp|Q5ZYM0|RS11_LEGPH Small ribosomal subunit protein uS11 OS=Legionella pneumophila subsp. pneumophila (strain Philadelphia 1 / ATCC 33152 / DSM 7513) OX=272624 GN=rpsK PE=3 SV=1	-2.75949	2.00696	-4.69254	-2.84978	-3.08285	-1.03472	-0.541557	-0.770433	4	4	4	37.1	37.1	37.1	14.365	0	29.866	330500000	19
	Q5ZZB8	tr|Q5ZZB8|Q5ZZB8_LEGPH 23S rRNA (guanosine-2-O-)-methyltransferase RlmB OS=Legionella pneumophila subsp. pneumophila (strain Philadelphia 1 / ATCC 33152 / DSM 7513) OX=272624 GN=rlmB PE=3 SV=1	-2.76335	2.24684	-4.16793	-3.06704	-4.37333	-1.14735	-0.548077	-1.62284	6	6	6	22.1	22.1	22.1	28.168	0	12.998	276110000	17
	Q5ZRI3	tr|Q5ZRI3|Q5ZRI3_LEGPH Cytochrome c OS=Legionella pneumophila subsp. pneumophila (strain Philadelphia 1 / ATCC 33152 / DSM 7513) OX=272624 GN=lpg2898 PE=4 SV=1	-2.77011	3.78186	-3.25341	-2.78347	-3.44297	-0.307325	-0.481741	-0.380457	9	9	9	23.1	23.1	23.1	59.203	0	242.7	513330000	27
	Q5ZUG2	tr|Q5ZUG2|Q5ZUG2_LEGPH Coiled coil domain protein OS=Legionella pneumophila subsp. pneumophila (strain Philadelphia 1 / ATCC 33152 / DSM 7513) OX=272624 GN=lpg1836 PE=4 SV=1	-2.77847	3.50064	-0.558094	-0.0636597	-0.368322	2.7688	2.10667	2.46986	53	53	53	78.2	78.2	78.2	53.506	0	323.31	14577000000	295
	Q5ZYM8	sp|Q5ZYM8|RL6_LEGPH Large ribosomal subunit protein uL6 OS=Legionella pneumophila subsp. pneumophila (strain Philadelphia 1 / ATCC 33152 / DSM 7513) OX=272624 GN=rplF PE=3 SV=1	-2.78378	2.50164	-3.59652	-3.85791	-2.53995	-0.453474	-0.306883	-0.882692	8	8	8	56.4	56.4	56.4	19.432	0	67.473	523640000	25
	Q5ZV49	sp|Q5ZV49|RS18_LEGPH Small ribosomal subunit protein bS18 OS=Legionella pneumophila subsp. pneumophila (strain Philadelphia 1 / ATCC 33152 / DSM 7513) OX=272624 GN=rpsR PE=3 SV=1	-2.78907	2.4756	-2.88155	-3.11985	-1.94792	0.370157	0.441175	-0.393461	4	4	4	50.7	50.7	50.7	8.7541	0	34.062	473860000	18
	Q5ZXM8	tr|Q5ZXM8|Q5ZXM8_LEGPH Energy-dependent translational throttle protein EttA OS=Legionella pneumophila subsp. pneumophila (strain Philadelphia 1 / ATCC 33152 / DSM 7513) OX=272624 GN=ettA PE=3 SV=1	-2.8062	3.98582	-2.6844	-2.76028	-3.13912	0.115931	-0.00588417	-0.275228	22	22	22	41.1	41.1	41.1	63.152	0	119.93	1107200000	75
	Q5ZS17	tr|Q5ZS17|Q5ZS17_LEGPH Stringent starvation protein A OS=Legionella pneumophila subsp. pneumophila (strain Philadelphia 1 / ATCC 33152 / DSM 7513) OX=272624 GN=sspA PE=3 SV=1	-2.8066	1.48445	0.657524	-0.364624	-2.27896	2.00016	2.47026	1.96333	14	14	14	65.5	65.5	65.5	23.658	0	323.31	4523900000	72
	Q5ZS12	sp|Q5ZS12|RL13_LEGPH Large ribosomal subunit protein uL13 OS=Legionella pneumophila subsp. pneumophila (strain Philadelphia 1 / ATCC 33152 / DSM 7513) OX=272624 GN=rplM PE=3 SV=2	-2.86889	3.39173	-2.4909	-2.72748	-1.90597	0.62524	0.298017	0.559053	5	5	5	41	41	41	16.412	0	22.751	753350000	22
	Q5ZVS2	tr|Q5ZVS2|Q5ZVS2_LEGPH Glucosyltransferase Lgt1 OS=Legionella pneumophila subsp. pneumophila (strain Philadelphia 1 / ATCC 33152 / DSM 7513) OX=272624 GN=lpg1368 PE=1 SV=1	-2.87508	3.95031	-4.20608	-3.70942	-4.15807	-1.2922	-0.942287	-1.21385	11	11	11	29.1	29.1	29.1	59.663	0	33.194	301630000	24
	Q5ZRA0	sp|Q5ZRA0|ATPG_LEGPH ATP synthase gamma chain OS=Legionella pneumophila subsp. pneumophila (strain Philadelphia 1 / ATCC 33152 / DSM 7513) OX=272624 GN=atpG PE=3 SV=1	-2.90816	2.78029	-3.86597	-2.61714	-3.22707	-0.234114	-0.598969	-0.152605	15	15	15	64.9	64.9	64.9	32.589	0	78.387	664710000	37
	Q5ZS65	tr|Q5ZS65|Q5ZS65_LEGPH Ribosome-binding ATPase YchF OS=Legionella pneumophila subsp. pneumophila (strain Philadelphia 1 / ATCC 33152 / DSM 7513) OX=272624 GN=ychF PE=3 SV=1	-2.91575	1.8554	-3.945	-2.25054	-4.47426	-0.439953	-0.454781	-1.02781	14	14	14	49	49	49	39.617	0	96.28	699470000	43
	Q5ZRU4	tr|Q5ZRU4|Q5ZRU4_LEGPH NADH-quinone oxidoreductase OS=Legionella pneumophila subsp. pneumophila (strain Philadelphia 1 / ATCC 33152 / DSM 7513) OX=272624 GN=nuoG PE=3 SV=1	-2.92415	3.67946	-2.37198	-1.92955	-1.68288	0.984219	0.727741	1.07607	24	24	24	37.3	37.3	37.3	86.861	0	230.92	2755500000	102
	Q5ZYF6	tr|Q5ZYF6|Q5ZYF6_LEGPH Glucose-6-phosphate 1-dehydrogenase OS=Legionella pneumophila subsp. pneumophila (strain Philadelphia 1 / ATCC 33152 / DSM 7513) OX=272624 GN=zwf PE=3 SV=1	-2.94574	4.38196	-3.4009	-3.22384	-3.54031	-0.583099	-0.542967	-0.201744	10	10	10	22.8	22.8	22.8	57.295	0	39.256	449680000	29
	Q5ZRA3	tr|Q5ZRA3|Q5ZRA3_LEGPH DNA topoisomerase 4 subunit A OS=Legionella pneumophila subsp. pneumophila (strain Philadelphia 1 / ATCC 33152 / DSM 7513) OX=272624 GN=parC PE=3 SV=1	-2.94976	2.65166	-4.4483	-3.38077	-3.04547	-0.65243	-0.710617	-0.662216	14	14	14	24.5	24.5	24.5	84.339	0	54.467	518120000	33
	Q5ZS06	tr|Q5ZS06|Q5ZS06_LEGPH Translation initiation factor IF-3 OS=Legionella pneumophila subsp. pneumophila (strain Philadelphia 1 / ATCC 33152 / DSM 7513) OX=272624 GN=infC PE=3 SV=1	-2.97489	2.0589	-3.53819	-1.78281	-3.6194	0.149715	0.169943	-0.335384	9	9	9	54.3	54.3	54.3	15.06	0	33.926	1069600000	36
	Q5ZYP9	sp|Q5ZYP9|RPOC_LEGPH DNA-directed RNA polymerase subunit beta OS=Legionella pneumophila subsp. pneumophila (strain Philadelphia 1 / ATCC 33152 / DSM 7513) OX=272624 GN=rpoC PE=3 SV=2	-2.97696	3.858	-0.251337	-0.627916	-0.620569	2.56742	2.15361	2.71004	92	92	92	67	67	67	155.65	0	323.31	18149000000	430
	Q5ZV68	tr|Q5ZV68|Q5ZV68_LEGPH TolA colicin import membrane protein OS=Legionella pneumophila subsp. pneumophila (strain Philadelphia 1 / ATCC 33152 / DSM 7513) OX=272624 GN=tolA PE=4 SV=1	-2.98171	3.0844	-4.21724	-4.65521	-3.53194	-1.12148	-1.10706	-1.23073	4	4	4	16.3	16.3	16.3	37.895	0	58.895	183180000	13
	Q5ZYQ0	sp|Q5ZYQ0|RPOB_LEGPH DNA-directed RNA polymerase subunit beta OS=Legionella pneumophila subsp. pneumophila (strain Philadelphia 1 / ATCC 33152 / DSM 7513) OX=272624 GN=rpoB PE=3 SV=1	-2.99048	3.78417	-1.40582	-0.948704	-1.01842	2.0098	1.5359	2.05278	94	94	94	70.2	70.2	70.2	152.72	0	323.31	13130000000	428
	Q5ZWH3	tr|Q5ZWH3|Q5ZWH3_LEGPH Uncharacterized protein OS=Legionella pneumophila subsp. pneumophila (strain Philadelphia 1 / ATCC 33152 / DSM 7513) OX=272624 GN=lpg1112 PE=4 SV=1	-3.03198	2.32848	-1.51375	-1.96894	-0.248568	1.8988	1.51782	1.94809	8	8	8	33.1	33.1	33.1	14.447	0	21.012	2530300000	51
	Q5ZUE0	sp|Q5ZUE0|CLPX_LEGPH ATP-dependent Clp protease ATP-binding subunit ClpX OS=Legionella pneumophila subsp. pneumophila (strain Philadelphia 1 / ATCC 33152 / DSM 7513) OX=272624 GN=clpX PE=3 SV=2	-3.05824	2.62739	-4.09976	-3.70647	-4.44946	-0.701307	-0.575243	-1.80441	18	18	18	55.4	55.4	55.4	46.583	0	191.46	708760000	53
	Q5ZS69	sp|Q5ZS69|RL27_LEGPH Large ribosomal subunit protein bL27 OS=Legionella pneumophila subsp. pneumophila (strain Philadelphia 1 / ATCC 33152 / DSM 7513) OX=272624 GN=rpmA PE=3 SV=1	-3.06008	2.70134	-2.97864	-3.47879	-4.24375	-0.100326	-0.590393	-0.830223	7	7	7	66.3	66.3	66.3	10.099	0	79.265	382460000	19
	Q5ZWM6	tr|Q5ZWM6|Q5ZWM6_LEGPH Acetoacetyl CoA reductase OS=Legionella pneumophila subsp. pneumophila (strain Philadelphia 1 / ATCC 33152 / DSM 7513) OX=272624 GN=phaB PE=3 SV=1	-3.06194	1.82307	-5.1227	-3.61864	-3.3353	0	-1.18902	-1.70179	5	5	5	27.2	27.2	27.2	29.315	0	16.987	172010000	9
	Q5ZWA4	sp|Q5ZWA4|PYRG_LEGPH CTP synthase OS=Legionella pneumophila subsp. pneumophila (strain Philadelphia 1 / ATCC 33152 / DSM 7513) OX=272624 GN=pyrG PE=3 SV=1	-3.06207	2.08839	-1.73543	-3.86906	-2.46539	0.32379	0.453951	0.338593	22	22	22	49.4	49.4	49.4	60.719	0	160.8	1117700000	56
	Q5ZSI8	tr|Q5ZSI8|Q5ZSI8_LEGPH Dot/Icm T4SS effector OS=Legionella pneumophila subsp. pneumophila (strain Philadelphia 1 / ATCC 33152 / DSM 7513) OX=272624 GN=lpg2529 PE=1 SV=1	-3.13279	2.76104	-1.43181	-2.18396	-2.88518	0.919525	0.966461	1.01143	12	12	12	26.9	26.9	26.9	66.015	0	113.05	946720000	33
	Q5ZUJ0	tr|Q5ZUJ0|Q5ZUJ0_LEGPH Delta-aminolevulinic acid dehydratase OS=Legionella pneumophila subsp. pneumophila (strain Philadelphia 1 / ATCC 33152 / DSM 7513) OX=272624 GN=hemB PE=3 SV=1	-3.14275	2.08197	-3.33193	-1.9871	-3.5247	0.796476	-0.636469	0.424524	14	14	14	45.9	45.9	45.9	36.562	0	98.078	672670000	47
	Q5ZVD7	tr|Q5ZVD7|Q5ZVD7_LEGPH Acetyltransferase component of pyruvate dehydrogenase complex OS=Legionella pneumophila subsp. pneumophila (strain Philadelphia 1 / ATCC 33152 / DSM 7513) OX=272624 GN=aceF PE=3 SV=1	-3.14887	1.60034	-0.491619	0.439131	-2.45717	2.23753	1.84953	2.84989	16	16	16	29.6	29.6	29.6	59.974	0	96.862	2900900000	71
	Q5ZYN7	sp|Q5ZYN7|RS3_LEGPH Small ribosomal subunit protein uS3 OS=Legionella pneumophila subsp. pneumophila (strain Philadelphia 1 / ATCC 33152 / DSM 7513) OX=272624 GN=rpsC PE=3 SV=1	-3.19032	3.68228	-3.68122	-3.12246	-2.89417	0.0779896	-0.0103283	-0.194557	16	16	16	73.9	73.9	73.9	24.117	0	37.148	1005800000	47
	Q5ZUL9	tr|Q5ZUL9|Q5ZUL9_LEGPH Ribonucleoside-diphosphate reductase OS=Legionella pneumophila subsp. pneumophila (strain Philadelphia 1 / ATCC 33152 / DSM 7513) OX=272624 GN=nrdA PE=3 SV=1	-3.20057	3.88028	-3.55668	-2.90864	-3.4409	-0.107683	0.0653038	-0.26215	31	31	31	39.5	39.5	39.5	107.08	0	302.9	1843900000	111
	Q5ZWG4	tr|Q5ZWG4|Q5ZWG4_LEGPH Coiled-coil protein OS=Legionella pneumophila subsp. pneumophila (strain Philadelphia 1 / ATCC 33152 / DSM 7513) OX=272624 GN=lpg1121 PE=4 SV=1	-3.21375	3.291	-4.19223	-4.80242	-3.72912	-0.943747	-1.08109	-1.05769	2	2	2	7	7	7	28.741	0	21.049	129000000	6
	Q5ZVY6	sp|Q5ZVY6|TRUA_LEGPH tRNA pseudouridine synthase A OS=Legionella pneumophila subsp. pneumophila (strain Philadelphia 1 / ATCC 33152 / DSM 7513) OX=272624 GN=truA PE=3 SV=1	-3.21767	2.88226	-4.13602	-3.01055	-2.8803	-0.155855	-0.182617	-0.0353775	13	13	13	56.1	56.1	56.1	29.558	0	144.56	604100000	40
	Q5ZV51	sp|Q5ZV51|RL9_LEGPH Large ribosomal subunit protein bL9 OS=Legionella pneumophila subsp. pneumophila (strain Philadelphia 1 / ATCC 33152 / DSM 7513) OX=272624 GN=rplI PE=3 SV=1	-3.22132	2.99618	-0.765392	-1.19127	-0.852888	2.75103	2.50801	1.59537	11	11	11	56.4	56.4	56.4	16.528	0	261.71	2688900000	56
	Q5ZZB6	tr|Q5ZZB6|Q5ZZB6_LEGPH Cytosolic IMP-GMP specific 5-nucleotidase OS=Legionella pneumophila subsp. pneumophila (strain Philadelphia 1 / ATCC 33152 / DSM 7513) OX=272624 GN=lpg0095 PE=1 SV=1	-3.29475	2.86905	-3.28626	-2.0335	-2.96462	0.780605	0.196793	0.622492	20	20	20	43.8	43.8	43.8	53.379	0	134.51	1245100000	63
	Q5ZYP4	sp|Q5ZYP4|RS10_LEGPH Small ribosomal subunit protein uS10 OS=Legionella pneumophila subsp. pneumophila (strain Philadelphia 1 / ATCC 33152 / DSM 7513) OX=272624 GN=rpsJ PE=3 SV=1	-3.29998	2.34453	-2.10564	-2.7724	-3.784	0.795031	0.625002	-0.182146	9	9	9	53.3	53.3	53.3	11.938	0	12.421	659900000	26
	Q5ZT68	tr|Q5ZT68|Q5ZT68_LEGPH Ribonuclease E OS=Legionella pneumophila subsp. pneumophila (strain Philadelphia 1 / ATCC 33152 / DSM 7513) OX=272624 GN=rne PE=4 SV=1	-3.31967	3.22253	-3.66183	-3.1936	-4.19838	-0.29364	-0.692305	-0.108849	23	23	23	50.2	50.2	50.2	74.882	0	211.25	1093700000	64
	Q5ZVE4	tr|Q5ZVE4|Q5ZVE4_LEGPH SidE PDE domain-containing protein OS=Legionella pneumophila subsp. pneumophila (strain Philadelphia 1 / ATCC 33152 / DSM 7513) OX=272624 GN=lpg1496 PE=1 SV=1	-3.34545	2.90228	-3.84864	-2.65911	-3.2591	0.0974846	-0.308621	0.480623	15	15	15	24.1	24.1	24.1	66.684	0	154.55	1198000000	56
	Q5ZYH7	sp|Q5ZYH7|RL19_LEGPH Large ribosomal subunit protein bL19 OS=Legionella pneumophila subsp. pneumophila (strain Philadelphia 1 / ATCC 33152 / DSM 7513) OX=272624 GN=rplS PE=3 SV=1	-3.34901	2.24632	-1.73869	-3.66741	-3.41222	0.596186	0.482983	0.149557	10	10	10	66.1	66.1	66.1	13.668	0	105.59	1744200000	58
	Q5ZRJ4	tr|Q5ZRJ4|Q5ZRJ4_LEGPH mannose-1-phosphate guanylyltransferase OS=Legionella pneumophila subsp. pneumophila (strain Philadelphia 1 / ATCC 33152 / DSM 7513) OX=272624 GN=rfbA PE=3 SV=1	-3.38317	1.86388	-3.95726	-5.42812	-2.66764	-0.4163	-0.786276	-0.700947	5	5	5	14.9	14.9	14.9	55.855	0	17.245	167140000	9
	Q5ZW04	tr|Q5ZW04|Q5ZW04_LEGPH RNA polymerase sigma factor RpoS OS=Legionella pneumophila subsp. pneumophila (strain Philadelphia 1 / ATCC 33152 / DSM 7513) OX=272624 GN=rpoS PE=1 SV=1	-3.38754	1.82539	-4.64209	-2.31658	-2.6322	0.0428467	0.933985	-0.405083	18	18	17	58.5	58.5	55.7	41.475	0	305.41	975360000	48
	Q5ZTK6	sp|Q5ZTK6|SIDJ_LEGPH Calmodulin-dependent glutamylase SidJ OS=Legionella pneumophila subsp. pneumophila (strain Philadelphia 1 / ATCC 33152 / DSM 7513) OX=272624 GN=sidJ PE=1 SV=1	-3.39175	3.94225	-3.24286	-3.89373	-3.35899	0.0465393	-0.30451	-0.0623379	7	7	7	9.6	9.6	9.6	100.2	0	22.459	553360000	24
	Q5ZS10	sp|Q5ZS10|IHFA_LEGPH Integration host factor subunit alpha OS=Legionella pneumophila subsp. pneumophila (strain Philadelphia 1 / ATCC 33152 / DSM 7513) OX=272624 GN=ihfA PE=3 SV=1	-3.40042	1.50655	-3.72765	-2.31223	-4.46714	0.4979	-1.74343	0.939775	5	5	5	60.6	60.6	60.6	11.199	0	118.63	666190000	25
	Q5ZSA0	tr|Q5ZSA0|Q5ZSA0_LEGPH Cell division protein ZipA OS=Legionella pneumophila subsp. pneumophila (strain Philadelphia 1 / ATCC 33152 / DSM 7513) OX=272624 GN=lpg2619 PE=3 SV=1	-3.40628	1.52719	-5.95765	-4.35615	-2.45695	-1.10505	-0.476837	-0.970013	4	4	4	22.8	22.8	22.8	29.42	0	49.163	292760000	13
	Q5ZUQ9	tr|Q5ZUQ9|Q5ZUQ9_LEGPH Anthranilate synthase OS=Legionella pneumophila subsp. pneumophila (strain Philadelphia 1 / ATCC 33152 / DSM 7513) OX=272624 GN=lpg1734 PE=4 SV=1	-3.42395	2.55167	-3.6464	-2.24352	-3.87057	0.130552	-0.0114994	0.392311	23	23	23	43.2	43.2	43.2	81.715	0	228.13	1263300000	67
	Q5ZYB0	tr|Q5ZYB0|Q5ZYB0_LEGPH Biotin carboxylase OS=Legionella pneumophila subsp. pneumophila (strain Philadelphia 1 / ATCC 33152 / DSM 7513) OX=272624 GN=accC PE=4 SV=1	-3.44555	2.3175	-5.11481	-4.5289	-3.11997	-0.883625	-0.531542	-1.01187	20	20	20	56.1	56.1	56.1	49.243	0	96.517	852910000	64
	Q5ZYL9	sp|Q5ZYL9|RS4_LEGPH Small ribosomal subunit protein uS4 OS=Legionella pneumophila subsp. pneumophila (strain Philadelphia 1 / ATCC 33152 / DSM 7513) OX=272624 GN=rpsD PE=3 SV=1	-3.48976	2.64959	-2.57834	-4.00879	-2.45474	0.402784	0.446512	0.578106	14	14	14	51.5	51.5	51.5	23.261	0	110.56	1104500000	40
	Q5ZRN6	tr|Q5ZRN6|Q5ZRN6_LEGPH Hypothetical histidine-rich protein OS=Legionella pneumophila subsp. pneumophila (strain Philadelphia 1 / ATCC 33152 / DSM 7513) OX=272624 GN=lpg2844 PE=4 SV=1	-3.49151	1.87181	-4.07766	-3.86036	-1.6101	0.802849	0.0626488	0.0609341	4	4	4	13	13	13	36.075	0	20.772	549730000	13
	Q5ZSB6	tr|Q5ZSB6|Q5ZSB6_LEGPH DrrA phosphatidylinositol 4-phosphate binding domain-containing protein OS=Legionella pneumophila subsp. pneumophila (strain Philadelphia 1 / ATCC 33152 / DSM 7513) OX=272624 GN=lpg2603 PE=1 SV=1	-3.51343	2.61381	-4.76761	-3.78243	-3.03977	-0.268692	-0.597624	-0.183201	6	6	6	14.1	14.1	14.1	51.49	0	26.189	445070000	22
	Q5ZYP0	sp|Q5ZYP0|RL2_LEGPH Large ribosomal subunit protein uL2 OS=Legionella pneumophila subsp. pneumophila (strain Philadelphia 1 / ATCC 33152 / DSM 7513) OX=272624 GN=rplB PE=3 SV=1	-3.5157	1.41171	-3.45832	-2.80425	-0.119103	1.60784	0.346401	2.21119	11	11	11	39.6	39.6	39.6	30.091	0	20.162	1503100000	21
	Q5ZWD0	tr|Q5ZWD0|Q5ZWD0_LEGPH Pyruvate decarboxylase OS=Legionella pneumophila subsp. pneumophila (strain Philadelphia 1 / ATCC 33152 / DSM 7513) OX=272624 GN=lpg1155 PE=3 SV=1	-3.51919	3.45377	-0.0239239	0.837543	0.276114	3.854	3.5803	4.21302	9	9	9	18.2	18.2	18.2	61.871	0	50.732	3907500000	38
	Q5ZVG2	sp|Q5ZVG2|SYDND_LEGPH Aspartate--tRNA(Asp/Asn) ligase OS=Legionella pneumophila subsp. pneumophila (strain Philadelphia 1 / ATCC 33152 / DSM 7513) OX=272624 GN=aspS PE=3 SV=1	-3.52396	1.66698	-1.35021	-4.45977	-3.90089	0.434708	0.10041	0.325893	29	29	29	57.8	57.8	57.8	66.908	0	313.06	2017600000	107
	Q5ZRT4	sp|Q5ZRT4|GLMM_LEGPH Phosphoglucosamine mutase OS=Legionella pneumophila subsp. pneumophila (strain Philadelphia 1 / ATCC 33152 / DSM 7513) OX=272624 GN=glmM PE=3 SV=1	-3.52663	2.80885	-3.84359	-2.52976	-3.93038	0.0584469	-0.0229607	0.240669	11	11	11	37.8	37.8	37.8	48.343	0	55.285	461090000	26
	Q5ZT52	tr|Q5ZT52|Q5ZT52_LEGPH Flavohemoglobin expression-modulating QEGLA motif protein OS=Legionella pneumophila subsp. pneumophila (strain Philadelphia 1 / ATCC 33152 / DSM 7513) OX=272624 GN=lpg2313 PE=4 SV=1	-3.5653	2.45863	-3.13259	-4.12645	-2.31784	0.183868	0.0796623	0.855473	19	19	19	43.7	43.7	43.7	48.884	0	137.24	1451400000	64
	Q5ZTG1	tr|Q5ZTG1|Q5ZTG1_LEGPH tRNA-splicing ligase RtcB OS=Legionella pneumophila subsp. pneumophila (strain Philadelphia 1 / ATCC 33152 / DSM 7513) OX=272624 GN=rtcB PE=3 SV=1	-3.60514	1.42525	-4.64688	-1.04391	-4.36436	0.272924	-0.133463	0.6208	24	24	24	61.2	61.2	61.2	51.563	0	79.683	1300700000	87
	Q5ZUU6	tr|Q5ZUU6|Q5ZUU6_LEGPH Bifunctional protein PutA OS=Legionella pneumophila subsp. pneumophila (strain Philadelphia 1 / ATCC 33152 / DSM 7513) OX=272624 GN=putA PE=3 SV=1	-3.63895	2.14656	-1.65498	-1.82072	-3.85478	1.17731	0.991911	1.41717	41	41	41	43.5	43.5	43.5	116.59	0	323.31	4118000000	164
	Q5ZUX2	tr|Q5ZUX2|Q5ZUX2_LEGPH Ankyrin repeat protein OS=Legionella pneumophila subsp. pneumophila (strain Philadelphia 1 / ATCC 33152 / DSM 7513) OX=272624 GN=lpg1670 PE=1 SV=1	-3.67632	2.62997	-2.72908	-2.91432	-3.77636	-0.236183	0.610176	1.2352	10	10	10	44.3	44.3	44.3	34.103	0	144.48	774650000	29
	Q5ZWZ3	tr|Q5ZWZ3|Q5ZWZ3_LEGPH LidA OS=Legionella pneumophila subsp. pneumophila (strain Philadelphia 1 / ATCC 33152 / DSM 7513) OX=272624 GN=lpg0940 PE=1 SV=1	-3.6819	4.42958	0.312895	0.684795	0.665464	4.508	4.04665	4.1542	52	52	52	50.5	50.5	50.5	83.229	0	323.31	37564000000	334
	Q5ZYM7	sp|Q5ZYM7|RL18_LEGPH Large ribosomal subunit protein uL18 OS=Legionella pneumophila subsp. pneumophila (strain Philadelphia 1 / ATCC 33152 / DSM 7513) OX=272624 GN=rplR PE=3 SV=2	-3.69295	5.03136	-3.24009	-3.08757	-3.08779	0.50737	0.373676	0.782347	9	9	9	48.7	48.7	48.7	13.007	0	110.03	1134700000	43
	Q5ZYN1	sp|Q5ZYN1|RL5_LEGPH Large ribosomal subunit protein uL5 OS=Legionella pneumophila subsp. pneumophila (strain Philadelphia 1 / ATCC 33152 / DSM 7513) OX=272624 GN=rplE PE=3 SV=1	-3.69965	3.33573	-3.6573	-2.83801	-3.92737	0.460169	0.0194855	0.196627	12	12	12	73.7	73.7	73.7	21.312	0	49.695	1313800000	48
	Q5ZRE8	tr|Q5ZRE8|Q5ZRE8_LEGPH Transcription termination factor Rho OS=Legionella pneumophila subsp. pneumophila (strain Philadelphia 1 / ATCC 33152 / DSM 7513) OX=272624 GN=rho PE=3 SV=1	-3.76926	2.90562	-4.0931	-3.4995	-2.50752	0.458052	0.362679	0.386919	35	35	35	78.3	78.3	78.3	47.487	0	323.31	2473000000	115
	Q5ZT18	tr|Q5ZT18|Q5ZT18_LEGPH 2	-3.8149	3.63473	-3.02046	-2.56505	-3.25841	0.980087	0.431639	1.18907	27	27	27	53.6	53.6	53.6	74.552	0	217.43	2590800000	96
	Q5ZYP2	sp|Q5ZYP2|RL4_LEGPH Large ribosomal subunit protein uL4 OS=Legionella pneumophila subsp. pneumophila (strain Philadelphia 1 / ATCC 33152 / DSM 7513) OX=272624 GN=rplD PE=3 SV=1	-3.82309	2.2963	-4.69104	-2.35184	-3.3201	0.385698	0.198481	0.522119	10	10	10	62.9	62.9	62.9	22.836	0	271.55	1014800000	30
	Q5ZY12	tr|Q5ZY12|Q5ZY12_LEGPH Phasin domain-containing protein OS=Legionella pneumophila subsp. pneumophila (strain Philadelphia 1 / ATCC 33152 / DSM 7513) OX=272624 GN=lpg0563 PE=4 SV=1	-3.824	2.63891	-4.38206	-2.61089	-3.84283	0.386467	-0.141146	0.390894	8	8	8	55.1	55.1	55.1	13.873	0	52.136	1124100000	52
	Q5ZS09	sp|Q5ZS09|SYFB_LEGPH Phenylalanine--tRNA ligase beta subunit OS=Legionella pneumophila subsp. pneumophila (strain Philadelphia 1 / ATCC 33152 / DSM 7513) OX=272624 GN=pheT PE=3 SV=1	-3.83268	3.7756	-2.8702	-3.74164	-3.12183	0.621572	0.383974	0.75881	27	27	27	37.1	37.1	37.1	88.236	0	98.696	1250900000	68
	Q5ZVJ6	tr|Q5ZVJ6|Q5ZVJ6_LEGPH tryptophan--tRNA ligase OS=Legionella pneumophila subsp. pneumophila (strain Philadelphia 1 / ATCC 33152 / DSM 7513) OX=272624 GN=trpS PE=3 SV=1	-3.84712	3.81311	-5.11209	-4.27934	-4.41724	-0.873045	-0.835342	-0.558922	14	14	14	29.4	29.4	29.4	46.192	0	73.228	915880000	53
	Q5ZYN5	sp|Q5ZYN5|RL29_LEGPH Large ribosomal subunit protein uL29 OS=Legionella pneumophila subsp. pneumophila (strain Philadelphia 1 / ATCC 33152 / DSM 7513) OX=272624 GN=rpmC PE=3 SV=1	-3.87259	3.15241	-3.77838	-2.77889	-2.92653	0.485187	1.24408	0.40472	6	6	6	70.3	70.3	70.3	7.3727	0	105.19	951470000	20
	Q5ZUR9	tr|Q5ZUR9|Q5ZUR9_LEGPH Inosine-5-monophosphate dehydrogenase OS=Legionella pneumophila subsp. pneumophila (strain Philadelphia 1 / ATCC 33152 / DSM 7513) OX=272624 GN=guaB PE=3 SV=1	-3.93922	2.29264	-3.33249	-2.46479	-4.69554	0.449633	-0.0493603	0.924578	19	19	19	52.9	52.9	52.9	52.562	0	308.25	2516100000	82
	Q5ZU26	tr|Q5ZU26|Q5ZU26_LEGPH Tetratricopeptide repeat protein OS=Legionella pneumophila subsp. pneumophila (strain Philadelphia 1 / ATCC 33152 / DSM 7513) OX=272624 GN=lpg1982 PE=4 SV=1	-3.95521	4.07196	-4.09677	-4.70325	-4.27023	-0.406446	-0.683702	-0.114452	19	19	19	72	72	72	39.656	0	96.767	1274300000	65
	Q5ZS99	tr|Q5ZS99|Q5ZS99_LEGPH Chromosome partition protein Smc OS=Legionella pneumophila subsp. pneumophila (strain Philadelphia 1 / ATCC 33152 / DSM 7513) OX=272624 GN=smc PE=3 SV=1	-3.95651	2.09468	-4.91929	-2.75548	-2.32166	0.600195	0.773476	0.499418	5	5	5	6.4	6.4	6.4	134.34	0	4.4981	418490000	6
	Q5ZZA2	tr|Q5ZZA2|Q5ZZA2_LEGPH Transcriptional regulator OS=Legionella pneumophila subsp. pneumophila (strain Philadelphia 1 / ATCC 33152 / DSM 7513) OX=272624 GN=lpg0109 PE=4 SV=1	-3.98046	2.75504	-3.67539	-2.63292	-3.51677	1.00876	1.24517	-0.13764	5	5	5	61.8	61.8	61.8	9.9683	0	95.023	805900000	31
	Q5ZY43	tr|Q5ZY43|Q5ZY43_LEGPH Succinate dehydrogenase flavoprotein subunit OS=Legionella pneumophila subsp. pneumophila (strain Philadelphia 1 / ATCC 33152 / DSM 7513) OX=272624 GN=sdhA PE=3 SV=1	-4.11568	3.4915	-4.63328	-4.16806	-3.59019	-0.0354862	-0.333855	0.32484	16	16	16	37	37	37	64.941	0	127.79	786780000	50
	Q5ZYM4	sp|Q5ZYM4|RL15_LEGPH Large ribosomal subunit protein uL15 OS=Legionella pneumophila subsp. pneumophila (strain Philadelphia 1 / ATCC 33152 / DSM 7513) OX=272624 GN=rplO PE=3 SV=1	-4.1439	2.76553	-2.61569	-3.81544	-1.96076	1.53878	1.3533	1.14771	11	11	11	61.8	61.8	61.8	15.344	0	52.432	1397700000	40
	Q5ZX22	sp|Q5ZX22|COAX_LEGPH Type III pantothenate kinase OS=Legionella pneumophila subsp. pneumophila (strain Philadelphia 1 / ATCC 33152 / DSM 7513) OX=272624 GN=coaX PE=1 SV=1	-4.15172	4.76693	-3.74256	-3.85352	-3.40533	0.440132	0.3284	0.685226	12	12	12	43.8	43.8	43.8	27.744	0	56.575	860720000	56
	Q5ZZK5	tr|Q5ZZK5|Q5ZZK5_LEGPH DNA gyrase subunit B OS=Legionella pneumophila subsp. pneumophila (strain Philadelphia 1 / ATCC 33152 / DSM 7513) OX=272624 GN=gyrB PE=3 SV=1	-4.19996	3.0484	-3.55654	-2.09563	-2.30248	1.74346	1.59231	1.30946	24	24	24	37.7	37.7	37.7	91.128	0	128.71	1723400000	76
	Q5ZUS8	sp|Q5ZUS8|RS2_LEGPH Small ribosomal subunit protein uS2 OS=Legionella pneumophila subsp. pneumophila (strain Philadelphia 1 / ATCC 33152 / DSM 7513) OX=272624 GN=rpsB PE=3 SV=2	-4.21911	2.78728	-3.3228	-2.73252	-1.52806	1.94769	1.77701	1.34926	20	20	20	79.1	79.1	79.1	28.723	0	277.2	2582200000	73
	Q5ZVH7	sp|Q5ZVH7|SECA_LEGPH Protein translocase subunit SecA OS=Legionella pneumophila subsp. pneumophila (strain Philadelphia 1 / ATCC 33152 / DSM 7513) OX=272624 GN=secA PE=3 SV=2	-4.24609	3.77814	-3.96169	-3.86328	-2.984	0.621437	0.658705	0.649172	30	30	30	45.2	45.2	45.2	101.98	0	323.31	3645100000	137
	Q5ZTD2	tr|Q5ZTD2|Q5ZTD2_LEGPH Acyl CoA ligase OS=Legionella pneumophila subsp. pneumophila (strain Philadelphia 1 / ATCC 33152 / DSM 7513) OX=272624 GN=lpg2230 PE=4 SV=1	-4.30399	2.38135	-4.81499	-2.40182	-3.02261	0.996649	0.991262	0.684647	2	2	2	6.2	6.2	6.2	51.392	0	4.5449	456740000	4
	Q5ZS21	tr|Q5ZS21|Q5ZS21_LEGPH N-acetylmuramoyl-L-alanine amidase OS=Legionella pneumophila subsp. pneumophila (strain Philadelphia 1 / ATCC 33152 / DSM 7513) OX=272624 GN=amiB PE=4 SV=1	-4.33333	4.0164	-3.27685	-3.19501	-2.44999	1.49297	1.20444	1.38072	8	8	8	21.2	21.2	21.2	52.713	0	21.095	661980000	15
	Q5ZUR8	tr|Q5ZUR8|Q5ZUR8_LEGPH Septum site-determining protein MinD OS=Legionella pneumophila subsp. pneumophila (strain Philadelphia 1 / ATCC 33152 / DSM 7513) OX=272624 GN=minD PE=3 SV=1	-4.34745	1.66021	2.75731	0.125727	-1.16029	5.32955	5.11164	4.32392	15	15	15	56.9	56.9	56.9	30.139	0	35.852	7928100000	48
	Q5ZS07	sp|Q5ZS07|RL20_LEGPH Large ribosomal subunit protein bL20 OS=Legionella pneumophila subsp. pneumophila (strain Philadelphia 1 / ATCC 33152 / DSM 7513) OX=272624 GN=rplT PE=3 SV=1	-4.4039	3.74348	-3.44913	-2.45101	-2.84931	1.77878	1.43641	1.24707	10	10	10	42.9	42.9	42.9	13.461	0	26.843	1889100000	29
	Q5ZXT1	sp|Q5ZXT1|RL31_LEGPH Large ribosomal subunit protein bL31-A OS=Legionella pneumophila subsp. pneumophila (strain Philadelphia 1 / ATCC 33152 / DSM 7513) OX=272624 GN=rpmE PE=3 SV=1	-4.43284	3.69857	-3.0995	-3.49416	-2.71743	1.83717	1.12782	1.02245	3	3	3	53.3	53.3	53.3	8.5678	0	43.297	661250000	11
	Q5ZYX7	sp|Q5ZYX7|SIDE_LEGPH Ubiquitinating enzyme SidE OS=Legionella pneumophila subsp. pneumophila (strain Philadelphia 1 / ATCC 33152 / DSM 7513) OX=272624 GN=sidE PE=1 SV=2	-4.45222	3.48986	-4.23133	-5.41449	-4.44737	-0.0527706	-0.493162	-0.190607	38	32	32	32	29.2	29.2	169.41	0	236.43	1674100000	100
	Q5ZV89	tr|Q5ZV89|Q5ZV89_LEGPH Hydrolase OS=Legionella pneumophila subsp. pneumophila (strain Philadelphia 1 / ATCC 33152 / DSM 7513) OX=272624 GN=lpg1551 PE=4 SV=1	-4.48399	2.87853	-3.95856	-2.65655	-2.24962	1.75993	1.73798	1.08933	16	16	16	72.2	72.2	72.2	28.773	0	253.46	1836800000	67
	Q5ZYP7	sp|Q5ZYP7|RS7_LEGPH Small ribosomal subunit protein uS7 OS=Legionella pneumophila subsp. pneumophila (strain Philadelphia 1 / ATCC 33152 / DSM 7513) OX=272624 GN=rpsG PE=3 SV=1	-4.57883	5.56883	-0.0434933	-0.269724	-0.0662231	4.51781	4.26618	4.57307	17	17	17	74.3	74.3	74.3	19.791	0	323.31	19486000000	145
	Q5ZUW8	tr|Q5ZUW8|Q5ZUW8_LEGPH Amidophosphoribosyltransferase OS=Legionella pneumophila subsp. pneumophila (strain Philadelphia 1 / ATCC 33152 / DSM 7513) OX=272624 GN=purF PE=3 SV=1	-4.57974	1.38671	-0.0850983	-4.49273	-4.00457	3.02585	1.11946	1.01152	10	10	10	23.6	23.6	23.6	56.268	0	38.43	811030000	14
	Q5ZZ46	tr|Q5ZZ46|Q5ZZ46_LEGPH PepSY domain-containing protein OS=Legionella pneumophila subsp. pneumophila (strain Philadelphia 1 / ATCC 33152 / DSM 7513) OX=272624 GN=lpg0165 PE=4 SV=1	-4.68595	3.03071	-3.7837	-3.07963	-2.53588	2.04608	1.8378	0.774761	8	8	8	47	47	47	16.928	0	189.81	2136800000	40
	Q5ZXZ1	tr|Q5ZXZ1|Q5ZXZ1_LEGPH Uncharacterized protein OS=Legionella pneumophila subsp. pneumophila (strain Philadelphia 1 / ATCC 33152 / DSM 7513) OX=272624 GN=lpg0589 PE=4 SV=1	-4.69408	3.2184	-1.83423	-3.22456	-3.14169	2.24271	1.95615	1.68291	10	10	10	73.4	73.4	73.4	14.463	0	234.63	2112400000	48
	Q5ZXU0	sp|Q5ZXU0|HSLU_LEGPH ATP-dependent protease ATPase subunit HslU OS=Legionella pneumophila subsp. pneumophila (strain Philadelphia 1 / ATCC 33152 / DSM 7513) OX=272624 GN=hslU PE=3 SV=2	-4.80175	4.62298	-3.267	-3.15805	-2.57902	1.7981	1.84635	1.75672	29	29	29	59	59	59	49.424	0	323.31	3320600000	129
	Q5ZSJ7	tr|Q5ZSJ7|Q5ZSJ7_LEGPH Uncharacterized protein OS=Legionella pneumophila subsp. pneumophila (strain Philadelphia 1 / ATCC 33152 / DSM 7513) OX=272624 GN=lpg2520 PE=4 SV=1	-4.84693	4.94723	-4.66441	-4.88351	-4.45486	-0.0778427	0.34767	0.268206	4	4	4	23.8	23.8	23.8	14.196	0	8.9979	559060000	12
	Q5ZYP3	sp|Q5ZYP3|RL3_LEGPH Large ribosomal subunit protein uL3 OS=Legionella pneumophila subsp. pneumophila (strain Philadelphia 1 / ATCC 33152 / DSM 7513) OX=272624 GN=rplC PE=3 SV=1	-4.86627	5.45821	-3.79983	-4.11683	-3.83592	1.10754	0.797064	0.941616	9	9	9	54.2	54.2	54.2	22.896	0	115.13	1249400000	36
	Q5ZUF6	tr|Q5ZUF6|Q5ZUF6_LEGPH DNA 3-5 helicase OS=Legionella pneumophila subsp. pneumophila (strain Philadelphia 1 / ATCC 33152 / DSM 7513) OX=272624 GN=uvrD PE=3 SV=1	-4.90787	3.57381	-2.34734	-3.63508	-2.69019	2.15291	2.1339	1.76418	5	5	5	9.2	9.2	9.2	82.614	0	13.561	1129400000	13
	Q5ZYM1	sp|Q5ZYM1|RS13_LEGPH Small ribosomal subunit protein uS13 OS=Legionella pneumophila subsp. pneumophila (strain Philadelphia 1 / ATCC 33152 / DSM 7513) OX=272624 GN=rpsM PE=3 SV=1	-4.92254	3.43879	-2.16786	-1.13816	-2.52358	3.16523	2.69216	3.08063	15	15	15	68.6	68.6	68.6	13.134	0	222.3	7841500000	84
	Q5ZYH3	sp|Q5ZYH3|RS16_LEGPH Small ribosomal subunit protein bS16 OS=Legionella pneumophila subsp. pneumophila (strain Philadelphia 1 / ATCC 33152 / DSM 7513) OX=272624 GN=rpsP PE=3 SV=1	-4.9433	1.78531	-1.48135	-2.29642	-5.44709	1.73588	2.41131	1.45786	6	6	6	53.5	53.5	53.5	9.9394	0	10.496	1150100000	21
	Q5ZW10	tr|Q5ZW10|Q5ZW10_LEGPH DUF2845 domain-containing protein OS=Legionella pneumophila subsp. pneumophila (strain Philadelphia 1 / ATCC 33152 / DSM 7513) OX=272624 GN=lpg1278 PE=4 SV=1	-5.15109	2.6446	-5.26305	-4.35286	-2.88136	1.5046	0.640814	0.810602	8	8	8	41	41	41	12.18	0	77.668	818310000	23
	Q5ZYP1	sp|Q5ZYP1|RL23_LEGPH Large ribosomal subunit protein uL23 OS=Legionella pneumophila subsp. pneumophila (strain Philadelphia 1 / ATCC 33152 / DSM 7513) OX=272624 GN=rplW PE=3 SV=2	-5.1822	2.83224	-1.66304	-3.71948	-2.4094	2.13644	2.49874	3.1195	3	3	3	31.6	31.6	31.6	11.259	0	7.632	2139100000	14
	Q5ZY73	tr|Q5ZY73|Q5ZY73_LEGPH Carboxy-terminal protease OS=Legionella pneumophila subsp. pneumophila (strain Philadelphia 1 / ATCC 33152 / DSM 7513) OX=272624 GN=lpg0499 PE=3 SV=1	-5.37101	4.00835	-0.549229	0.0412254	-0.62804	5.16354	4.46071	5.35273	17	17	17	24.9	24.9	24.9	48.115	0	198.9	34083000000	156
	Q5ZXJ3	tr|Q5ZXJ3|Q5ZXJ3_LEGPH Replicative DNA helicase OS=Legionella pneumophila subsp. pneumophila (strain Philadelphia 1 / ATCC 33152 / DSM 7513) OX=272624 GN=dnaB PE=3 SV=1	-5.95383	3.45442	-3.10869	-2.38824	-4.07121	2.89509	3.02944	2.36882	6	6	6	13.3	13.3	13.3	50.624	0	32.384	1852700000	22
	Q5ZYQ2	sp|Q5ZYQ2|RL10_LEGPH Large ribosomal subunit protein uL10 OS=Legionella pneumophila subsp. pneumophila (strain Philadelphia 1 / ATCC 33152 / DSM 7513) OX=272624 GN=rplJ PE=3 SV=1	-6.41497	2.92177	-4.55856	-2.27317	-4.24696	2.86628	2.12246	3.17748	13	13	13	66.1	66.1	66.1	19.32	0	297.27	4815500000	48
	Q5ZSQ3	sp|Q5ZSQ3|DRRA_LEGPH Multifunctional virulence effector protein DrrA OS=Legionella pneumophila subsp. pneumophila (strain Philadelphia 1 / ATCC 33152 / DSM 7513) OX=272624 GN=drrA PE=1 SV=1	-7.19367	4.56541	-2.54963	-1.89238	-1.56196	5.44982	4.8892	5.23801	60	60	60	67.7	67.7	67.7	73.421	0	323.31	75612000000	597
	T	#N/A	#DIV/0!	N	#!{Type}E	E	E	E	E	E	N	N	N	N	N	N	N	N	N	N	N
	Q5ZYT8	tr|Q5ZYT8|Q5ZYT8_LEGPH Major facilitator superfamily transporter OS=Legionella pneumophila subsp. pneumophila (strain Philadelphia 1 / ATCC 33152 / DSM 7513) OX=272624 GN=lpg0273 PE=4 SV=1	4.00029	0.942977	-3.90828	1.18319	2.50084	-3.52879	-3.98281	-4.71351	2	2	2	4.1	4.1	4.1	44.934	0.0077085	2.4587	94895000	2
	Q5ZTN3	tr|Q5ZTN3|Q5ZTN3_LEGPH Dot/Icm secretion system substrate OS=Legionella pneumophila subsp. pneumophila (strain Philadelphia 1 / ATCC 33152 / DSM 7513) OX=272624 GN=lpg2128 PE=4 SV=1	2.13657	0.798846	-0.327747	-2.18006	0.163673	-4.92598	-1.73917	-2.0887	3	3	3	15.9	15.9	15.9	25.32	0.007741	2.5105	112420000	7
	Q5ZZH3	tr|Q5ZZH3|Q5ZZH3_LEGPH Arginine 3rd transport system periplasmic binding protein OS=Legionella pneumophila subsp. pneumophila (strain Philadelphia 1 / ATCC 33152 / DSM 7513) OX=272624 GN=artJ PE=3 SV=1	1.95806	1.21664	3.54554	3.89475	5.62023	2.41043	1.69414	3.08177	8	8	8	46.6	46.6	46.6	28.098	0	251.49	6086300000	90
	Q5ZVV2	tr|Q5ZVV2|Q5ZVV2_LEGPH Flagellar hook-associated protein 2 OS=Legionella pneumophila subsp. pneumophila (strain Philadelphia 1 / ATCC 33152 / DSM 7513) OX=272624 GN=fliD PE=3 SV=1	1.86615	0.735705	5.33522	2.18723	2.90132	1.84488	2.62607	0.354368	35	35	35	64.1	64.1	64.1	58.022	0	323.31	16156000000	216
	Q5ZWZ1	tr|Q5ZWZ1|Q5ZWZ1_LEGPH GTPase Era OS=Legionella pneumophila subsp. pneumophila (strain Philadelphia 1 / ATCC 33152 / DSM 7513) OX=272624 GN=era PE=3 SV=1	1.86351	1.23256	-0.946875	-3.04607	-0.990013	-3.34973	-3.83678	-3.38699	2	2	2	6.4	6.4	6.4	35.839	0	5.8957	43012000	7
	Q5ZW75	tr|Q5ZW75|Q5ZW75_LEGPH IAA acetyltransferase/MarR transcriptional regulatory protein OS=Legionella pneumophila subsp. pneumophila (strain Philadelphia 1 / ATCC 33152 / DSM 7513) OX=272624 GN=lpg1212 PE=4 SV=1	1.8601	1.09981	-3.60443	-3.5392	-1.64916	-4.30154	-4.33981	-5.73172	2	2	2	9.6	9.6	9.6	37.524	0	9.4082	7489600	3
	Q5ZXP5	tr|Q5ZXP5|Q5ZXP5_LEGPH Thiol:disulfide interchange protein DsbD OS=Legionella pneumophila subsp. pneumophila (strain Philadelphia 1 / ATCC 33152 / DSM 7513) OX=272624 GN=dsbD PE=4 SV=1	1.81436	0.623527	-3.89551	-0.606441	-0.406576	-4.40988	-3.75224	-2.18948	4	4	4	7.6	7.6	7.6	65.299	0	17.796	78221000	9
	Q5ZXD4	tr|Q5ZXD4|Q5ZXD4_LEGPH DUF3757 domain-containing protein OS=Legionella pneumophila subsp. pneumophila (strain Philadelphia 1 / ATCC 33152 / DSM 7513) OX=272624 GN=lpg0798 PE=4 SV=1	1.72964	1.27792	7.02762	6.8647	8.66807	6.1607	5.27191	5.93885	5	5	5	51.6	51.6	51.6	14.271	0	323.31	43010000000	228
	Q5ZY19	tr|Q5ZY19|Q5ZY19_LEGPH Uncharacterized protein OS=Legionella pneumophila subsp. pneumophila (strain Philadelphia 1 / ATCC 33152 / DSM 7513) OX=272624 GN=lpg0556 PE=4 SV=1	1.70763	1.26129	-3.15421	-1.23618	-1.40768	-3.3893	-3.57253	-3.95912	2	2	2	10.7	10.7	10.7	24.046	0.00074683	3.6308	268150000	6
	Q5ZW62	tr|Q5ZW62|Q5ZW62_LEGPH Flagellar hook-associated protein 1 OS=Legionella pneumophila subsp. pneumophila (strain Philadelphia 1 / ATCC 33152 / DSM 7513) OX=272624 GN=flgK PE=3 SV=1	1.6744	0.951832	5.53276	2.92319	3.77167	2.59366	2.78896	1.82179	34	34	34	57.2	57.2	57.2	70.34	0	323.31	13554000000	298
	Q5ZV84	tr|Q5ZV84|Q5ZV84_LEGPH MutT/nudix family protein OS=Legionella pneumophila subsp. pneumophila (strain Philadelphia 1 / ATCC 33152 / DSM 7513) OX=272624 GN=lpg1556 PE=4 SV=1	1.63858	0.947867	-1.2771	-0.432814	-2.05431	-3.45105	-1.57917	-3.64975	3	3	3	31.1	31.1	31.1	15.574	0	10.85	78774000	8
	Q5ZRH8	tr|Q5ZRH8|Q5ZRH8_LEGPH Ubiquinone biosynthesis accessory factor UbiJ OS=Legionella pneumophila subsp. pneumophila (strain Philadelphia 1 / ATCC 33152 / DSM 7513) OX=272624 GN=ubiJ PE=3 SV=1	1.63754	1.03255	-4.19721	-2.25854	-2.88433	-3.79911	-5.15219	-5.3014	2	2	2	18.4	18.4	18.4	23.744	0.00073046	3.2081	13031000	3
	Q5ZZI8	sp|Q5ZZI8|RLMKL_LEGPH Ribosomal RNA large subunit methyltransferase K/L OS=Legionella pneumophila subsp. pneumophila (strain Philadelphia 1 / ATCC 33152 / DSM 7513) OX=272624 GN=rlmL PE=3 SV=1	1.60874	1.10807	-4.38685	-2.72386	-2.40697	-4.5402	-4.42884	-5.37485	4	4	4	6.2	6.2	6.2	80.276	0	7.7834	24650000	5
	Q5ZTJ8	tr|Q5ZTJ8|Q5ZTJ8_LEGPH (AraC family) transcriptional regulator OS=Legionella pneumophila subsp. pneumophila (strain Philadelphia 1 / ATCC 33152 / DSM 7513) OX=272624 GN=lpg2163 PE=4 SV=1	1.58954	1.21792	0.610943	0.590013	-1.06214	-1.7681	-1.84149	-1.02022	8	8	8	20.3	20.3	20.3	32.332	0	18.966	341680000	27
	Q5ZXC2	tr|Q5ZXC2|Q5ZXC2_LEGPH Competence protein ComEA OS=Legionella pneumophila subsp. pneumophila (strain Philadelphia 1 / ATCC 33152 / DSM 7513) OX=272624 GN=lpg0810 PE=4 SV=1	1.58129	0.887867	2.96736	5.17787	3.85317	3.32796	1.50702	2.41956	8	8	8	34.3	34.3	34.3	11.774	0	36.948	5635600000	80
	Q5ZWG7	tr|Q5ZWG7|Q5ZWG7_LEGPH Serine-type D-Ala-D-Ala carboxypeptidase OS=Legionella pneumophila subsp. pneumophila (strain Philadelphia 1 / ATCC 33152 / DSM 7513) OX=272624 GN=lpg1118 PE=4 SV=1	1.56159	0.572743	-0.0773258	0.656927	-3.01561	-1.85151	-3.29361	-1.97567	2	2	2	6.7	6.7	6.7	41.733	0	12.784	93901000	6
	Q5ZT89	tr|Q5ZT89|Q5ZT89_LEGPH Glycerol-3-phosphate binding periplasmic protein OS=Legionella pneumophila subsp. pneumophila (strain Philadelphia 1 / ATCC 33152 / DSM 7513) OX=272624 GN=ugpB PE=3 SV=1	1.54639	0.938202	-2.08444	-0.464201	-1.07529	-3.80683	-1.69703	-2.75922	9	9	9	27.2	27.2	27.2	48.852	0	27.195	135990000	22
	Q5ZRW5	tr|Q5ZRW5|Q5ZRW5_LEGPH Uncharacterized protein OS=Legionella pneumophila subsp. pneumophila (strain Philadelphia 1 / ATCC 33152 / DSM 7513) OX=272624 GN=lpg2761 PE=4 SV=1	1.47771	0.627969	-3.27245	-1.26084	-2.43262	-3.27195	-5.52546	-2.60164	2	2	2	11.8	11.8	11.8	24.839	0	4.9203	62064000	4
	Q5ZUR1	tr|Q5ZUR1|Q5ZUR1_LEGPH Quinone oxidoreductase OS=Legionella pneumophila subsp. pneumophila (strain Philadelphia 1 / ATCC 33152 / DSM 7513) OX=272624 GN=qor PE=4 SV=1	1.46641	1.237	-3.03693	-1.24844	-1.99541	-3.15602	-3.73939	-3.78459	2	2	2	5.1	5.1	5.1	36.512	0.0076977	2.4543	17630000	6
	Q5ZTF2	tr|Q5ZTF2|Q5ZTF2_LEGPH YARHG domain-containing protein OS=Legionella pneumophila subsp. pneumophila (strain Philadelphia 1 / ATCC 33152 / DSM 7513) OX=272624 GN=lpg2210 PE=1 SV=1	1.45906	0.692077	-0.893379	-2.87224	-0.863548	-4.23445	-1.83745	-2.93444	11	11	11	34.1	34.1	34.1	39.933	0	27.593	180920000	25
	Q5ZSP2	tr|Q5ZSP2|Q5ZSP2_LEGPH Hydrogenase expression/formation protein HypB OS=Legionella pneumophila subsp. pneumophila (strain Philadelphia 1 / ATCC 33152 / DSM 7513) OX=272624 GN=hypB PE=3 SV=1	1.44971	0.671662	-1.24648	-0.450098	-3.63813	-2.99103	-3.05749	-3.63531	2	2	2	11.5	11.5	11.5	28.001	0	4.4075	48756000	6
	Q5ZY16	tr|Q5ZY16|Q5ZY16_LEGPH Uncharacterized protein OS=Legionella pneumophila subsp. pneumophila (strain Philadelphia 1 / ATCC 33152 / DSM 7513) OX=272624 GN=lpg0559 PE=4 SV=1	1.39469	0.800795	7.32204	6.12287	8.56473	6.40256	5.1694	6.25361	4	4	4	53.8	53.8	53.8	14.035	0	89.902	26125000000	52
	Q5ZYZ2	tr|Q5ZYZ2|Q5ZYZ2_LEGPH DUF6671 domain-containing protein OS=Legionella pneumophila subsp. pneumophila (strain Philadelphia 1 / ATCC 33152 / DSM 7513) OX=272624 GN=lpg0219 PE=4 SV=1	1.38854	0.907775	-3.34975	-2.31035	-1.02139	-3.59451	-3.21636	-4.03623	2	2	2	7	7	7	32.305	0	5.1225	25017000	4
	Q5ZTH6	tr|Q5ZTH6|Q5ZTH6_LEGPH Polyketide synthase	1.37056	0.506352	-4.13961	-2.75732	-1.15545	-5.06144	-4.65523	-2.44737	11	11	11	3.2	3.2	3.2	425.36	0	21.803	88298000	18
	Q5ZSI7	tr|Q5ZSI7|Q5ZSI7_LEGPH Phospho-2-dehydro-3-deoxyheptonate aldolase OS=Legionella pneumophila subsp. pneumophila (strain Philadelphia 1 / ATCC 33152 / DSM 7513) OX=272624 GN=aroF PE=3 SV=1	1.35666	1.0961	-2.96035	-3.99056	-2.06698	-4.6769	-4.08149	-4.32949	2	2	2	8.1	8.1	8.1	38.887	0	5.4359	13460000	3
	Q5ZVH0	tr|Q5ZVH0|Q5ZVH0_LEGPH Serine-type D-Ala-D-Ala carboxypeptidase OS=Legionella pneumophila subsp. pneumophila (strain Philadelphia 1 / ATCC 33152 / DSM 7513) OX=272624 GN=lpg1470 PE=3 SV=1	1.35619	0.599684	0.476557	0.717506	-2.27149	-1.06798	-2.0881	-1.98992	17	17	17	31.3	31.3	31.3	61.278	0	68.637	548130000	67
	Q5ZT65	tr|Q5ZT65|Q5ZT65_LEGPH Ankyrin repeat domain protein OS=Legionella pneumophila subsp. pneumophila (strain Philadelphia 1 / ATCC 33152 / DSM 7513) OX=272624 GN=legA3 PE=1 SV=1	1.33433	0.73131	-1.39057	-2.67354	-4.2701	-3.99363	-4.1059	-4.2377	2	2	2	4.1	4.1	4.1	53.602	0.0070572	2.5714	21000000	7
	Q5ZVC6	tr|Q5ZVC6|Q5ZVC6_LEGPH Lipoprotein OS=Legionella pneumophila subsp. pneumophila (strain Philadelphia 1 / ATCC 33152 / DSM 7513) OX=272624 GN=lpg1514 PE=4 SV=1	1.2978	0.897547	-3.93877	-1.79591	-2.14721	-3.73263	-4.14618	-3.89649	3	3	3	13.6	13.6	13.6	28.071	0	5.0215	22704000	6
	Q5ZT03	tr|Q5ZT03|Q5ZT03_LEGPH Transposase (IS652) OS=Legionella pneumophila subsp. pneumophila (strain Philadelphia 1 / ATCC 33152 / DSM 7513) OX=272624 GN=lpg2363 PE=4 SV=1	1.2915	0.371462	0.206711	-0.80275	0.210556	-0.178343	0.164053	-4.2457	2	2	2	4.8	4.8	4.8	47.585	0.0056899	2.6728	207580000	7
	Q5ZS87	tr|Q5ZS87|Q5ZS87_LEGPH DNA polymerase III	1.28162	0.801905	0.411093	-1.15578	-0.0702972	-2.70294	-0.93502	-1.02188	3	3	3	36.8	36.8	36.8	16.934	0	113.69	327410000	20
	Q5ZYH2	tr|Q5ZYH2|Q5ZYH2_LEGPH Signal recognition particle protein OS=Legionella pneumophila subsp. pneumophila (strain Philadelphia 1 / ATCC 33152 / DSM 7513) OX=272624 GN=ffh PE=3 SV=1	1.27089	1.22222	3.84642	4.55261	5.51363	3.41742	3.45826	3.22432	18	18	18	48	48	48	50.827	0	323.31	7126300000	117
	Q5ZXK9	tr|Q5ZXK9|Q5ZXK9_LEGPH VirK protein OS=Legionella pneumophila subsp. pneumophila (strain Philadelphia 1 / ATCC 33152 / DSM 7513) OX=272624 GN=lpg0722 PE=4 SV=1	1.26094	0.774122	1.84708	4.09438	3.33374	2.17073	1.11633	2.20532	5	5	5	39.6	39.6	39.6	15.506	0	131.33	1656100000	26
	Q5ZUU3	tr|Q5ZUU3|Q5ZUU3_LEGPH Ubiquinone biosynthesis O-methyltransferase OS=Legionella pneumophila subsp. pneumophila (strain Philadelphia 1 / ATCC 33152 / DSM 7513) OX=272624 GN=ubiG PE=3 SV=1	1.25451	0.709738	-1.36521	-2.6325	-3.95955	-4.50793	-3.57998	-3.63287	3	3	3	13	13	13	26.15	0	5.7745	32911000	7
	Q5ZZ20	tr|Q5ZZ20|Q5ZZ20_LEGPH Dot/Icm secretion system substrate OS=Legionella pneumophila subsp. pneumophila (strain Philadelphia 1 / ATCC 33152 / DSM 7513) OX=272624 GN=lpg0191 PE=4 SV=1	1.24372	0.602689	-1.38332	-3.93649	-1.5757	-2.74158	-4.18864	-3.69647	3	3	3	12.3	12.3	12.3	35.585	0	4.5862	34454000	7
	Q5ZSK3	tr|Q5ZSK3|Q5ZSK3_LEGPH Outer membrane efflux protein (RND multidrug efflux) OS=Legionella pneumophila subsp. pneumophila (strain Philadelphia 1 / ATCC 33152 / DSM 7513) OX=272624 GN=lpg2514 PE=3 SV=1	1.2378	1.1555	-2.1497	-1.88	-2.57531	-4.33976	-2.81468	-3.16395	2	2	2	5.4	5.4	5.4	57.302	0	12.836	40601000	6
	Q5ZW65	sp|Q5ZW65|FLGH_LEGPH Flagellar L-ring protein OS=Legionella pneumophila subsp. pneumophila (strain Philadelphia 1 / ATCC 33152 / DSM 7513) OX=272624 GN=flgH PE=3 SV=1	1.23301	0.452537	-3.25761	-2.80131	-2.79812	-4.2228	-2.15127	-6.18201	6	6	6	30	30	30	25.143	0	46.3	65102000	10
	Q5ZS57	sp|Q5ZS57|PANC_LEGPH Pantothenate synthetase OS=Legionella pneumophila subsp. pneumophila (strain Philadelphia 1 / ATCC 33152 / DSM 7513) OX=272624 GN=panC PE=3 SV=1	1.20717	0.733653	-0.872479	-1.03281	-2.18043	-2.27863	-1.64959	-3.779	5	5	5	21	21	21	28.813	0	10.306	126940000	11
	Q5ZVV4	tr|Q5ZVV4|Q5ZVV4_LEGPH Enhanced entry protein EnhA OS=Legionella pneumophila subsp. pneumophila (strain Philadelphia 1 / ATCC 33152 / DSM 7513) OX=272624 GN=enhA PE=3 SV=1	1.17351	0.396804	-2.51074	-2.87865	-0.0133553	-2.21613	-4.70536	-2.00178	7	7	7	34.3	34.3	34.3	28.074	0	19.179	126140000	16
	Q5ZYF3	tr|Q5ZYF3|Q5ZYF3_LEGPH Glucokinase OS=Legionella pneumophila subsp. pneumophila (strain Philadelphia 1 / ATCC 33152 / DSM 7513) OX=272624 GN=glk PE=3 SV=1	1.16591	0.525835	-0.16642	-0.365912	-3.16991	-2.5057	-2.18887	-2.5054	2	2	2	6	6	6	36.835	0	5.5026	88044000	6
	Q5ZTV6	tr|Q5ZTV6|Q5ZTV6_LEGPH 3-hydroxy-3-methylglutaryl coenzyme A reductase OS=Legionella pneumophila subsp. pneumophila (strain Philadelphia 1 / ATCC 33152 / DSM 7513) OX=272624 GN=lpg2052 PE=3 SV=1	1.16582	0.828616	-2.19719	-3.9832	-1.97412	-3.70564	-3.77415	-4.17219	3	3	3	9.7	9.7	9.7	47.733	0.0090656	2.3986	15118000	4
	Q5ZW33	tr|Q5ZW33|Q5ZW33_LEGPH LvhB4 OS=Legionella pneumophila subsp. pneumophila (strain Philadelphia 1 / ATCC 33152 / DSM 7513) OX=272624 GN=virB4 PE=3 SV=1	1.12442	1.09472	-3.05501	-2.54534	-2.67815	-3.6952	-3.2017	-4.75487	4	4	4	6.3	6.3	6.3	93.185	0	12.334	43631000	8
	Q5ZUH7	sp|Q5ZUH7|PYRD_LEGPH Dihydroorotate dehydrogenase (quinone) OS=Legionella pneumophila subsp. pneumophila (strain Philadelphia 1 / ATCC 33152 / DSM 7513) OX=272624 GN=pyrD PE=3 SV=2	1.09164	0.675369	-3.54756	-3.80242	-2.12043	-4.14944	-5.1852	-3.41069	2	2	2	5.7	5.7	5.7	36.658	0.00073746	3.3399	14000000	4
	Q5ZTA7	tr|Q5ZTA7|Q5ZTA7_LEGPH Silver efflux pump OS=Legionella pneumophila subsp. pneumophila (strain Philadelphia 1 / ATCC 33152 / DSM 7513) OX=272624 GN=lpg2255 PE=4 SV=1	1.08351	0.554262	6.03101	5.84808	8.44569	5.87369	5.24914	5.95144	4	4	4	22.9	22.9	22.9	8.3235	0	136.23	44310000000	141
	Q5ZRG4	tr|Q5ZRG4|Q5ZRG4_LEGPH Lytic murein transglycosylase OS=Legionella pneumophila subsp. pneumophila (strain Philadelphia 1 / ATCC 33152 / DSM 7513) OX=272624 GN=lpg2918 PE=4 SV=1	1.06711	1.12138	-0.166979	-0.0886746	-0.0111885	-1.17222	-0.376904	-1.91903	8	8	8	31.1	31.1	31.1	36.935	0	38.435	489560000	35
	Q5ZSJ5	tr|Q5ZSJ5|Q5ZSJ5_LEGPH Metal-activated pyridoxal enzyme OS=Legionella pneumophila subsp. pneumophila (strain Philadelphia 1 / ATCC 33152 / DSM 7513) OX=272624 GN=lpg2522 PE=3 SV=1	1.053	1.19394	-0.249929	-0.503744	-1.57271	-1.9888	-1.689	-1.8076	8	8	8	24.7	24.7	24.7	43.077	0	61.586	319810000	30
	Q5ZV33	sp|Q5ZV33|PROA_LEGPH Gamma-glutamyl phosphate reductase OS=Legionella pneumophila subsp. pneumophila (strain Philadelphia 1 / ATCC 33152 / DSM 7513) OX=272624 GN=proA PE=3 SV=1	1.04728	1.26884	1.00364	0.822149	-0.20513	-0.687323	-0.392172	-0.441679	10	10	10	25.4	25.4	25.4	46.173	0	69.687	780140000	56
	Q5ZXD2	tr|Q5ZXD2|Q5ZXD2_LEGPH L-aspartate oxidase OS=Legionella pneumophila subsp. pneumophila (strain Philadelphia 1 / ATCC 33152 / DSM 7513) OX=272624 GN=nadB1 PE=3 SV=1	1.04198	0.841278	-3.74659	-2.04684	-3.41209	-4.14536	-4.51696	-3.66916	4	4	4	6.2	6.2	6.2	61.063	0	12.89	26343000	7
	Q5ZUW2	tr|Q5ZUW2|Q5ZUW2_LEGPH Thiol:disulfide interchange protein DsbD OS=Legionella pneumophila subsp. pneumophila (strain Philadelphia 1 / ATCC 33152 / DSM 7513) OX=272624 GN=dsbD PE=4 SV=1	1.03734	0.57932	-0.602034	-3.21191	-2.29642	-2.64472	-3.15328	-3.4244	2	2	2	3.9	3.9	3.9	50.05	0.00075188	3.8075	45237000	4
	Q5ZS38	tr|Q5ZS38|Q5ZS38_LEGPH 4-hydroxy-2-oxovalerate aldolase OS=Legionella pneumophila subsp. pneumophila (strain Philadelphia 1 / ATCC 33152 / DSM 7513) OX=272624 GN=lpg2681 PE=4 SV=1	1.03642	0.986954	0.0229816	-1.4253	0.00693703	-1.45124	-1.34305	-1.71034	8	8	8	39	39	39	32.925	0	17.47	315590000	23
	Q5ZVG9	tr|Q5ZVG9|Q5ZVG9_LEGPH Adenosylmethionine-8-amino-7-oxononanoate aminotransferase OS=Legionella pneumophila subsp. pneumophila (strain Philadelphia 1 / ATCC 33152 / DSM 7513) OX=272624 GN=bioA PE=3 SV=1	1.01678	0.659939	-3.93549	-2.45004	-1.65878	-3.78391	-4.00066	-3.31008	3	3	3	7.2	7.2	7.2	50.995	0	4.3748	30460000	8
	Q5ZRI9	tr|Q5ZRI9|Q5ZRI9_LEGPH Probable chromosome-partitioning protein ParB OS=Legionella pneumophila subsp. pneumophila (strain Philadelphia 1 / ATCC 33152 / DSM 7513) OX=272624 GN=lpg2892 PE=3 SV=1	1.01568	0.659649	-4.21352	-2.83515	-1.89488	-4.31418	-3.68603	-3.99037	4	3	3	15.6	12.5	12.5	32.41	0.00073206	3.2447	16660000	4
	Q5ZS55	tr|Q5ZS55|Q5ZS55_LEGPH Acetyl-CoA carboxylase	0.973924	0.401859	-4.86625	-1.59109	-4.18098	-4.10502	-4.94484	-4.51022	2	2	2	6.6	6.6	6.6	52.483	0	3.8425	10398000	2
	Q5ZU88	sp|Q5ZU88|KDSB_LEGPH 3-deoxy-manno-octulosonate cytidylyltransferase OS=Legionella pneumophila subsp. pneumophila (strain Philadelphia 1 / ATCC 33152 / DSM 7513) OX=272624 GN=kdsB PE=3 SV=1	0.972118	0.537107	-1.25637	-1.6627	-3.79054	-3.32568	-2.92675	-3.37353	5	5	5	20	20	20	28.351	0	10.343	94739000	18
	Q5ZU69	tr|Q5ZU69|Q5ZU69_LEGPH Polyketide synthase	0.966945	1.11377	0.623812	1.43335	1.37298	-0.199024	-0.0728035	0.801138	7	7	7	19.6	19.6	19.6	48.07	0	198.83	1118900000	37
	Q5ZTJ2	tr|Q5ZTJ2|Q5ZTJ2_LEGPH VOC domain-containing protein OS=Legionella pneumophila subsp. pneumophila (strain Philadelphia 1 / ATCC 33152 / DSM 7513) OX=272624 GN=lpg2169 PE=1 SV=1	0.95964	0.894979	0.796701	0.946329	-0.365026	0.0296841	-0.610548	-0.920053	3	3	3	23.4	23.4	23.4	14.326	0	17.456	337060000	23
	Q5ZUA5	tr|Q5ZUA5|Q5ZUA5_LEGPH Uncharacterized protein OS=Legionella pneumophila subsp. pneumophila (strain Philadelphia 1 / ATCC 33152 / DSM 7513) OX=272624 GN=lpg1902 PE=4 SV=1	0.941598	0.669775	2.38618	2.39752	4.20671	2.187	1.6585	2.32011	5	5	5	49.1	49.1	49.1	11.7	0	200.43	3875000000	83
	Q5ZSN5	tr|Q5ZSN5|Q5ZSN5_LEGPH SdbC OS=Legionella pneumophila subsp. pneumophila (strain Philadelphia 1 / ATCC 33152 / DSM 7513) OX=272624 GN=lpg2482 PE=4 SV=1	0.940852	1.04915	1.64806	1.04933	2.4889	0.696966	0.891136	0.775631	17	17	17	40	40	40	50.718	0	323.31	2623300000	76
	Q5ZSY1	tr|Q5ZSY1|Q5ZSY1_LEGPH Uncharacterized protein OS=Legionella pneumophila subsp. pneumophila (strain Philadelphia 1 / ATCC 33152 / DSM 7513) OX=272624 GN=lpg2385 PE=4 SV=1	0.928532	0.513398	-3.48136	-2.68237	-1.32407	-3.10295	-2.7982	-4.37224	4	4	4	7.2	7.2	7.2	68.841	0.0077193	2.4731	59256000	4
	Q5ZY37	sp|Q5ZY37|PDXH_LEGPH Pyridoxine/pyridoxamine 5-phosphate oxidase OS=Legionella pneumophila subsp. pneumophila (strain Philadelphia 1 / ATCC 33152 / DSM 7513) OX=272624 GN=pdxH PE=3 SV=1	0.905073	1.21565	1.85216	1.7056	1.33206	1.08167	0.993372	0.0995464	11	11	11	54.9	54.9	54.9	25.263	0	323.31	1326900000	52
	Q5ZRC2	tr|Q5ZRC2|Q5ZRC2_LEGPH Major outer membrane protein OS=Legionella pneumophila subsp. pneumophila (strain Philadelphia 1 / ATCC 33152 / DSM 7513) OX=272624 GN=lpg2960 PE=4 SV=1	0.896151	1.02415	0.677246	0.49896	0.115406	-0.718458	-0.952303	0.273922	10	10	10	44.6	44.6	44.6	35.276	0	40.946	868480000	32
	Q5ZY32	tr|Q5ZY32|Q5ZY32_LEGPH Probable membrane protein YdgA-like OS=Legionella pneumophila subsp. pneumophila (strain Philadelphia 1 / ATCC 33152 / DSM 7513) OX=272624 GN=lpg0541 PE=4 SV=1	0.887496	1.16779	-0.597126	-0.20678	0.567923	-0.939043	-1.1555	-0.803925	14	14	14	34.2	34.2	34.2	55.355	0	182.71	566750000	49
	Q5ZXV6	tr|Q5ZXV6|Q5ZXV6_LEGPH Expressed protein OS=Legionella pneumophila subsp. pneumophila (strain Philadelphia 1 / ATCC 33152 / DSM 7513) OX=272624 GN=lpg0625 PE=4 SV=1	0.871793	1.08959	0.781277	1.27936	0.541962	-0.33293	-0.289368	0.609514	12	12	12	29	29	29	51.738	0	151.52	1316000000	45
	Q5ZSH3	tr|Q5ZSH3|Q5ZSH3_LEGPH peptidoglycan lytic exotransglycosylase OS=Legionella pneumophila subsp. pneumophila (strain Philadelphia 1 / ATCC 33152 / DSM 7513) OX=272624 GN=mltA PE=4 SV=1	0.865567	0.738809	-0.93623	-2.49352	-0.942587	-2.55848	-2.06618	-2.34437	7	7	7	19.7	19.7	19.7	50.802	0	11.929	165210000	21
	Q5ZWR6	tr|Q5ZWR6|Q5ZWR6_LEGPH Chemiosmotic efflux system B protein B OS=Legionella pneumophila subsp. pneumophila (strain Philadelphia 1 / ATCC 33152 / DSM 7513) OX=272624 GN=lpg1019 PE=3 SV=1	0.844395	0.579714	-1.88365	-1.55291	-3.51545	-3.17631	-2.75444	-3.55444	9	9	5	24.9	24.9	14.9	42.467	0	16.715	123680000	23
	Q5ZXP0	tr|Q5ZXP0|Q5ZXP0_LEGPH DNA topoisomerase 4 subunit B OS=Legionella pneumophila subsp. pneumophila (strain Philadelphia 1 / ATCC 33152 / DSM 7513) OX=272624 GN=parE PE=3 SV=1	0.835855	0.414977	-3.06422	-3.06881	-0.56344	-3.10552	-2.71207	-3.38644	7	7	7	16.9	16.9	16.9	69.442	0	16.161	117820000	19
	Q5ZWG2	tr|Q5ZWG2|Q5ZWG2_LEGPH Peb1 (Arginine binding periplasmic protein) OS=Legionella pneumophila subsp. pneumophila (strain Philadelphia 1 / ATCC 33152 / DSM 7513) OX=272624 GN=artJ PE=4 SV=1	0.835454	1.11226	0.827032	-0.00118256	0.765156	0.0442276	-0.215357	-0.744227	10	10	10	54.9	54.9	54.9	28.688	0	54.913	607540000	30
	Q5ZV37	tr|Q5ZV37|Q5ZV37_LEGPH Uncharacterized protein OS=Legionella pneumophila subsp. pneumophila (strain Philadelphia 1 / ATCC 33152 / DSM 7513) OX=272624 GN=lpg1605 PE=4 SV=1	0.833568	0.729493	-4.01482	-2.26995	-2.83254	-4.05325	-3.71874	-3.84601	3	3	3	17	17	17	18.758	0.0007391	3.3675	37616000	5
	Q5ZY97	tr|Q5ZY97|Q5ZY97_LEGPH Sugar transport PTS system phosphocarrier HPr protein OS=Legionella pneumophila subsp. pneumophila (strain Philadelphia 1 / ATCC 33152 / DSM 7513) OX=272624 GN=ptsH PE=4 SV=1	0.832509	1.19537	0.782219	0.18898	0.940985	0.0484028	0.0294132	-0.663158	7	7	7	70.8	70.8	70.8	9.8042	0	194.09	907220000	40
	Q5ZRS4	tr|Q5ZRS4|Q5ZRS4_LEGPH Coiled-coil protein OS=Legionella pneumophila subsp. pneumophila (strain Philadelphia 1 / ATCC 33152 / DSM 7513) OX=272624 GN=lpg2806 PE=4 SV=1	0.830136	0.401853	-2.54668	-3.41465	-3.96483	-3.53369	-5.67036	-3.21251	2	2	2	5	5	5	51.36	0.009622	2.2555	25549000	3
	Q5ZX29	tr|Q5ZX29|Q5ZX29_LEGPH Hydrolase	0.829685	1.18157	1.99801	1.44208	2.25311	0.868282	0.814322	1.52154	9	9	9	56.9	56.9	56.9	20.561	0	94.691	1984900000	76
	Q5ZRD0	tr|Q5ZRD0|Q5ZRD0_LEGPH Uncharacterized protein OS=Legionella pneumophila subsp. pneumophila (strain Philadelphia 1 / ATCC 33152 / DSM 7513) OX=272624 GN=lpg2952 PE=4 SV=1	0.814499	0.372073	-4.91233	-3.69476	-3.70482	-5.03739	-3.4373	-6.28071	4	4	4	9.8	9.8	9.8	39.15	0	4.5383	26135000	6
	Q5ZR97	sp|Q5ZR97|ATPF_LEGPH ATP synthase subunit b OS=Legionella pneumophila subsp. pneumophila (strain Philadelphia 1 / ATCC 33152 / DSM 7513) OX=272624 GN=atpF PE=3 SV=1	0.809799	0.427182	-4.96849	-2.51433	-2.6207	-4.04732	-4.06766	-4.41794	2	2	2	17.3	17.3	17.3	17.456	0	4.8244	15705000	4
	Q5ZX89	tr|Q5ZX89|Q5ZX89_LEGPH Toluene tolerance protein Ttg2C OS=Legionella pneumophila subsp. pneumophila (strain Philadelphia 1 / ATCC 33152 / DSM 7513) OX=272624 GN=lpg0843 PE=4 SV=1	0.795766	0.34152	-3.74399	-5.01579	-1.82412	-4.52996	-4.63822	-3.80302	3	3	3	25.3	25.3	25.3	17.392	0	5.1119	22619000	5
	Q5ZV98	tr|Q5ZV98|Q5ZV98_LEGPH Outer membrane protein assembly factor BamB OS=Legionella pneumophila subsp. pneumophila (strain Philadelphia 1 / ATCC 33152 / DSM 7513) OX=272624 GN=bamB PE=3 SV=1	0.795116	0.558127	-0.187965	-2.10765	-0.462259	-1.35292	-1.74928	-2.04103	9	9	9	29.2	29.2	29.2	41.654	0	39.079	307430000	35
	Q5ZZJ2	tr|Q5ZZJ2|Q5ZZJ2_LEGPH Outer membrane efflux protein OS=Legionella pneumophila subsp. pneumophila (strain Philadelphia 1 / ATCC 33152 / DSM 7513) OX=272624 GN=lpg0018 PE=3 SV=1	0.794172	0.946914	-3.92516	-2.67035	-3.28761	-3.7938	-4.29179	-4.18005	2	2	2	5	5	5	52.037	0	5.3405	15273000	4
	Q5ZYR9	tr|Q5ZYR9|Q5ZYR9_LEGPH Uncharacterized protein OS=Legionella pneumophila subsp. pneumophila (strain Philadelphia 1 / ATCC 33152 / DSM 7513) OX=272624 GN=lpg0292 PE=4 SV=1	0.789493	1.21349	-0.176025	0.517752	0.176035	-0.30422	-0.478792	-1.0677	9	9	9	36	36	36	26.072	0	83.055	492530000	45
	Q5ZRM1	tr|Q5ZRM1|Q5ZRM1_LEGPH HEPN domain-containing protein OS=Legionella pneumophila subsp. pneumophila (strain Philadelphia 1 / ATCC 33152 / DSM 7513) OX=272624 GN=lpg2860 PE=4 SV=1	0.78483	0.445111	-1.02709	-2.73562	-2.38454	-3.93253	-2.22824	-2.34098	2	2	2	24.1	24.1	24.1	18.549	0	9.7187	65464000	5
	Q5ZRY9	tr|Q5ZRY9|Q5ZRY9_LEGPH (Two component) response regulator OS=Legionella pneumophila subsp. pneumophila (strain Philadelphia 1 / ATCC 33152 / DSM 7513) OX=272624 GN=lpg2732 PE=1 SV=1	0.784449	1.17553	0.523451	0.397636	-0.0799923	-0.697807	0	-0.814446	9	9	9	27	27	27	39.285	0	44.262	531020000	25
	Q5ZXT3	tr|Q5ZXT3|Q5ZXT3_LEGPH Exodeoxyribonuclease III OS=Legionella pneumophila subsp. pneumophila (strain Philadelphia 1 / ATCC 33152 / DSM 7513) OX=272624 GN=xth PE=3 SV=1	0.781897	0.348951	-2.16242	-2.60707	-2.72428	-2.49599	-2.24153	-5.10194	7	7	7	23.8	23.8	23.8	30.68	0	9.8729	78835000	15
	Q5ZS14	tr|Q5ZS14|Q5ZS14_LEGPH Ubiquinol-cytochrome c reductase iron-sulfur subunit OS=Legionella pneumophila subsp. pneumophila (strain Philadelphia 1 / ATCC 33152 / DSM 7513) OX=272624 GN=petA PE=4 SV=1	0.778239	0.391311	-1.63951	-3.83248	-1.29893	-2.85538	-3.56906	-2.6812	3	3	3	16.8	16.8	16.8	23.202	0	4.8845	50560000	8
	Q5ZTG5	tr|Q5ZTG5|Q5ZTG5_LEGPH Ketosteroid isomerase OS=Legionella pneumophila subsp. pneumophila (strain Philadelphia 1 / ATCC 33152 / DSM 7513) OX=272624 GN=lpg2197 PE=4 SV=1	0.773917	1.25585	3.73461	3.99713	3.2798	2.75408	2.64531	3.29041	4	4	4	37.4	37.4	37.4	13.259	0	66.187	5216600000	58
	Q5ZVJ8	tr|Q5ZVJ8|Q5ZVJ8_LEGPH Metal dependent phosphoesterase OS=Legionella pneumophila subsp. pneumophila (strain Philadelphia 1 / ATCC 33152 / DSM 7513) OX=272624 GN=lpg1442 PE=4 SV=1	0.77135	0.788161	-1.45777	-1.87321	-2.34523	-2.07445	-2.56459	-3.35122	4	4	4	19.1	19.1	19.1	31.415	0.0028798	2.9284	76494000	10
	Q5ZUT7	tr|Q5ZUT7|Q5ZUT7_LEGPH Carboxypeptidase G2 OS=Legionella pneumophila subsp. pneumophila (strain Philadelphia 1 / ATCC 33152 / DSM 7513) OX=272624 GN=lpg1705 PE=4 SV=1	0.764502	1.20594	0.254946	0.334148	-0.587465	-0.83828	-0.69129	-0.762306	7	7	7	20.4	20.4	20.4	44.076	0	56.025	515160000	28
	Q5ZYS3	tr|Q5ZYS3|Q5ZYS3_LEGPH L-lysine 2	0.763241	0.322092	-0.564619	0.42762	-2.68872	-2.2761	-1.1815	-1.65784	6	6	6	27	27	27	36.731	0	80.14	290730000	26
	Q5ZYF2	tr|Q5ZYF2|Q5ZYF2_LEGPH 2-dehydro-3-deoxy-phosphogluconate aldolase OS=Legionella pneumophila subsp. pneumophila (strain Philadelphia 1 / ATCC 33152 / DSM 7513) OX=272624 GN=eda PE=1 SV=1	0.758639	1.22323	1.86818	0.956531	1.76519	0.819548	0.807701	0.686728	8	8	8	47.3	47.3	47.3	23.389	0	93.906	1707900000	61
	Q5ZVW8	tr|Q5ZVW8|Q5ZVW8_LEGPH Type II protein secretion LspD OS=Legionella pneumophila subsp. pneumophila (strain Philadelphia 1 / ATCC 33152 / DSM 7513) OX=272624 GN=lpg1320 PE=1 SV=1	0.75603	0.935777	-1.62519	-0.383238	-0.866413	-1.86899	-1.77196	-1.50198	9	9	9	12.4	12.4	12.4	86.099	0	19.597	208330000	25
	Q5ZX19	sp|Q5ZX19|RSMH_LEGPH Ribosomal RNA small subunit methyltransferase H OS=Legionella pneumophila subsp. pneumophila (strain Philadelphia 1 / ATCC 33152 / DSM 7513) OX=272624 GN=rsmH PE=3 SV=2	0.748805	0.787588	1.04337	0.503779	0.61635	-0.303497	0.773192	-0.55261	14	14	14	59.1	59.1	59.1	34.46	0	182.57	1561900000	64
	Q5ZS78	tr|Q5ZS78|Q5ZS78_LEGPH Enhanced entry protein EnhA OS=Legionella pneumophila subsp. pneumophila (strain Philadelphia 1 / ATCC 33152 / DSM 7513) OX=272624 GN=enhA PE=3 SV=1	0.748552	1.03385	3.59198	2.8858	3.79344	2.70601	3.00467	2.31488	15	15	15	67.5	67.5	67.5	27.197	0	276.35	8175300000	110
	Q5ZT58	tr|Q5ZT58|Q5ZT58_LEGPH Glutaredoxin OS=Legionella pneumophila subsp. pneumophila (strain Philadelphia 1 / ATCC 33152 / DSM 7513) OX=272624 GN=grxC PE=3 SV=1	0.73807	0.650543	0.0371914	0.234819	1.47905	0.114037	0.0640068	-0.64119	6	6	6	79.8	79.8	79.8	9.6511	0	187.79	667420000	32
	Q5ZYR5	tr|Q5ZYR5|Q5ZYR5_LEGPH Hypothetical phosphotransferase OS=Legionella pneumophila subsp. pneumophila (strain Philadelphia 1 / ATCC 33152 / DSM 7513) OX=272624 GN=lpg0296 PE=4 SV=1	0.73726	0.364287	-0.394285	-0.106083	-2.11585	-1.78142	-0.554104	-2.49248	7	7	7	31.3	31.3	31.3	40.823	0	22.258	243400000	17
	Q5ZT57	sp|Q5ZT57|SECB_LEGPH Protein-export protein SecB OS=Legionella pneumophila subsp. pneumophila (strain Philadelphia 1 / ATCC 33152 / DSM 7513) OX=272624 GN=secB PE=3 SV=1	0.729673	0.92437	5.75936	5.88752	5.18672	4.59232	4.57212	5.48013	11	11	11	82.1	82.1	82.1	18.327	0	323.31	35561000000	192
	Q5ZXA6	sp|Q5ZXA6|EX7L_LEGPH Exodeoxyribonuclease 7 large subunit OS=Legionella pneumophila subsp. pneumophila (strain Philadelphia 1 / ATCC 33152 / DSM 7513) OX=272624 GN=xseA PE=3 SV=1	0.725482	0.547437	-2.76697	-3.69731	-1.74	-3.49805	-3.70795	-3.17472	3	3	3	7.4	7.4	7.4	49.571	0	5.8641	47330000	8
	Q5ZY55	tr|Q5ZY55|Q5ZY55_LEGPH Aldo/keto reductases OS=Legionella pneumophila subsp. pneumophila (strain Philadelphia 1 / ATCC 33152 / DSM 7513) OX=272624 GN=ytbE PE=4 SV=1	0.724181	0.710184	0.750885	1.05289	-0.283859	-0.47504	-0.41955	0.241959	8	8	8	48.9	48.9	48.9	32.339	0	194.28	954480000	40
	Q5ZXU1	sp|Q5ZXU1|HSLV_LEGPH ATP-dependent protease subunit HslV OS=Legionella pneumophila subsp. pneumophila (strain Philadelphia 1 / ATCC 33152 / DSM 7513) OX=272624 GN=hslV PE=3 SV=1	0.723947	1.0997	5.19959	4.92801	5.14831	4.26983	3.9078	4.92644	14	14	14	76.9	76.9	76.9	19.707	0	323.31	12775000000	108
	Q5ZT12	tr|Q5ZT12|Q5ZT12_LEGPH NUDIX hydrolase OS=Legionella pneumophila subsp. pneumophila (strain Philadelphia 1 / ATCC 33152 / DSM 7513) OX=272624 GN=yrfE PE=4 SV=1	0.720542	0.895063	-0.76889	-0.533833	-0.894102	-0.902632	-1.32516	-2.13066	3	3	3	21.9	21.9	21.9	21.334	0	32.885	190810000	9
	Q5ZSI0	tr|Q5ZSI0|Q5ZSI0_LEGPH 5-carboxyvanillate decarboxylase OS=Legionella pneumophila subsp. pneumophila (strain Philadelphia 1 / ATCC 33152 / DSM 7513) OX=272624 GN=lpg2537 PE=4 SV=1	0.704257	1.24466	1.65288	2.3448	1.88362	1.37496	0.919216	1.47435	15	15	15	43.7	43.7	43.7	38.415	0	207.68	3290600000	94
	Q5ZW61	tr|Q5ZW61|Q5ZW61_LEGPH Flagellar hook associated protein type 3 FlgL OS=Legionella pneumophila subsp. pneumophila (strain Philadelphia 1 / ATCC 33152 / DSM 7513) OX=272624 GN=flgL PE=1 SV=1	0.703463	0.607161	2.59291	1.90529	3.34877	2.23536	2.2086	1.29263	21	21	21	45.3	45.3	45.3	44.532	0	323.31	3167800000	99
	Q5ZWF7	tr|Q5ZWF7|Q5ZWF7_LEGPH Cytidine/deoxycytidylate deaminase OS=Legionella pneumophila subsp. pneumophila (strain Philadelphia 1 / ATCC 33152 / DSM 7513) OX=272624 GN=lpg1128 PE=4 SV=1	0.691779	0.171078	-3.01039	-2.68778	-3.06497	-1.9816	-2.19766	-6.65922	4	4	4	51.9	51.9	51.9	18.067	0	25.91	59712000	4
	Q5ZYS8	tr|Q5ZYS8|Q5ZYS8_LEGPH Formate dehydrogenase OS=Legionella pneumophila subsp. pneumophila (strain Philadelphia 1 / ATCC 33152 / DSM 7513) OX=272624 GN=lpg0283 PE=3 SV=1	0.68762	0.370042	2.21915	-0.289476	1.49594	0.659563	0.691339	0.0118484	11	11	11	26.3	26.3	26.3	44.456	0	196.27	1499300000	62
	Q5ZT38	tr|Q5ZT38|Q5ZT38_LEGPH CG18304 gene product OS=Legionella pneumophila subsp. pneumophila (strain Philadelphia 1 / ATCC 33152 / DSM 7513) OX=272624 GN=lpg2327 PE=4 SV=1	0.684385	0.28601	1.39768	3.30924	0.019701	0.672228	0.821003	1.18023	23	23	23	44.4	44.4	44.4	34.278	0	91.631	2932800000	113
	Q5ZSL7	tr|Q5ZSL7|Q5ZSL7_LEGPH Carbonic anhydrase Mig5 OS=Legionella pneumophila subsp. pneumophila (strain Philadelphia 1 / ATCC 33152 / DSM 7513) OX=272624 GN=lpg2500 PE=3 SV=1	0.676681	0.926645	3.25149	2.93893	3.85402	2.76984	2.97687	2.26768	14	14	14	53.9	53.9	53.9	26.852	0	293.46	11810000000	140
	Q5ZZD9	sp|Q5ZZD9|UVRB_LEGPH UvrABC system protein B OS=Legionella pneumophila subsp. pneumophila (strain Philadelphia 1 / ATCC 33152 / DSM 7513) OX=272624 GN=uvrB PE=3 SV=1	0.675828	1.00216	-3.03069	-3.50351	-2.44476	-3.51841	-3.69955	-3.78849	5	5	5	9.5	9.5	9.5	75.63	0	7.5933	38242000	7
	Q5ZZ59	tr|Q5ZZ59|Q5ZZ59_LEGPH N-acetyltransferase domain-containing protein OS=Legionella pneumophila subsp. pneumophila (strain Philadelphia 1 / ATCC 33152 / DSM 7513) OX=272624 GN=lpg0152 PE=4 SV=1	0.669009	0.32214	-0.954699	-0.170721	-2.97308	-2.37772	-1.86556	-1.86224	2	2	2	4.7	4.7	4.7	19.264	0.0089965	2.3064	94136000	7
	Q5ZTF4	tr|Q5ZTF4|Q5ZTF4_LEGPH Zinc-type alcohol dehydrogenase-like protein OS=Legionella pneumophila subsp. pneumophila (strain Philadelphia 1 / ATCC 33152 / DSM 7513) OX=272624 GN=lpg2208 PE=3 SV=1	0.664076	1.16857	1.82691	1.90002	2.13064	1.61209	1.45906	0.794188	25	25	25	66.2	66.2	66.2	37.192	0	230.11	4984500000	160
	Q5ZX80	tr|Q5ZX80|Q5ZX80_LEGPH Uncharacterized protein OS=Legionella pneumophila subsp. pneumophila (strain Philadelphia 1 / ATCC 33152 / DSM 7513) OX=272624 GN=lpg0852 PE=4 SV=1	0.658031	0.998038	-0.542953	-0.162252	-0.0257931	-0.369287	-1.21766	-1.11814	4	4	4	29.4	29.4	29.4	22.7	0	84.598	221470000	15
	Q5ZVJ0	tr|Q5ZVJ0|Q5ZVJ0_LEGPH Iron/ascorbate oxidoreductase family protein	0.654983	0.268446	0.291988	1.19396	-2.05739	-0.719974	-0.737961	-1.07846	5	5	5	20.9	20.9	20.9	37.42	0	29.721	297260000	21
	Q5ZY11	tr|Q5ZY11|Q5ZY11_LEGPH DUF1460 domain-containing protein OS=Legionella pneumophila subsp. pneumophila (strain Philadelphia 1 / ATCC 33152 / DSM 7513) OX=272624 GN=lpg0564 PE=1 SV=1	0.653803	0.528218	-1.33456	-1.77386	0.00194168	-1.48377	-1.73433	-1.84979	8	8	8	26.7	26.7	26.7	40.787	0	57.097	257040000	29
	Q5ZWB1	tr|Q5ZWB1|Q5ZWB1_LEGPH Two component response regulator PilR OS=Legionella pneumophila subsp. pneumophila (strain Philadelphia 1 / ATCC 33152 / DSM 7513) OX=272624 GN=pilR PE=4 SV=1	0.645356	0.657533	-3.52505	-2.34401	-2.24244	-3.23749	-3.13205	-3.67803	2	2	2	6.1	6.1	6.1	49.283	0	4.4906	23102000	3
	Q5ZRE5	tr|Q5ZRE5|Q5ZRE5_LEGPH Fumarate hydratase class II OS=Legionella pneumophila subsp. pneumophila (strain Philadelphia 1 / ATCC 33152 / DSM 7513) OX=272624 GN=fum PE=1 SV=1	0.634011	1.14086	3.19453	3.54199	3.66849	2.8009	2.47177	3.23032	26	26	26	58.4	58.4	58.4	50.359	0	323.31	10070000000	202
	Q5ZRI6	tr|Q5ZRI6|Q5ZRI6_LEGPH Cytochrome c oxidase assembly protein CtaG OS=Legionella pneumophila subsp. pneumophila (strain Philadelphia 1 / ATCC 33152 / DSM 7513) OX=272624 GN=coxG PE=3 SV=1	0.624815	0.422202	-2.70846	-3.3571	-2.63503	-4.63041	-3.32001	-2.62461	4	4	4	21	21	21	20.197	0	4.6096	50980000	5
	Q5ZVM8	tr|Q5ZVM8|Q5ZVM8_LEGPH Thioredoxin OS=Legionella pneumophila subsp. pneumophila (strain Philadelphia 1 / ATCC 33152 / DSM 7513) OX=272624 GN=trxA3 PE=3 SV=1	0.603553	0.714957	4.30951	3.13929	4.18377	3.48501	3.14755	3.18935	7	7	7	59.2	59.2	59.2	13.807	0	323.31	8770100000	86
	Q5ZUT1	sp|Q5ZUT1|RRF_LEGPH Ribosome-recycling factor OS=Legionella pneumophila subsp. pneumophila (strain Philadelphia 1 / ATCC 33152 / DSM 7513) OX=272624 GN=frr PE=3 SV=1	0.601695	1.15019	5.22034	5.24694	5.91413	5.04265	4.80774	4.72595	26	26	26	84.3	84.3	84.3	20.863	0	323.31	46978000000	306
	Q5ZXJ0	tr|Q5ZXJ0|Q5ZXJ0_LEGPH CBS domain-containing protein OS=Legionella pneumophila subsp. pneumophila (strain Philadelphia 1 / ATCC 33152 / DSM 7513) OX=272624 GN=lpg0741 PE=4 SV=1	0.586181	0.487807	-1.14264	-0.507875	-0.326178	-1.20862	-2.06099	-0.465635	8	8	8	49.4	49.4	49.4	19.77	0	18.103	279030000	20
	Q5ZW05	tr|Q5ZW05|Q5ZW05_LEGPH Lipoprotein NlpD OS=Legionella pneumophila subsp. pneumophila (strain Philadelphia 1 / ATCC 33152 / DSM 7513) OX=272624 GN=lpg1283 PE=4 SV=1	0.58365	1.20455	-0.0370255	0.187306	-0.562122	-0.651672	-0.818972	-0.692148	12	12	12	39.7	39.7	39.7	27.535	0	41.053	729040000	59
	Q5ZSS4	tr|Q5ZSS4|Q5ZSS4_LEGPH PhnB protein OS=Legionella pneumophila subsp. pneumophila (strain Philadelphia 1 / ATCC 33152 / DSM 7513) OX=272624 GN=lpg2442 PE=4 SV=1	0.582803	0.647564	3.46645	3.684	3.6234	2.62941	2.58499	3.81105	7	7	7	63.2	63.2	63.2	15.294	0	155.33	5271800000	76
	Q5ZV87	tr|Q5ZV87|Q5ZV87_LEGPH Probable septum site-determining protein MinC OS=Legionella pneumophila subsp. pneumophila (strain Philadelphia 1 / ATCC 33152 / DSM 7513) OX=272624 GN=minC PE=3 SV=1	0.582317	0.721671	0.0141277	0.166395	0.462338	-1.05444	0.0341015	-0.0837498	4	4	4	32.2	32.2	32.2	25.669	0	261.65	557570000	24
	Q5ZU23	tr|Q5ZU23|Q5ZU23_LEGPH Guanine aminohydrolase OS=Legionella pneumophila subsp. pneumophila (strain Philadelphia 1 / ATCC 33152 / DSM 7513) OX=272624 GN=gad PE=4 SV=1	0.581434	0.360388	-3.11503	-2.12049	-3.50279	-4.16054	-3.87935	-2.44272	7	7	7	18.3	18.3	18.3	48.007	0	46.736	51142000	10
	Q5ZYW7	tr|Q5ZYW7|Q5ZYW7_LEGPH Pyridine nucleotide-disulfide oxidoreductase OS=Legionella pneumophila subsp. pneumophila (strain Philadelphia 1 / ATCC 33152 / DSM 7513) OX=272624 GN=lpg0244 PE=3 SV=1	0.577163	0.959079	2.75066	3.01838	3.30888	2.5074	2.02249	2.81655	22	22	22	49.4	49.4	49.4	50.767	0	207.37	5998400000	130
	Q5ZWF8	tr|Q5ZWF8|Q5ZWF8_LEGPH Acyl CoA synthetase	0.573713	0.0958425	-2.6621	-2.97926	3.49525	-1.37571	-1.89592	-0.595615	8	8	8	21.1	21.1	21.1	56.094	0	40.757	422780000	16
	Q5ZSA6	sp|Q5ZSA6|MURB_LEGPH UDP-N-acetylenolpyruvoylglucosamine reductase OS=Legionella pneumophila subsp. pneumophila (strain Philadelphia 1 / ATCC 33152 / DSM 7513) OX=272624 GN=murB PE=3 SV=2	0.57364	0.423213	2.01453	2.28304	0.68194	0.849358	1.68006	0.729176	18	18	18	60.7	60.7	60.7	33.449	0	274.7	1398700000	59
	Q5ZRS0	tr|Q5ZRS0|Q5ZRS0_LEGPH Serine protein kinase OS=Legionella pneumophila subsp. pneumophila (strain Philadelphia 1 / ATCC 33152 / DSM 7513) OX=272624 GN=prkA PE=4 SV=1	0.57238	0.96961	3.73316	3.52203	3.46204	3.07021	3.4182	2.51169	58	58	58	79.8	79.8	79.8	77.402	0	323.31	22218000000	392
	Q5ZXG2	tr|Q5ZXG2|Q5ZXG2_LEGPH Methyltransferase type 12 domain-containing protein OS=Legionella pneumophila subsp. pneumophila (strain Philadelphia 1 / ATCC 33152 / DSM 7513) OX=272624 GN=lpg0769 PE=4 SV=1	0.571686	0.742802	1.61428	1.86688	0.830555	0.547186	1.10303	0.946447	11	11	11	36.4	36.4	36.4	28.252	0	135.45	2084000000	73
	Q5ZXH1	tr|Q5ZXH1|Q5ZXH1_LEGPH Glucose-1-phosphate thymidylyltransferase OS=Legionella pneumophila subsp. pneumophila (strain Philadelphia 1 / ATCC 33152 / DSM 7513) OX=272624 GN=rfbA PE=3 SV=1	0.570864	1.13917	-0.812517	-0.665491	-1.42241	-1.60165	-1.45602	-1.55534	9	9	9	28.2	28.2	28.2	34.679	0	30.017	238660000	25
	Q5ZTL4	tr|Q5ZTL4|Q5ZTL4_LEGPH Uncharacterized protein OS=Legionella pneumophila subsp. pneumophila (strain Philadelphia 1 / ATCC 33152 / DSM 7513) OX=272624 GN=lpg2147 PE=1 SV=1	0.570651	0.811848	1.7133	1.90321	2.40708	1.45447	0.994263	1.8629	19	19	19	43.2	43.2	43.2	55.044	0	323.31	3944100000	120
	Q5ZVQ5	tr|Q5ZVQ5|Q5ZVQ5_LEGPH Novel type two secreted protein A OS=Legionella pneumophila subsp. pneumophila (strain Philadelphia 1 / ATCC 33152 / DSM 7513) OX=272624 GN=lpg1385 PE=1 SV=1	0.567068	0.197091	4.70884	4.21183	7.67326	4.85949	4.61719	5.41605	13	13	13	68	68	68	14.04	0	323.31	37822000000	191
	Q5ZR87	tr|Q5ZR87|Q5ZR87_LEGPH Ribosomal RNA small subunit methyltransferase I OS=Legionella pneumophila subsp. pneumophila (strain Philadelphia 1 / ATCC 33152 / DSM 7513) OX=272624 GN=rsmI PE=3 SV=1	0.566469	0.611526	-3.34964	-3.03937	-3.08708	-4.0519	-2.92124	-4.20236	4	4	4	15.5	15.5	15.5	31.138	0	6.5355	38247000	7
	Q5ZYJ2	tr|Q5ZYJ2|Q5ZYJ2_LEGPH Peptidase C39-like domain-containing protein OS=Legionella pneumophila subsp. pneumophila (strain Philadelphia 1 / ATCC 33152 / DSM 7513) OX=272624 GN=lpg0380 PE=4 SV=1	0.562599	0.347903	-3.43961	-4.43418	-2.36572	-4.11437	-4.42167	-3.39127	2	2	2	9.6	9.6	9.6	27.152	0.00074184	3.4326	21850000	4
	Q5ZSQ7	tr|Q5ZSQ7|Q5ZSQ7_LEGPH Nuclear transport factor 2 family protein OS=Legionella pneumophila subsp. pneumophila (strain Philadelphia 1 / ATCC 33152 / DSM 7513) OX=272624 GN=lpg2460 PE=4 SV=1	0.560797	0.457848	2.60535	3.32855	1.9615	1.40404	2.59573	2.21324	3	3	3	23.6	23.6	23.6	15.297	0	7.5678	1773300000	16
	Q5ZRB0	tr|Q5ZRB0|Q5ZRB0_LEGPH Threonylcarbamoyl-AMP synthase OS=Legionella pneumophila subsp. pneumophila (strain Philadelphia 1 / ATCC 33152 / DSM 7513) OX=272624 GN=lpg2972 PE=3 SV=1	0.557891	0.298704	-1.39195	0.235977	-1.8832	-1.75936	-2.16069	-0.792803	14	14	14	52.8	52.8	52.8	35.943	0	30.309	303030000	29
	Q5ZRV2	sp|Q5ZRV2|RIMP_LEGPH Ribosome maturation factor RimP OS=Legionella pneumophila subsp. pneumophila (strain Philadelphia 1 / ATCC 33152 / DSM 7513) OX=272624 GN=rimP PE=3 SV=1	0.557259	0.711245	0.863051	1.76354	1.59998	0.40296	1.13195	1.01988	7	7	7	65.3	65.3	65.3	16.624	0	97.536	1371800000	42
	Q5ZTY3	sp|Q5ZTY3|DNAK_LEGPH Chaperone protein DnaK OS=Legionella pneumophila subsp. pneumophila (strain Philadelphia 1 / ATCC 33152 / DSM 7513) OX=272624 GN=dnaK PE=3 SV=2	0.548718	1.01441	5.76944	5.89028	6.51316	5.54671	5.30835	5.67166	66	66	66	73.1	73.1	73.1	70.087	0	323.31	160600000000	1159
	Q5ZSQ0	tr|Q5ZSQ0|Q5ZSQ0_LEGPH Cytochrome c3 hydrogenase alpha chain OS=Legionella pneumophila subsp. pneumophila (strain Philadelphia 1 / ATCC 33152 / DSM 7513) OX=272624 GN=hydA PE=3 SV=1	0.547112	0.376881	-1.47126	-3.04016	-1.05678	-2.44678	-2.51266	-2.25009	6	6	6	18.1	18.1	18.1	49.087	0	16.037	106130000	13
	Q5ZTW4	tr|Q5ZTW4|Q5ZTW4_LEGPH Conserved domain protein OS=Legionella pneumophila subsp. pneumophila (strain Philadelphia 1 / ATCC 33152 / DSM 7513) OX=272624 GN=lpg2044 PE=4 SV=1	0.540367	0.1903	0	-3.16507	-3.3127	-2.93098	-2.63639	-2.5315	4	4	4	32.5	32.5	32.5	22.397	0	11.007	103230000	11
	Q5ZRQ6	tr|Q5ZRQ6|Q5ZRQ6_LEGPH DNA repair protein RecN OS=Legionella pneumophila subsp. pneumophila (strain Philadelphia 1 / ATCC 33152 / DSM 7513) OX=272624 GN=recN PE=3 SV=1	0.538146	0.23653	-4.05316	-2.41178	-2.92767	-4.93314	-3.74401	-2.32991	8	8	8	20.9	20.9	20.9	62.58	0	21.018	93871000	11
	Q5ZUA6	tr|Q5ZUA6|Q5ZUA6_LEGPH JmjC domain-containing protein OS=Legionella pneumophila subsp. pneumophila (strain Philadelphia 1 / ATCC 33152 / DSM 7513) OX=272624 GN=lpg1901 PE=4 SV=1	0.537819	0.296073	-1.47768	-0.536598	-2.88558	-2.43429	-2.46138	-1.61764	9	9	9	26.6	26.6	26.6	46.472	0	29.44	214360000	28
	Q5ZT49	tr|Q5ZT49|Q5ZT49_LEGPH 3-hydroxybutyrate dehydrogenase OS=Legionella pneumophila subsp. pneumophila (strain Philadelphia 1 / ATCC 33152 / DSM 7513) OX=272624 GN=bdhA PE=3 SV=1	0.533061	0.942086	4.63322	5.03498	4.94583	4.34415	3.9284	4.74229	25	25	25	66.5	66.5	66.5	27.6	0	323.31	38104000000	384
	Q5ZVQ2	sp|Q5ZVQ2|ERPA_LEGPH Iron-sulfur cluster insertion protein ErpA OS=Legionella pneumophila subsp. pneumophila (strain Philadelphia 1 / ATCC 33152 / DSM 7513) OX=272624 GN=erpA PE=3 SV=1	0.532297	0.700961	1.54476	1.25198	2.40142	1.16346	1.26309	1.17473	5	5	5	36.9	36.9	36.9	14.145	0	202.15	1566800000	32
	Q5ZXR7	tr|Q5ZXR7|Q5ZXR7_LEGPH Ribulose-phosphate 3-epimerase OS=Legionella pneumophila subsp. pneumophila (strain Philadelphia 1 / ATCC 33152 / DSM 7513) OX=272624 GN=rpe PE=3 SV=1	0.531218	0.720698	1.91762	1.60888	2.43109	1.11113	1.34354	1.90927	8	8	8	46.5	46.5	46.5	23.586	0	136.17	3196700000	67
	Q5ZTD1	tr|Q5ZTD1|Q5ZTD1_LEGPH 3-oxoacyl reductase OS=Legionella pneumophila subsp. pneumophila (strain Philadelphia 1 / ATCC 33152 / DSM 7513) OX=272624 GN=fabG PE=4 SV=1	0.530688	0.631673	-2.93091	-2.94563	-1.84059	-3.11543	-3.26415	-2.92962	4	4	4	16.8	16.8	16.8	27.471	0	16.15	59342000	10
	Q5ZSX0	tr|Q5ZSX0|Q5ZSX0_LEGPH Transcriptional regulator OS=Legionella pneumophila subsp. pneumophila (strain Philadelphia 1 / ATCC 33152 / DSM 7513) OX=272624 GN=lpg2396 PE=4 SV=1	0.530537	0.677716	0.950171	1.25709	1.65735	0.545322	0.394936	1.33275	14	14	14	46.3	46.3	46.3	39.482	0	99.975	2504700000	100
	Q5ZTM3	tr|Q5ZTM3|Q5ZTM3_LEGPH Transcriptional regulator	0.526074	0.622906	-4.00345	-3.96752	-4.03758	-4.85914	-4.95526	-3.77237	2	2	2	10.2	10.2	10.2	35.203	0.00073855	3.3644	11749000	3
	Q5ZYI8	tr|Q5ZYI8|Q5ZYI8_LEGPH UvrABC system protein A OS=Legionella pneumophila subsp. pneumophila (strain Philadelphia 1 / ATCC 33152 / DSM 7513) OX=272624 GN=uvrA PE=3 SV=1	0.522112	0.383639	-3.49918	-3.25324	-1.7827	-2.9744	-3.48516	-3.64189	2	2	2	2.5	2.5	2.5	105.49	0.00074627	3.5991	32251000	4
	Q5ZS63	tr|Q5ZS63|Q5ZS63_LEGPH Octaprenyl diphosphate synthase IspB OS=Legionella pneumophila subsp. pneumophila (strain Philadelphia 1 / ATCC 33152 / DSM 7513) OX=272624 GN=lpg2656 PE=3 SV=1	0.516092	1.13773	3.13474	3.55086	2.98945	2.88294	2.79195	2.45189	23	23	23	66.1	66.1	66.1	35.172	0	323.31	8020600000	165
	Q5ZYH8	tr|Q5ZYH8|Q5ZYH8_LEGPH Methylated DNA protein cysteine S-methyltransferase OS=Legionella pneumophila subsp. pneumophila (strain Philadelphia 1 / ATCC 33152 / DSM 7513) OX=272624 GN=lpg0394 PE=4 SV=1	0.506588	0.226008	-3.59448	-1.67328	-2.21302	-2.58197	-2.11748	-4.30109	3	3	3	24.5	24.5	24.5	16.673	0.0007485	3.7168	55720000	6
	Q5ZV75	sp|Q5ZV75|THI5_LEGPH 4-amino-5-hydroxymethyl-2-methylpyrimidine phosphate synthase OS=Legionella pneumophila subsp. pneumophila (strain Philadelphia 1 / ATCC 33152 / DSM 7513) OX=272624 GN=thi5 PE=1 SV=1	0.506028	0.564649	0.617777	0.00580597	-0.750889	-0.521721	-0.630014	-0.493654	16	16	16	44.3	44.3	44.3	35.275	0	77.969	947090000	63
	Q5ZSL3	tr|Q5ZSL3|Q5ZSL3_LEGPH Uncharacterized protein OS=Legionella pneumophila subsp. pneumophila (strain Philadelphia 1 / ATCC 33152 / DSM 7513) OX=272624 GN=lpg2504 PE=4 SV=1	0.495154	0.261668	-2.87826	-3.27376	-1.70474	-2.60318	-4.28913	-2.44991	6	6	6	8.3	8.3	8.3	107.98	0	8.003	62067000	10
	Q5ZZ24	tr|Q5ZZ24|Q5ZZ24_LEGPH Zinc metalloprotein OS=Legionella pneumophila subsp. pneumophila (strain Philadelphia 1 / ATCC 33152 / DSM 7513) OX=272624 GN=lpg0187 PE=4 SV=1	0.485668	0.802081	1.97568	2.21222	1.68805	1.32763	1.15799	1.93332	24	24	24	59.2	59.2	59.2	52.577	0	299.89	5427500000	119
	Q5ZUW7	tr|Q5ZUW7|Q5ZUW7_LEGPH Phosphoribosylaminoimidazole-succinocarboxamide synthase OS=Legionella pneumophila subsp. pneumophila (strain Philadelphia 1 / ATCC 33152 / DSM 7513) OX=272624 GN=purC PE=3 SV=1	0.484022	0.791598	1.28967	0.833927	0.35722	0.435713	0.173094	0.419947	14	14	14	53.5	53.5	53.5	37.87	0	48.095	904800000	68
	Q5ZYU1	tr|Q5ZYU1|Q5ZYU1_LEGPH Nicotinate phosphoribosyltransferase OS=Legionella pneumophila subsp. pneumophila (strain Philadelphia 1 / ATCC 33152 / DSM 7513) OX=272624 GN=lpg0270 PE=3 SV=1	0.481785	0.193517	-4.22193	-1.97392	-2.88147	-4.89484	-2.93117	-2.69666	8	8	8	13.3	13.3	13.3	53.719	0	14.93	68974000	11
	Q5ZUT8	tr|Q5ZUT8|Q5ZUT8_LEGPH SOS (Error prone) mutagenesis protein UmuD (RumA) OS=Legionella pneumophila subsp. pneumophila (strain Philadelphia 1 / ATCC 33152 / DSM 7513) OX=272624 GN=lpg1704 PE=3 SV=1	0.475748	0.20335	-3.51934	-2.80683	-3.21101	-5.38301	-2.51183	-3.06958	2	2	2	15.2	15.2	15.2	20.216	0.0090215	2.3553	32177000	3
	Q5ZUG7	tr|Q5ZUG7|Q5ZUG7_LEGPH Acetoacetyl CoA synthetase OS=Legionella pneumophila subsp. pneumophila (strain Philadelphia 1 / ATCC 33152 / DSM 7513) OX=272624 GN=lpg1831 PE=4 SV=1	0.474933	1.0394	6.71381	6.90327	7.25847	6.42736	6.26806	6.75533	33	33	33	60.4	60.4	60.4	75.069	0	323.31	37578000000	250
	Q5ZYM9	sp|Q5ZYM9|RS8_LEGPH Small ribosomal subunit protein uS8 OS=Legionella pneumophila subsp. pneumophila (strain Philadelphia 1 / ATCC 33152 / DSM 7513) OX=272624 GN=rpsH PE=3 SV=2	0.473128	0.568112	0.653372	1.56331	1.72576	0.540295	1.08717	0.895594	7	7	7	65.6	65.6	65.6	14.681	0	94.271	1482500000	42
	Q5ZWU3	tr|Q5ZWU3|Q5ZWU3_LEGPH TIGR03749 family integrating conjugative element protein OS=Legionella pneumophila subsp. pneumophila (strain Philadelphia 1 / ATCC 33152 / DSM 7513) OX=272624 GN=lpg0992 PE=4 SV=1	0.462341	0.913418	-0.804338	-0.042532	-0.200069	-0.731499	-0.883696	-0.818767	6	6	6	21.2	21.2	21.2	31.744	0	15.02	381390000	20
	Q5ZX35	tr|Q5ZX35|Q5ZX35_LEGPH Type IV secretion protein Dot OS=Legionella pneumophila subsp. pneumophila (strain Philadelphia 1 / ATCC 33152 / DSM 7513) OX=272624 GN=lpg0898 PE=4 SV=1	0.460355	0.336654	2.7065	3.61838	1.76061	2.37754	1.88399	2.4429	10	10	10	40.3	40.3	40.3	26.169	0	50.826	2821800000	55
	Q5ZVM6	tr|Q5ZVM6|Q5ZVM6_LEGPH Glycerol kinase OS=Legionella pneumophila subsp. pneumophila (strain Philadelphia 1 / ATCC 33152 / DSM 7513) OX=272624 GN=lpg1414 PE=3 SV=1	0.459879	0.351098	-3.26452	-2.14778	-3.57487	-3.29073	-4.08965	-2.98643	4	4	4	9.6	9.6	9.6	54.592	0	4.059	27182000	5
	Q5ZTF5	tr|Q5ZTF5|Q5ZTF5_LEGPH Murein L	0.454565	0.997504	-2.83843	-2.9965	-2.52292	-2.96668	-3.52802	-3.22683	2	2	2	4.7	4.7	4.7	46.915	0.009009	2.3151	36491000	5
	Q5ZV55	tr|Q5ZV55|Q5ZV55_LEGPH Enhanced entry protein EnhB OS=Legionella pneumophila subsp. pneumophila (strain Philadelphia 1 / ATCC 33152 / DSM 7513) OX=272624 GN=lpg1585 PE=4 SV=1	0.454508	0.596512	4.06803	4.43367	5.21444	4.20231	4.06266	4.08764	12	12	12	75.3	75.3	75.3	18.457	0	323.31	19608000000	202
	Q5ZXB7	tr|Q5ZXB7|Q5ZXB7_LEGPH Protein tyrosine phosphatase OS=Legionella pneumophila subsp. pneumophila (strain Philadelphia 1 / ATCC 33152 / DSM 7513) OX=272624 GN=lpg0815 PE=4 SV=1	0.449891	0.313342	-2.83961	-2.76309	-3.68027	-4.52556	-3.28115	-2.82593	5	5	5	22.8	22.8	22.8	26.301	0	5.2462	76055000	7
	Q5ZVV3	tr|Q5ZVV3|Q5ZVV3_LEGPH Flagellar secretion chaperone FliS OS=Legionella pneumophila subsp. pneumophila (strain Philadelphia 1 / ATCC 33152 / DSM 7513) OX=272624 GN=fliS PE=3 SV=1	0.447955	0.393344	-3.84253	-3.30549	-4.10423	-4.8501	-3.41529	-4.33073	2	2	2	27.2	27.2	27.2	15.259	0.0083916	2.4491	26551000	4
	Q5ZYE4	tr|Q5ZYE4|Q5ZYE4_LEGPH VOC domain-containing protein OS=Legionella pneumophila subsp. pneumophila (strain Philadelphia 1 / ATCC 33152 / DSM 7513) OX=272624 GN=lpg0428 PE=4 SV=1	0.445894	0.779608	2.69232	2.74426	3.339	2.79428	2.39319	2.25044	3	3	3	24.6	24.6	24.6	15.594	0	51.433	2234600000	53
	Q5ZTL6	tr|Q5ZTL6|Q5ZTL6_LEGPH Two component response regulator	0.445567	0.315142	-0.703543	-1.80907	-0.534016	-1.8942	-1.86363	-0.625503	7	7	7	59.3	59.3	59.3	13.435	0	45.543	299690000	31
	Q5ZUX3	tr|Q5ZUX3|Q5ZUX3_LEGPH Alpha-amylase	0.444878	0.642284	0.972652	1.55065	1.55075	0.887754	0.499851	1.35181	36	36	36	60.6	60.6	60.6	84.764	0	323.31	4712900000	197
	Q5ZTZ9	tr|Q5ZTZ9|Q5ZTZ9_LEGPH guanosine-3	0.437535	0.748201	-3.53955	-3.29671	-2.96972	-4.12246	-3.56589	-3.43024	3	3	3	7.7	7.7	7.7	80.67	0	9.7305	172790000	4
	Q5ZYV8	tr|Q5ZYV8|Q5ZYV8_LEGPH Acetyltransferase	0.436388	0.204238	-3.60654	-4.50153	-1.93263	-4.12586	-4.11551	-3.1085	3	3	3	17.8	17.8	17.8	24.742	0	5.2083	13394000	3
	Q5ZX55	tr|Q5ZX55|Q5ZX55_LEGPH Hypothetical transporter OS=Legionella pneumophila subsp. pneumophila (strain Philadelphia 1 / ATCC 33152 / DSM 7513) OX=272624 GN=lpg0877 PE=4 SV=1	0.435569	0.68593	0.532692	1.35014	0.838352	0.376572	0.248768	0.789141	10	10	10	55.4	55.4	55.4	20.897	0	97.98	1214600000	42
	Q5ZVD1	tr|Q5ZVD1|Q5ZVD1_LEGPH serine-type D-Ala-D-Ala carboxypeptidase OS=Legionella pneumophila subsp. pneumophila (strain Philadelphia 1 / ATCC 33152 / DSM 7513) OX=272624 GN=lpg1509 PE=3 SV=1	0.435118	0.756997	1.03837	1.28527	1.7663	1.21594	0.886082	0.682564	16	16	16	40	40	40	47.912	0	127.04	1774700000	81
	Q5ZX16	tr|Q5ZX16|Q5ZX16_LEGPH UDP-N-acetylmuramoyl-L-alanyl-D-glutamate--2	0.434675	0.59907	-0.215177	-0.087225	-0.538033	-0.798971	-0.165726	-1.17976	23	23	23	55.1	55.1	55.1	53.375	0	323.31	1286000000	95
	Q5ZVE1	tr|Q5ZVE1|Q5ZVE1_LEGPH Uncharacterized protein OS=Legionella pneumophila subsp. pneumophila (strain Philadelphia 1 / ATCC 33152 / DSM 7513) OX=272624 GN=lpg1499 PE=4 SV=1	0.432404	0.644361	-0.329624	-0.334162	0.143171	-0.268993	-0.435083	-1.11375	6	6	6	36.1	36.1	36.1	20.927	0	21.88	413070000	22
	Q5ZXA9	tr|Q5ZXA9|Q5ZXA9_LEGPH Neurogenic locus notch protein homolog OS=Legionella pneumophila subsp. pneumophila (strain Philadelphia 1 / ATCC 33152 / DSM 7513) OX=272624 GN=lpg0823 PE=4 SV=1	0.432079	0.167941	-1.79978	-1.37458	1.27387	-0.812176	-1.11755	-1.26699	2	2	2	22.6	22.6	22.6	13.588	0	72.915	239680000	16
	Q5ZRB1	tr|Q5ZRB1|Q5ZRB1_LEGPH Malate dehydrogenase (NAD-linked)	0.427085	0.585189	4.37268	5.03231	5.18551	4.46317	4.06102	4.78506	53	53	53	84	84	84	61.925	0	323.31	64778000000	586
	Q5ZVI9	tr|Q5ZVI9|Q5ZVI9_LEGPH YbhB/YbcL family Raf kinase inhibitor-like protein OS=Legionella pneumophila subsp. pneumophila (strain Philadelphia 1 / ATCC 33152 / DSM 7513) OX=272624 GN=lpg1451 PE=4 SV=1	0.425159	0.917541	3.86141	3.45638	4.06514	3.57239	3.15138	3.38368	4	4	4	45.6	45.6	45.6	11.532	0	54.514	3305600000	32
	Q5ZVY3	sp|Q5ZVY3|TRPA_LEGPH Tryptophan synthase alpha chain OS=Legionella pneumophila subsp. pneumophila (strain Philadelphia 1 / ATCC 33152 / DSM 7513) OX=272624 GN=trpA PE=1 SV=1	0.425141	1.17093	2.43513	3.001	2.75864	2.30667	2.389	2.22367	12	12	12	56.6	56.6	56.6	29.936	0	323.31	6526700000	141
	Q5ZSR2	tr|Q5ZSR2|Q5ZSR2_LEGPH Uncharacterized protein OS=Legionella pneumophila subsp. pneumophila (strain Philadelphia 1 / ATCC 33152 / DSM 7513) OX=272624 GN=lpg2455 PE=4 SV=1	0.421552	0.2694	-2.42285	-3.78454	-4.4735	-3.64291	-4.19079	-4.11184	2	2	2	8.1	8.1	8.1	24.369	0.0090529	2.3759	22953000	5
	Q5ZXH6	tr|Q5ZXH6|Q5ZXH6_LEGPH Pyridoxal phosphate-dependent enzyme apparently involved in regulation of cell wall biosynthesis OS=Legionella pneumophila subsp. pneumophila (strain Philadelphia 1 / ATCC 33152 / DSM 7513) OX=272624 GN=yvfE PE=3 SV=1	0.420063	0.776449	2.12278	2.01172	1.3368	1.3727	1.4888	1.34962	18	18	18	50.4	50.4	50.4	56.407	0	323.31	3882200000	108
	Q5ZU34	tr|Q5ZU34|Q5ZU34_LEGPH Major outer membrane protein OS=Legionella pneumophila subsp. pneumophila (strain Philadelphia 1 / ATCC 33152 / DSM 7513) OX=272624 GN=lpg1974 PE=4 SV=1	0.413801	0.433144	-0.323221	0.0357361	-0.720799	-0.681805	-1.37982	-0.188063	6	4	4	23.6	15.2	15.2	32.893	0	16.754	436630000	21
	Q5ZSA7	sp|Q5ZSA7|DDL_LEGPH D-alanine--D-alanine ligase OS=Legionella pneumophila subsp. pneumophila (strain Philadelphia 1 / ATCC 33152 / DSM 7513) OX=272624 GN=ddl PE=3 SV=2	0.413247	0.522981	0.925857	0.732796	0.174133	0.0477142	0.711578	-0.166246	19	19	19	63.7	63.7	63.7	40.422	0	323.31	1716100000	105
	Q5ZVK5	tr|Q5ZVK5|Q5ZVK5_LEGPH Cytidine deaminase OS=Legionella pneumophila subsp. pneumophila (strain Philadelphia 1 / ATCC 33152 / DSM 7513) OX=272624 GN=cdd PE=3 SV=1	0.411297	0.789729	1.53963	1.13213	1.75362	0.99843	0.831013	1.36204	9	9	9	71.8	71.8	71.8	14.385	0	161.27	2151600000	65
	Q5ZSS5	tr|Q5ZSS5|Q5ZSS5_LEGPH DNA binding protein OS=Legionella pneumophila subsp. pneumophila (strain Philadelphia 1 / ATCC 33152 / DSM 7513) OX=272624 GN=lpg2441 PE=4 SV=1	0.410936	0.112921	-0.45616	-4.01147	0.20178	-1.93268	-2.06416	-1.50182	2	2	2	24.2	24.2	24.2	17.909	0	16.184	123770000	9
	Q5ZVD8	tr|Q5ZVD8|Q5ZVD8_LEGPH Dihydrolipoyl dehydrogenase OS=Legionella pneumophila subsp. pneumophila (strain Philadelphia 1 / ATCC 33152 / DSM 7513) OX=272624 GN=lpdA PE=3 SV=1	0.410329	0.537052	4.32582	4.71466	4.80475	4.19365	3.68498	4.73561	31	31	31	59.5	59.5	59.5	51.39	0	323.31	37256000000	348
	Q5ZWA0	tr|Q5ZWA0|Q5ZWA0_LEGPH Outer membrane protein assembly factor BamD OS=Legionella pneumophila subsp. pneumophila (strain Philadelphia 1 / ATCC 33152 / DSM 7513) OX=272624 GN=bamD PE=3 SV=1	0.409767	0.640402	-1.17969	-1.34838	-1.99422	-2.19289	-1.87039	-1.68831	11	11	11	38.8	38.8	38.8	29.922	0	18.268	212900000	24
	Q5ZYY8	tr|Q5ZYY8|Q5ZYY8_LEGPH Transcriptional regulator	0.409753	0.331261	-3.73708	-2.35207	-3.87221	-3.77704	-3.97016	-3.44342	2	2	2	9.5	9.5	9.5	32.013	0.00073099	3.2237	27348000	4
	Q5ZTZ3	tr|Q5ZTZ3|Q5ZTZ3_LEGPH Pyrroline-5-carboxylate reductase OS=Legionella pneumophila subsp. pneumophila (strain Philadelphia 1 / ATCC 33152 / DSM 7513) OX=272624 GN=proC PE=3 SV=1	0.403719	0.150971	-4.06782	-1.32499	-4.25589	-3.64218	-3.06774	-4.14994	4	4	4	23.3	23.3	23.3	28.311	0	21.936	33507000	7
	Q5ZUP6	tr|Q5ZUP6|Q5ZUP6_LEGPH tRNA (cytidine/uridine-2-O-)-methyltransferase TrmJ OS=Legionella pneumophila subsp. pneumophila (strain Philadelphia 1 / ATCC 33152 / DSM 7513) OX=272624 GN=trmJ PE=3 SV=1	0.399953	0.29305	-1.45384	-1.62766	-3.04445	-2.42628	-2.05649	-2.84304	3	3	3	16.3	16.3	16.3	28.582	0	12.781	91331000	11
	Q5ZYR7	sp|Q5ZYR7|DOTY_LEGPH Type 4 apparatus protein DotY OS=Legionella pneumophila subsp. pneumophila (strain Philadelphia 1 / ATCC 33152 / DSM 7513) OX=272624 GN=dotY PE=1 SV=1	0.395273	0.809852	6.49694	6.93897	7.17779	6.65308	6.28682	6.48798	36	36	36	91.7	91.7	91.7	25.52	0	323.31	104290000000	501
	Q5ZXP3	sp|Q5ZXP3|CH60_LEGPH Chaperonin GroEL OS=Legionella pneumophila subsp. pneumophila (strain Philadelphia 1 / ATCC 33152 / DSM 7513) OX=272624 GN=groEL PE=3 SV=2	0.394774	0.518124	6.11831	6.08198	6.95772	6.10418	5.65084	6.21867	67	67	67	94.7	94.7	94.7	58.164	0	323.31	235590000000	1357
	Q5ZRZ1	tr|Q5ZRZ1|Q5ZRZ1_LEGPH Cytochrome c5 OS=Legionella pneumophila subsp. pneumophila (strain Philadelphia 1 / ATCC 33152 / DSM 7513) OX=272624 GN=cycB PE=4 SV=1	0.388632	0.254584	1.08665	1.52848	3.04527	1.73933	1.31446	1.44071	6	6	6	32.5	32.5	32.5	17.111	0	40.777	2483400000	49
	Q5ZXM0	sp|Q5ZXM0|HUTI_LEGPH Imidazolonepropionase OS=Legionella pneumophila subsp. pneumophila (strain Philadelphia 1 / ATCC 33152 / DSM 7513) OX=272624 GN=hutI PE=3 SV=2	0.388127	0.343985	0.438417	-0.300072	-1.17586	-0.699913	-0.716541	-0.785446	12	12	12	35.7	35.7	35.7	43.733	0	75.446	778690000	54
	Q5ZW89	sp|Q5ZW89|HIS7_LEGPH Histidine biosynthesis bifunctional protein HisB OS=Legionella pneumophila subsp. pneumophila (strain Philadelphia 1 / ATCC 33152 / DSM 7513) OX=272624 GN=hisB PE=3 SV=1	0.387464	0.170704	-4.99195	-3.29775	-2.05931	-4.03492	-3.62837	-3.84812	2	2	2	7.1	7.1	7.1	39.27	0	6.9586	24801000	4
	Q5ZV61	tr|Q5ZV61|Q5ZV61_LEGPH Glycine cleavage T protein OS=Legionella pneumophila subsp. pneumophila (strain Philadelphia 1 / ATCC 33152 / DSM 7513) OX=272624 GN=lpg1579 PE=4 SV=1	0.385088	0.203917	-0.518753	-2.69268	-0.632677	-1.97073	-1.34728	-1.68138	9	9	9	33.5	33.5	33.5	40.411	0	69.878	272920000	28
	Q5ZXZ2	sp|Q5ZXZ2|PYRB_LEGPH Aspartate carbamoyltransferase OS=Legionella pneumophila subsp. pneumophila (strain Philadelphia 1 / ATCC 33152 / DSM 7513) OX=272624 GN=pyrB PE=3 SV=1	0.384697	0.816486	2.20179	2.28851	2.58692	1.90457	1.69578	2.32278	16	16	16	57.6	57.6	57.6	33.296	0	199.44	4255700000	78
	Q5ZZ07	tr|Q5ZZ07|Q5ZZ07_LEGPH 2-deoxy-D-gluconate-3-dehydrogenase OS=Legionella pneumophila subsp. pneumophila (strain Philadelphia 1 / ATCC 33152 / DSM 7513) OX=272624 GN=lpg0204 PE=4 SV=1	0.38412	0.141232	0.241894	-0.615326	-1.92353	-0.981636	0.120584	-2.58827	5	5	5	51.7	51.7	51.7	24.087	0	92.65	348290000	13
	Q5ZZ54	tr|Q5ZZ54|Q5ZZ54_LEGPH Methionine aminopeptidase OS=Legionella pneumophila subsp. pneumophila (strain Philadelphia 1 / ATCC 33152 / DSM 7513) OX=272624 GN=map-1 PE=3 SV=1	0.383616	0.841634	-2.69943	-3.38036	-3.04725	-3.2696	-3.50639	-3.50188	2	2	2	14	14	14	28.625	0	6.9943	26320000	4
	Q5ZWA3	sp|Q5ZWA3|KDSA_LEGPH 2-dehydro-3-deoxyphosphooctonate aldolase OS=Legionella pneumophila subsp. pneumophila (strain Philadelphia 1 / ATCC 33152 / DSM 7513) OX=272624 GN=kdsA PE=1 SV=1	0.383255	1.20893	3.37169	3.30501	3.6254	3.11167	2.83264	3.20802	21	21	21	82.8	82.8	82.8	29.983	0	323.31	7419400000	123
	Q5ZSK6	tr|Q5ZSK6|Q5ZSK6_LEGPH SidC	0.382667	0.646249	4.10773	4.38416	4.75359	4.085	3.67819	4.33427	93	93	81	74.8	74.8	66.6	105.7	0	323.31	49239000000	789
	Q5ZYW8	tr|Q5ZYW8|Q5ZYW8_LEGPH Short chain dehydrogenase OS=Legionella pneumophila subsp. pneumophila (strain Philadelphia 1 / ATCC 33152 / DSM 7513) OX=272624 GN=lpg0243 PE=4 SV=1	0.381198	0.59331	1.74255	1.66073	2.39587	1.52015	1.27727	1.85814	14	14	14	66.3	66.3	66.3	21.183	0	323.31	4915900000	102
	Q5ZSC0	tr|Q5ZSC0|Q5ZSC0_LEGPH DNA topoisomerase 1 OS=Legionella pneumophila subsp. pneumophila (strain Philadelphia 1 / ATCC 33152 / DSM 7513) OX=272624 GN=topA PE=3 SV=1	0.380952	0.90168	1.98529	2.38997	2.31541	1.89807	1.5634	2.08635	49	49	49	64.3	64.3	64.3	86.57	0	323.31	12035000000	338
	Q5ZVN7	sp|Q5ZVN7|ANMK_LEGPH Anhydro-N-acetylmuramic acid kinase OS=Legionella pneumophila subsp. pneumophila (strain Philadelphia 1 / ATCC 33152 / DSM 7513) OX=272624 GN=anmK PE=3 SV=1	0.379494	0.135941	0.593098	0.5548	-2.49707	-0.961323	-0.601658	-0.924669	7	7	7	36.6	36.6	36.6	39.811	0	74.942	410050000	21
	Q5ZV57	tr|Q5ZV57|Q5ZV57_LEGPH Succinate semialdehyde dehyrogenase (NADP+) OS=Legionella pneumophila subsp. pneumophila (strain Philadelphia 1 / ATCC 33152 / DSM 7513) OX=272624 GN=lpg1583 PE=3 SV=1	0.37301	0.549643	3.00981	3.39522	3.63283	3.05268	2.52448	3.34166	30	30	30	68.6	68.6	68.6	50.849	0	323.31	13439000000	269
	Q5ZSJ8	tr|Q5ZSJ8|Q5ZSJ8_LEGPH Uncharacterized protein OS=Legionella pneumophila subsp. pneumophila (strain Philadelphia 1 / ATCC 33152 / DSM 7513) OX=272624 GN=lpg2519 PE=4 SV=1	0.363189	0.724058	-0.551691	-0.341747	-0.0893173	-0.324101	-0.934496	-0.813726	4	4	4	18.3	18.3	18.3	21.483	0	17.47	328620000	23
	Q5ZYA8	sp|Q5ZYA8|AROQ_LEGPH 3-dehydroquinate dehydratase OS=Legionella pneumophila subsp. pneumophila (strain Philadelphia 1 / ATCC 33152 / DSM 7513) OX=272624 GN=aroQ PE=3 SV=1	0.360641	0.24874	-0.272093	-0.135641	-0.43256	-1.57479	-0.732643	0.385212	3	3	3	32.4	32.4	32.4	15.774	0	26.353	362370000	16
	Q5ZVW1	tr|Q5ZVW1|Q5ZVW1_LEGPH Thaumatin domain-containing protein OS=Legionella pneumophila subsp. pneumophila (strain Philadelphia 1 / ATCC 33152 / DSM 7513) OX=272624 GN=legT PE=4 SV=1	0.356546	0.131042	-1.54241	-2.53028	0.569025	-0.712101	-1.9055	-1.9557	3	3	3	6.8	6.8	6.8	86.478	0	95.561	193220000	12
	Q5ZS56	tr|Q5ZS56|Q5ZS56_LEGPH NadR/Ttd14 AAA domain-containing protein OS=Legionella pneumophila subsp. pneumophila (strain Philadelphia 1 / ATCC 33152 / DSM 7513) OX=272624 GN=lpg2663 PE=4 SV=1	0.355911	0.216147	-3.32054	-4.94148	-2.82301	-4.0886	-3.99091	-4.07325	3	3	3	15.8	15.8	15.8	20.679	0.00074571	3.5782	21214000	4
	Q5ZTY6	sp|Q5ZTY6|METK_LEGPH S-adenosylmethionine synthase OS=Legionella pneumophila subsp. pneumophila (strain Philadelphia 1 / ATCC 33152 / DSM 7513) OX=272624 GN=metK PE=3 SV=1	0.354047	0.66335	4.22729	4.18199	4.64044	4.17152	3.61047	4.20558	33	33	33	89.5	89.5	89.5	41.978	0	323.31	50780000000	411
	Q48833	sp|Q48833|GLRXA_LEGPH Probable monothiol glutaredoxin GrlA OS=Legionella pneumophila subsp. pneumophila (strain Philadelphia 1 / ATCC 33152 / DSM 7513) OX=272624 GN=grlA PE=3 SV=1	0.344882	0.394507	3.0677	2.55749	3.53619	2.98006	2.91139	2.23528	5	5	5	89.9	89.9	89.9	9.8433	0	323.31	5906500000	57
	Q5ZUE6	tr|Q5ZUE6|Q5ZUE6_LEGPH Alkaline phosphatase OS=Legionella pneumophila subsp. pneumophila (strain Philadelphia 1 / ATCC 33152 / DSM 7513) OX=272624 GN=lpg1852 PE=4 SV=1	0.344861	1.11381	1.22771	1.06857	1.47575	0.933291	0.756578	1.04758	26	26	26	53	53	53	62.333	0	206.6	3251200000	140
	Q5ZT99	tr|Q5ZT99|Q5ZT99_LEGPH Curved DNA binding protein DnaJ OS=Legionella pneumophila subsp. pneumophila (strain Philadelphia 1 / ATCC 33152 / DSM 7513) OX=272624 GN=cbpA PE=4 SV=1	0.344377	0.990244	-2.7013	-3.07506	-2.61837	-3.30561	-3.0355	-3.08674	4	4	4	18.6	18.6	18.6	33.281	0	11.919	78363000	12
	Q5ZU79	sp|Q5ZU79|PSUG_LEGPH Pseudouridine-5-phosphate glycosidase OS=Legionella pneumophila subsp. pneumophila (strain Philadelphia 1 / ATCC 33152 / DSM 7513) OX=272624 GN=psuG PE=3 SV=1	0.337721	1.22981	0.615259	0.769096	0.663401	0.222103	0.226191	0.5863	10	10	10	31.5	31.5	31.5	33.569	0	166.86	1067200000	57
	Q5ZSK7	tr|Q5ZSK7|Q5ZSK7_LEGPH SdcA OS=Legionella pneumophila subsp. pneumophila (strain Philadelphia 1 / ATCC 33152 / DSM 7513) OX=272624 GN=lpg2510 PE=4 SV=1	0.337119	0.279614	3.07592	4.10171	4.4694	3.63106	3.07963	3.92497	71	59	59	63.2	55	55	105.02	0	323.31	40767000000	532
	Q5ZRU1	sp|Q5ZRU1|NUOD_LEGPH NADH-quinone oxidoreductase subunit D OS=Legionella pneumophila subsp. pneumophila (strain Philadelphia 1 / ATCC 33152 / DSM 7513) OX=272624 GN=nuoD PE=3 SV=2	0.337004	0.63231	-3.59598	-3.85494	-4.15736	-4.01661	-4.56026	-4.04241	3	3	3	7.9	7.9	7.9	48.177	0	5.2088	16676000	5
	Q5ZX20	sp|Q5ZX20|MRAZ_LEGPH Transcriptional regulator MraZ OS=Legionella pneumophila subsp. pneumophila (strain Philadelphia 1 / ATCC 33152 / DSM 7513) OX=272624 GN=mraZ PE=3 SV=2	0.33293	0.547272	-0.649597	-0.196117	-0.0715866	-0.706762	-0.952742	-0.256586	5	5	5	45.4	45.4	45.4	17.276	0	23.043	356410000	21
	Q5ZTB3	tr|Q5ZTB3|Q5ZTB3_LEGPH Glutamine amidotransferase	0.327776	0.724722	-1.39851	-1.15032	-0.734173	-1.56745	-1.34547	-1.35342	9	9	9	40.9	40.9	40.9	26.152	0	29.126	310740000	25
	Q5ZV92	sp|Q5ZV92|NDK_LEGPH Nucleoside diphosphate kinase OS=Legionella pneumophila subsp. pneumophila (strain Philadelphia 1 / ATCC 33152 / DSM 7513) OX=272624 GN=ndk PE=3 SV=2	0.322667	0.522627	5.18074	5.4494	5.90929	5.31915	5.39586	4.85642	17	17	17	85.1	85.1	85.1	15.59	0	323.31	49970000000	251
	Q5ZZ86	sp|Q5ZZ86|ENGB_LEGPH Probable GTP-binding protein EngB OS=Legionella pneumophila subsp. pneumophila (strain Philadelphia 1 / ATCC 33152 / DSM 7513) OX=272624 GN=engB PE=3 SV=1	0.321329	0.196457	-1.48343	-1.47253	-3.11188	-2.22032	-1.87293	-2.93857	7	7	7	38.5	38.5	38.5	22.862	0	26.377	166930000	22
	Q5ZYR2	tr|Q5ZYR2|Q5ZYR2_LEGPH Dihydrofolate reductase OS=Legionella pneumophila subsp. pneumophila (strain Philadelphia 1 / ATCC 33152 / DSM 7513) OX=272624 GN=lpg0300 PE=3 SV=1	0.318539	0.206309	-3.19787	-3.73614	-2.64497	-2.49753	-4.01199	-4.02508	3	3	3	36.2	36.2	36.2	18.24	0	37.218	50733000	10
	Q5ZY15	tr|Q5ZY15|Q5ZY15_LEGPH Acetyoacetyl CoA reductase OS=Legionella pneumophila subsp. pneumophila (strain Philadelphia 1 / ATCC 33152 / DSM 7513) OX=272624 GN=phaB PE=3 SV=1	0.318515	0.273588	2.82373	1.67024	2.07937	1.84418	2.44494	1.32868	18	18	18	83.5	83.5	83.5	26.981	0	323.31	7627600000	140
	Q5ZSJ0	tr|Q5ZSJ0|Q5ZSJ0_LEGPH Type IV secretion protein Dot OS=Legionella pneumophila subsp. pneumophila (strain Philadelphia 1 / ATCC 33152 / DSM 7513) OX=272624 GN=lpg2527 PE=4 SV=1	0.317705	0.223309	-2.85292	-2.96585	-1.86493	-2.01572	-3.32072	-3.30038	2	2	2	3.6	3.6	3.6	64.284	0	5.8601	27435000	3
	Q5ZTK1	tr|Q5ZTK1|Q5ZTK1_LEGPH Uncharacterized protein OS=Legionella pneumophila subsp. pneumophila (strain Philadelphia 1 / ATCC 33152 / DSM 7513) OX=272624 GN=lpg2160 PE=4 SV=1	0.316645	0.16307	-5.18586	-3.31335	-2.80988	-3.957	-4.29254	-4.00949	3	3	3	6.4	6.4	6.4	55.906	0	4.8298	26139000	7
	Q5ZTA8	tr|Q5ZTA8|Q5ZTA8_LEGPH UPF0276 protein lpg2254 OS=Legionella pneumophila subsp. pneumophila (strain Philadelphia 1 / ATCC 33152 / DSM 7513) OX=272624 GN=lpg2254 PE=3 SV=1	0.316468	0.0607044	0.978069	1.23933	-4.30085	-1.09867	-1.13796	-0.796221	6	6	6	29.9	29.9	29.9	34.144	0	14.241	352100000	22
	Q5ZYR6	tr|Q5ZYR6|Q5ZYR6_LEGPH Mannose-1-phosphate guanyltransferase OS=Legionella pneumophila subsp. pneumophila (strain Philadelphia 1 / ATCC 33152 / DSM 7513) OX=272624 GN=lpg0295 PE=4 SV=1	0.316365	0.303954	-3.42212	-2.39135	-3.6228	-3.81362	-3.38013	-3.19162	2	2	2	11.4	11.4	11.4	24.336	0.0096352	2.26	34020000	5
	Q5ZS95	sp|Q5ZS95|GREA_LEGPH Transcription elongation factor GreA OS=Legionella pneumophila subsp. pneumophila (strain Philadelphia 1 / ATCC 33152 / DSM 7513) OX=272624 GN=greA PE=3 SV=1	0.314158	0.440116	3.81875	3.73828	4.19687	3.99389	3.73636	3.08118	14	14	14	79.4	79.4	79.4	17.669	0	284.09	12284000000	173
	Q5ZVN9	tr|Q5ZVN9|Q5ZVN9_LEGPH Type 4 fimbrial biogenesis protein PilZ OS=Legionella pneumophila subsp. pneumophila (strain Philadelphia 1 / ATCC 33152 / DSM 7513) OX=272624 GN=pilZ PE=4 SV=1	0.309681	0.165331	-3.77365	-3.19349	-1.49696	-3.20787	-3.39153	-2.79374	4	4	4	32.7	32.7	32.7	12.521	0	4.9525	51619000	8
	Q5ZY34	tr|Q5ZY34|Q5ZY34_LEGPH SseB protein N-terminal domain-containing protein OS=Legionella pneumophila subsp. pneumophila (strain Philadelphia 1 / ATCC 33152 / DSM 7513) OX=272624 GN=lpg0539 PE=4 SV=1	0.308334	0.160595	-0.444502	-2.34755	-0.2871	-1.67654	-0.768661	-1.55895	4	4	4	25.6	25.6	25.6	14.731	0	9.7007	249160000	14
	Q5ZRK0	tr|Q5ZRK0|Q5ZRK0_LEGPH Iron-sulfur cluster binding protein OS=Legionella pneumophila subsp. pneumophila (strain Philadelphia 1 / ATCC 33152 / DSM 7513) OX=272624 GN=lpg2881 PE=4 SV=1	0.305999	0.789952	0.0394344	0.0831947	-0.310116	-0.422878	-0.123957	-0.558649	2	2	2	11.3	11.3	11.3	22.239	0	9.9721	308700000	14
	Q5ZSR0	tr|Q5ZSR0|Q5ZSR0_LEGPH Two component response regulator OS=Legionella pneumophila subsp. pneumophila (strain Philadelphia 1 / ATCC 33152 / DSM 7513) OX=272624 GN=lpg2457 PE=1 SV=1	0.305241	0.195828	-1.64983	-0.725721	-2.64323	-1.92757	-1.61094	-2.39598	4	4	4	27.2	27.2	27.2	15.629	0	14.928	142410000	13
	Q5ZRN7	tr|Q5ZRN7|Q5ZRN7_LEGPH Inosine 5-monophosphate dehydrogenase OS=Legionella pneumophila subsp. pneumophila (strain Philadelphia 1 / ATCC 33152 / DSM 7513) OX=272624 GN=lpg2843 PE=1 SV=1	0.304349	0.471595	3.0607	2.33521	3.13449	2.64993	2.30975	2.65768	24	24	24	75.7	75.7	75.7	36.077	0	323.31	8204100000	182
	Q5ZTC1	tr|Q5ZTC1|Q5ZTC1_LEGPH GTP cyclohydrolase II riboflavin biosynthesis OS=Legionella pneumophila subsp. pneumophila (strain Philadelphia 1 / ATCC 33152 / DSM 7513) OX=272624 GN=lpg2241 PE=4 SV=1	0.29692	0.621696	2.16491	1.60724	1.47111	1.45424	1.5056	1.39266	26	26	26	67.9	67.9	67.9	47.481	0	323.31	4874200000	138
	Q5ZUF7	tr|Q5ZUF7|Q5ZUF7_LEGPH 27 kDa outer membrane protein OS=Legionella pneumophila subsp. pneumophila (strain Philadelphia 1 / ATCC 33152 / DSM 7513) OX=272624 GN=com1 PE=4 SV=1	0.291717	0.596142	5.88375	5.97793	6.41926	5.6409	5.67624	6.08865	37	37	37	81.6	81.6	81.6	28.493	0	323.31	134210000000	712
	Q5ZRZ7	tr|Q5ZRZ7|Q5ZRZ7_LEGPH Transcriptional regulator OS=Legionella pneumophila subsp. pneumophila (strain Philadelphia 1 / ATCC 33152 / DSM 7513) OX=272624 GN=lpg2723 PE=4 SV=1	0.289608	0.885862	1.70203	1.71479	1.7839	1.73487	1.23369	1.36334	5	5	5	55.6	55.6	55.6	11.27	0	187.21	1301400000	27
	Q5ZRP0	tr|Q5ZRP0|Q5ZRP0_LEGPH Thioredoxin peroxidase OS=Legionella pneumophila subsp. pneumophila (strain Philadelphia 1 / ATCC 33152 / DSM 7513) OX=272624 GN=lpg2840 PE=4 SV=1	0.289006	0.998304	2.12435	2.40113	2.49099	2.15234	2.10303	1.89409	10	10	10	40.7	40.7	40.7	19.872	0	323.31	5445400000	113
	Q5ZRT1	sp|Q5ZRT1|RLME_LEGPH Ribosomal RNA large subunit methyltransferase E OS=Legionella pneumophila subsp. pneumophila (strain Philadelphia 1 / ATCC 33152 / DSM 7513) OX=272624 GN=rlmE PE=3 SV=2	0.287699	0.315286	-2.4085	-2.29968	-3.44774	-3.14011	-2.88539	-2.99351	2	2	2	10.7	10.7	10.7	23.148	0	3.943	61791000	7
	Q5ZT98	tr|Q5ZT98|Q5ZT98_LEGPH Molecular chaperone OS=Legionella pneumophila subsp. pneumophila (strain Philadelphia 1 / ATCC 33152 / DSM 7513) OX=272624 GN=lpg2264 PE=4 SV=1	0.286993	0.194822	-3.7437	-2.45563	-2.20109	-3.57104	-2.52905	-3.1613	2	2	2	28.8	28.8	28.8	12.062	0	7.4216	37465000	6
	Q5ZVL5	sp|Q5ZVL5|PYRF_LEGPH Orotidine 5-phosphate decarboxylase OS=Legionella pneumophila subsp. pneumophila (strain Philadelphia 1 / ATCC 33152 / DSM 7513) OX=272624 GN=pyrF PE=3 SV=1	0.280979	0.740675	2.34718	2.57357	2.73416	2.45797	2.34049	2.0135	16	16	16	73.4	73.4	73.4	25.077	0	316.44	3625300000	77
	Q5ZRT3	tr|Q5ZRT3|Q5ZRT3_LEGPH Dihydropteroate synthase OS=Legionella pneumophila subsp. pneumophila (strain Philadelphia 1 / ATCC 33152 / DSM 7513) OX=272624 GN=lpg2795 PE=3 SV=1	0.277609	0.098822	-0.103247	0.494322	-2.76507	-0.965404	-0.965128	-1.27628	8	8	8	39.9	39.9	39.9	31.803	0	20.028	268880000	20
	Q5ZYC8	tr|Q5ZYC8|Q5ZYC8_LEGPH IcmQ OS=Legionella pneumophila subsp. pneumophila (strain Philadelphia 1 / ATCC 33152 / DSM 7513) OX=272624 GN=icmQ PE=4 SV=1	0.2764	0.196245	1.99938	1.6256	0.251932	0.820377	1.17088	1.05645	5	5	5	23.1	23.1	23.1	22.409	0	8.9259	1012400000	22
	Q5ZXJ2	sp|Q5ZXJ2|ALR_LEGPH Alanine racemase OS=Legionella pneumophila subsp. pneumophila (strain Philadelphia 1 / ATCC 33152 / DSM 7513) OX=272624 GN=alr PE=3 SV=1	0.274995	0.327241	1.70536	2.79059	2.14324	1.94926	1.68739	2.17756	6	6	6	23.2	23.2	23.2	39.292	0	77.269	1720200000	38
	Q5ZY94	sp|Q5ZY94|RL33_LEGPH Large ribosomal subunit protein bL33 OS=Legionella pneumophila subsp. pneumophila (strain Philadelphia 1 / ATCC 33152 / DSM 7513) OX=272624 GN=rpmG PE=3 SV=1	0.266958	0.210493	-4.44472	-3.06484	-4.32195	-3.93238	-4.06118	-4.63881	2	2	2	37	37	37	6.3145	0	5.9158	12469000	3
	Q5ZWG0	tr|Q5ZWG0|Q5ZWG0_LEGPH Cystine/glutamine-binding periplasmic protein OS=Legionella pneumophila subsp. pneumophila (strain Philadelphia 1 / ATCC 33152 / DSM 7513) OX=272624 GN=lpg1125 PE=4 SV=1	0.264838	0.476302	-0.380518	-0.276754	-0.215897	-0.606968	-0.93746	-0.123255	5	5	5	26.2	26.2	26.2	28.227	0	108.41	326610000	21
	Q5ZVP4	tr|Q5ZVP4|Q5ZVP4_LEGPH Acyl carrier protein OS=Legionella pneumophila subsp. pneumophila (strain Philadelphia 1 / ATCC 33152 / DSM 7513) OX=272624 GN=acpP PE=3 SV=1	0.263172	0.30447	5.54549	4.75191	5.34407	5.39502	4.95896	4.49797	7	7	7	46.3	46.3	46.3	9.3032	0	323.31	19229000000	73
	Q5ZXX5	tr|Q5ZXX5|Q5ZXX5_LEGPH Nitrogen fixation protein (Fe-S cluster formation) NifU OS=Legionella pneumophila subsp. pneumophila (strain Philadelphia 1 / ATCC 33152 / DSM 7513) OX=272624 GN=lpg0605 PE=4 SV=1	0.262101	0.140415	-0.306105	-0.623426	1.57535	-0.0175381	0.0775852	-0.200527	11	11	11	66.4	66.4	66.4	16.666	0	50.293	537960000	32
	Q5ZUJ5	tr|Q5ZUJ5|Q5ZUJ5_LEGPH Uncharacterized protein OS=Legionella pneumophila subsp. pneumophila (strain Philadelphia 1 / ATCC 33152 / DSM 7513) OX=272624 GN=lpg1803 PE=4 SV=1	0.259291	0.408794	1.72559	1.68029	2.46669	1.65519	1.57417	1.86535	14	14	14	60.1	60.1	60.1	35.948	0	323.31	2223400000	55
	Q5ZS60	tr|Q5ZS60|Q5ZS60_LEGPH ATPase N2B (Nucleotide (GTP) binding protein) OS=Legionella pneumophila subsp. pneumophila (strain Philadelphia 1 / ATCC 33152 / DSM 7513) OX=272624 GN=lpg2659 PE=4 SV=1	0.258484	0.163091	-3.59041	-3.30324	-2.03426	-2.71526	-3.91608	-3.07202	2	2	2	6.1	6.1	6.1	43.036	0.0021818	3.1419	22366000	3
	Q5ZVT7	tr|Q5ZVT7|Q5ZVT7_LEGPH 3-ketoacyl CoA thiolase OS=Legionella pneumophila subsp. pneumophila (strain Philadelphia 1 / ATCC 33152 / DSM 7513) OX=272624 GN=fadA PE=3 SV=1	0.254402	0.435794	2.84408	2.92858	3.26201	2.8702	2.3411	3.06016	26	26	26	77.7	77.7	77.7	42.29	0	323.31	11855000000	227
	Q5ZRA4	tr|Q5ZRA4|Q5ZRA4_LEGPH DUF2520 domain-containing protein OS=Legionella pneumophila subsp. pneumophila (strain Philadelphia 1 / ATCC 33152 / DSM 7513) OX=272624 GN=lpg2979 PE=4 SV=1	0.253115	0.236885	-3.41226	-2.8005	-3.65925	-2.87855	-3.92982	-3.82298	2	2	2	11.6	11.6	11.6	31.064	0.0021676	2.9738	26032000	4
	Q5ZU58	tr|Q5ZU58|Q5ZU58_LEGPH Guanine nucleotide exchange protein OS=Legionella pneumophila subsp. pneumophila (strain Philadelphia 1 / ATCC 33152 / DSM 7513) OX=272624 GN=sec7 PE=4 SV=1	0.252993	0.259965	2.09396	2.92822	2.9342	2.3359	1.96803	2.89347	15	15	15	35	35	35	42.172	0	227.89	6829900000	139
	Q5ZXN1	tr|Q5ZXN1|Q5ZXN1_LEGPH Protein-L-isoaspartate O-methyltransferase OS=Legionella pneumophila subsp. pneumophila (strain Philadelphia 1 / ATCC 33152 / DSM 7513) OX=272624 GN=pcm PE=3 SV=1	0.249176	0.367986	2.26794	2.03892	1.7273	2.2079	1.67324	1.40549	6	6	6	43.3	43.3	43.3	25.441	0	146.11	2326300000	51
	Q5ZW58	tr|Q5ZW58|Q5ZW58_LEGPH Site specific recombinase OS=Legionella pneumophila subsp. pneumophila (strain Philadelphia 1 / ATCC 33152 / DSM 7513) OX=272624 GN=lpg1229 PE=4 SV=1	0.244863	0.131377	-1.92768	-3.50075	-2.96334	-2.44382	-2.63299	-4.04955	2	2	2	4	4	4	47.247	0.0028777	2.9263	34154000	4
	Q5ZX10	tr|Q5ZX10|Q5ZX10_LEGPH Electron transfer flavoprotein	0.244738	0.502751	3.32473	3.55373	3.30102	3.4652	3.19286	2.7872	12	12	12	45.8	45.8	45.8	33.413	0	323.31	11538000000	131
	Q5ZUJ9	sp|Q5ZUJ9|SYA_LEGPH Alanine--tRNA ligase OS=Legionella pneumophila subsp. pneumophila (strain Philadelphia 1 / ATCC 33152 / DSM 7513) OX=272624 GN=alaS PE=3 SV=1	0.223587	0.31338	0.903694	1.67475	1.28692	0.868742	0.884335	1.44153	43	43	43	61.4	61.4	61.4	96.256	0	323.31	5712500000	205
	Q5ZXF8	tr|Q5ZXF8|Q5ZXF8_LEGPH Polysaccharide ABC transporter	0.222749	0.0719435	-0.527702	-1.18047	-4.00802	-1.77152	-2.19337	-2.41956	5	5	5	11.8	11.8	11.8	53.978	0	11.737	152120000	13
	Q5ZZA9	tr|Q5ZZA9|Q5ZZA9_LEGPH 3-oxoacyl-(Acyl carrier protein) synthase OS=Legionella pneumophila subsp. pneumophila (strain Philadelphia 1 / ATCC 33152 / DSM 7513) OX=272624 GN=fabF PE=3 SV=1	0.218137	0.743745	0.820488	0.469849	0.586632	0.301243	0.342337	0.578978	11	11	11	43.3	43.3	43.3	43.553	0	114.48	1180800000	48
	Q5ZS79	tr|Q5ZS79|Q5ZS79_LEGPH Enhanced entry protein EnhB OS=Legionella pneumophila subsp. pneumophila (strain Philadelphia 1 / ATCC 33152 / DSM 7513) OX=272624 GN=enhB PE=4 SV=1	0.215834	0.179127	0.353575	0.927094	1.51692	0.930986	1.11604	0.103064	12	12	12	58.5	58.5	58.5	20.623	0	26.92	1641200000	55
	Q5ZS48	tr|Q5ZS48|Q5ZS48_LEGPH Zinc protease (Peptidase	0.214568	0.200638	-1.68084	-0.68074	-0.489708	-1.52052	-0.914776	-1.0597	16	16	16	46.9	46.9	46.9	49.771	0	119.95	720230000	61
	Q5ZYZ3	tr|Q5ZYZ3|Q5ZYZ3_LEGPH N5-carboxyaminoimidazole ribonucleotide mutase OS=Legionella pneumophila subsp. pneumophila (strain Philadelphia 1 / ATCC 33152 / DSM 7513) OX=272624 GN=purE PE=1 SV=1	0.213968	0.342389	1.28649	1.21357	1.35214	0.824518	0.804748	1.58103	5	5	5	44.6	44.6	44.6	17.527	0	100.06	1562300000	46
	Q5ZSW1	tr|Q5ZSW1|Q5ZSW1_LEGPH Mutator MutT protein OS=Legionella pneumophila subsp. pneumophila (strain Philadelphia 1 / ATCC 33152 / DSM 7513) OX=272624 GN=mutT PE=4 SV=1	0.208098	0.0595763	-1.25604	-0.963022	-4.64774	-2.04219	-2.51589	-2.93302	4	4	4	42.1	42.1	42.1	15.494	0	7.3247	115650000	11
	Q5ZUP2	tr|Q5ZUP2|Q5ZUP2_LEGPH Type IV secretion protein Dot OS=Legionella pneumophila subsp. pneumophila (strain Philadelphia 1 / ATCC 33152 / DSM 7513) OX=272624 GN=lpg1751 PE=4 SV=1	0.207376	0.295944	-0.758001	-1.13682	-1.43096	-1.406	-0.921299	-1.62061	16	16	16	40.4	40.4	40.4	50.397	0	133.52	781560000	82
	Q5ZZK0	tr|Q5ZZK0|Q5ZZK0_LEGPH GTPase HflX OS=Legionella pneumophila subsp. pneumophila (strain Philadelphia 1 / ATCC 33152 / DSM 7513) OX=272624 GN=hflX PE=3 SV=1	0.204351	0.062373	-3.0525	-2.45439	-3.77249	-5.39653	-1.86727	-2.62863	3	3	3	11.9	11.9	11.9	47.119	0	9.0849	48654000	5
	Q5ZT91	tr|Q5ZT91|Q5ZT91_LEGPH DUF5638 domain-containing protein OS=Legionella pneumophila subsp. pneumophila (strain Philadelphia 1 / ATCC 33152 / DSM 7513) OX=272624 GN=lpg2271 PE=1 SV=1	0.203477	0.0943051	-4.0938	-3.7431	-4.30437	-3.44624	-3.54985	-5.75562	2	2	2	14.4	14.4	14.4	24.661	0	4.8686	20865000	3
	Q5ZTN6	tr|Q5ZTN6|Q5ZTN6_LEGPH Cyclic nucleotide-binding domain-containing protein OS=Legionella pneumophila subsp. pneumophila (strain Philadelphia 1 / ATCC 33152 / DSM 7513) OX=272624 GN=lpg2125 PE=4 SV=1	0.201567	0.106866	-3.31956	-3.11429	-2.95816	-4.67496	-2.7309	-2.59085	2	2	2	21.6	21.6	21.6	17.4	0	6.8474	36137000	3
	Q5ZUQ5	tr|Q5ZUQ5|Q5ZUQ5_LEGPH Autotransporter domain-containing protein OS=Legionella pneumophila subsp. pneumophila (strain Philadelphia 1 / ATCC 33152 / DSM 7513) OX=272624 GN=lpg1738 PE=4 SV=1	0.201176	0.123296	-1.78479	-1.11566	-3.03413	-1.96181	-2.57705	-1.99926	3	3	3	9.7	9.7	9.7	36.873	0	18.607	143200000	13
	Q5ZSW5	tr|Q5ZSW5|Q5ZSW5_LEGPH Putative secreted esterase OS=Legionella pneumophila subsp. pneumophila (strain Philadelphia 1 / ATCC 33152 / DSM 7513) OX=272624 GN=lpg2401 PE=4 SV=1	0.199365	0.150458	-3.60704	-3.6726	-2.25934	-3.49769	-3.02746	-3.61192	5	5	5	12.4	12.4	12.4	56.046	0	14.905	61314000	10
	Q5ZVS6	tr|Q5ZVS6|Q5ZVS6_LEGPH Glutamine synthetase OS=Legionella pneumophila subsp. pneumophila (strain Philadelphia 1 / ATCC 33152 / DSM 7513) OX=272624 GN=glnA PE=3 SV=1	0.198179	0.293297	4.08725	4.18249	4.60885	4.05535	3.73187	4.49682	36	36	36	84.2	84.2	84.2	52.801	0	323.31	28807000000	370
	Q5ZUM6	tr|Q5ZUM6|Q5ZUM6_LEGPH Thioredoxin reductase OS=Legionella pneumophila subsp. pneumophila (strain Philadelphia 1 / ATCC 33152 / DSM 7513) OX=272624 GN=trxB1 PE=3 SV=1	0.194533	0.773614	4.35836	4.52721	4.5531	4.33319	4.09559	4.42629	23	23	23	85.1	85.1	85.1	37.81	0	323.31	42024000000	384
	Q5ZRI0	tr|Q5ZRI0|Q5ZRI0_LEGPH DUF1841 domain-containing protein OS=Legionella pneumophila subsp. pneumophila (strain Philadelphia 1 / ATCC 33152 / DSM 7513) OX=272624 GN=lpg2902 PE=4 SV=1	0.190566	0.0768569	0.194029	-2.32415	-0.762012	-1.4717	-0.226223	-1.76591	6	6	6	69.5	69.5	69.5	16.767	0	39.082	450780000	24
	Q5ZX86	tr|Q5ZX86|Q5ZX86_LEGPH Hypothetical BolA like protein OS=Legionella pneumophila subsp. pneumophila (strain Philadelphia 1 / ATCC 33152 / DSM 7513) OX=272624 GN=yrbA PE=3 SV=1	0.185825	0.386763	0.4484	0.508259	0.29649	0.347818	0.491499	-0.143644	9	9	9	72.8	72.8	72.8	9.5737	0	55.427	908390000	43
	Q5ZW67	tr|Q5ZW67|Q5ZW67_LEGPH Flagellar basal-body rod protein FlgF OS=Legionella pneumophila subsp. pneumophila (strain Philadelphia 1 / ATCC 33152 / DSM 7513) OX=272624 GN=flgF PE=3 SV=1	0.180431	0.161466	0.577616	0.957375	1.52678	1.32621	0.948351	0.245915	7	7	7	37.5	37.5	37.5	26.441	0	33.97	998640000	37
	Q5ZS67	sp|Q5ZS67|RL25_LEGPH Large ribosomal subunit protein bL25 OS=Legionella pneumophila subsp. pneumophila (strain Philadelphia 1 / ATCC 33152 / DSM 7513) OX=272624 GN=rplY PE=3 SV=1	0.177726	0.397969	5.10879	5.20065	5.31498	5.1234	4.68417	5.28368	13	13	13	66.2	66.2	66.2	23.986	0	323.31	30918000000	190
	Q5ZVT8	tr|Q5ZVT8|Q5ZVT8_LEGPH 3-hydroxyacyl-CoA dehydrogenase OS=Legionella pneumophila subsp. pneumophila (strain Philadelphia 1 / ATCC 33152 / DSM 7513) OX=272624 GN=fadB PE=4 SV=1	0.17715	0.380678	3.63015	3.68563	4.11107	3.55604	3.46673	3.87263	47	47	47	69.8	69.8	69.8	87.737	0	323.31	25438000000	432
	Q5ZYE6	tr|Q5ZYE6|Q5ZYE6_LEGPH Cold shock protein CspD OS=Legionella pneumophila subsp. pneumophila (strain Philadelphia 1 / ATCC 33152 / DSM 7513) OX=272624 GN=cspD PE=4 SV=1	0.170426	0.253011	4.49705	4.05844	4.46399	4.14704	4.57348	3.78769	3	3	3	83.1	83.1	83.1	8.3041	0	176.07	13956000000	91
	Q5ZVI1	tr|Q5ZVI1|Q5ZVI1_LEGPH Aminotransferase OS=Legionella pneumophila subsp. pneumophila (strain Philadelphia 1 / ATCC 33152 / DSM 7513) OX=272624 GN=yfdZ PE=3 SV=1	0.168458	0.0914773	0.251499	-1.7968	0.018692	-0.713472	-0.476704	-0.841804	14	14	14	53.7	53.7	53.7	44.545	0	165.27	629930000	52
	Q5ZTW9	tr|Q5ZTW9|Q5ZTW9_LEGPH Putative mevalonate kinase OS=Legionella pneumophila subsp. pneumophila (strain Philadelphia 1 / ATCC 33152 / DSM 7513) OX=272624 GN=lpg2039 PE=4 SV=1	0.167011	0.174815	-2.23807	-1.62435	-2.86368	-2.32927	-2.3807	-2.51717	3	3	3	12.3	12.3	12.3	32.268	0	17.986	95274000	13
	Q5ZUZ1	tr|Q5ZUZ1|Q5ZUZ1_LEGPH IolC/IolB transferase kinase protein OS=Legionella pneumophila subsp. pneumophila (strain Philadelphia 1 / ATCC 33152 / DSM 7513) OX=272624 GN=lpg1651 PE=4 SV=1	0.16032	0.234544	-2.70409	-3.45268	-3.35949	-3.11117	-3.55821	-3.32785	6	6	6	12.6	12.6	12.6	70.835	0	8.6278	54841000	9
	Q5ZWR4	tr|Q5ZWR4|Q5ZWR4_LEGPH Metallo-beta lactamase family OS=Legionella pneumophila subsp. pneumophila (strain Philadelphia 1 / ATCC 33152 / DSM 7513) OX=272624 GN=lpg1021 PE=4 SV=1	0.159898	0.430655	0.635605	0.820452	0.477987	0.423546	0.306912	0.723894	12	12	12	19.6	19.6	19.6	50.463	0	75.94	2234100000	89
	Q5ZYL6	tr|Q5ZYL6|Q5ZYL6_LEGPH Single-stranded DNA-binding protein OS=Legionella pneumophila subsp. pneumophila (strain Philadelphia 1 / ATCC 33152 / DSM 7513) OX=272624 GN=ssb PE=3 SV=1	0.158336	0.414132	5.21826	5.18429	5.59093	5.33293	4.99679	5.18876	15	15	15	75.9	75.9	75.9	17.975	0	323.31	25237000000	181
	Q5ZW08	tr|Q5ZW08|Q5ZW08_LEGPH Malate oxidoreductase OS=Legionella pneumophila subsp. pneumophila (strain Philadelphia 1 / ATCC 33152 / DSM 7513) OX=272624 GN=sfcA PE=3 SV=1	0.154732	0.819459	1.82501	1.76348	1.79213	1.67485	1.47581	1.76577	30	30	30	63.2	63.2	63.2	63.97	0	323.31	5268900000	186
	Q5ZX30	tr|Q5ZX30|Q5ZX30_LEGPH DegP protease (Do-like	0.152145	0.4061	1.12977	1.16708	0.751373	0.952558	0.949856	0.689381	15	15	15	49	49	49	39.212	0	101.6	1392900000	68
	Q5ZRJ9	sp|Q5ZRJ9|SYM_LEGPH Methionine--tRNA ligase OS=Legionella pneumophila subsp. pneumophila (strain Philadelphia 1 / ATCC 33152 / DSM 7513) OX=272624 GN=metG PE=3 SV=2	0.151174	0.30096	2.05446	2.42493	2.38773	2.08192	1.88114	2.45054	49	49	49	68.2	68.2	68.2	75.887	0	323.31	13571000000	353
	Q5ZVZ6	tr|Q5ZVZ6|Q5ZVZ6_LEGPH DNA-binding response regulator OS=Legionella pneumophila subsp. pneumophila (strain Philadelphia 1 / ATCC 33152 / DSM 7513) OX=272624 GN=lpg1292 PE=4 SV=1	0.148961	0.235591	3.71179	4.08926	3.30981	3.49066	3.76096	3.41235	22	22	22	80.4	80.4	80.4	25.175	0	323.31	12280000000	147
	Q5ZVS1	sp|Q5ZVS1|HTPG_LEGPH Chaperone protein HtpG OS=Legionella pneumophila subsp. pneumophila (strain Philadelphia 1 / ATCC 33152 / DSM 7513) OX=272624 GN=htpG PE=3 SV=1	0.146346	0.534341	5.12621	4.78077	5.04304	4.74209	4.81755	4.95135	46	46	46	65.7	65.7	65.7	71.051	0	323.31	23818000000	363
	Q5ZX93	tr|Q5ZX93|Q5ZX93_LEGPH 3-deoxy-D-manno-octulosonate 8-phosphate phosphatase KdsC OS=Legionella pneumophila subsp. pneumophila (strain Philadelphia 1 / ATCC 33152 / DSM 7513) OX=272624 GN=lpg0839 PE=1 SV=1	0.138453	0.251497	3.26379	3.5129	4.00164	3.40237	3.47215	3.48845	9	9	9	50.8	50.8	50.8	20.277	0	323.31	8984000000	104
	Q5ZXX7	tr|Q5ZXX7|Q5ZXX7_LEGPH ABC transporter	0.137519	0.131378	-0.739689	-0.918987	-1.73509	-1.69961	-1.20775	-0.898962	9	9	9	26.2	26.2	26.2	48.358	0	82.187	414740000	40
	Q5ZS18	tr|Q5ZS18|Q5ZS18_LEGPH Stringent starvation protein B OS=Legionella pneumophila subsp. pneumophila (strain Philadelphia 1 / ATCC 33152 / DSM 7513) OX=272624 GN=sspB PE=4 SV=1	0.133332	0.265052	3.72461	3.24902	3.29436	3.19092	3.1266	3.55048	8	8	8	84	84	84	14.631	0	293.03	10131000000	94
	Q5ZX28	tr|Q5ZX28|Q5ZX28_LEGPH 3-oxoacyl-(Acyl carrier protein) reductase OS=Legionella pneumophila subsp. pneumophila (strain Philadelphia 1 / ATCC 33152 / DSM 7513) OX=272624 GN=lpg0905 PE=3 SV=1	0.127547	0.26628	2.24657	1.89907	1.94186	2.16206	1.92352	1.61929	18	18	18	95.5	95.5	95.5	26.585	0	323.31	5590900000	168
	Q5ZYQ1	sp|Q5ZYQ1|RL7_LEGPH Large ribosomal subunit protein bL12 OS=Legionella pneumophila subsp. pneumophila (strain Philadelphia 1 / ATCC 33152 / DSM 7513) OX=272624 GN=rplL PE=3 SV=1	0.123734	0.292196	5.42855	5.43577	4.92925	5.13672	5.08127	5.20437	15	15	15	99.2	99.2	99.2	12.911	0	323.31	30019000000	215
	Q5ZYK6	sp|Q5ZYK6|DAPF_LEGPH Diaminopimelate epimerase OS=Legionella pneumophila subsp. pneumophila (strain Philadelphia 1 / ATCC 33152 / DSM 7513) OX=272624 GN=dapF PE=3 SV=1	0.112008	0.175588	-0.5854	-0.895357	-0.99048	-0.782534	-0.676054	-1.34867	7	7	7	35.4	35.4	35.4	29.953	0	99.8	320240000	31
	Q5ZX85	sp|Q5ZX85|MURA_LEGPH UDP-N-acetylglucosamine 1-carboxyvinyltransferase OS=Legionella pneumophila subsp. pneumophila (strain Philadelphia 1 / ATCC 33152 / DSM 7513) OX=272624 GN=murA PE=3 SV=1	0.111984	0.205533	1.13128	0.974964	0.925295	0.748327	1.2969	0.650356	22	22	22	68.2	68.2	68.2	45.184	0	323.31	4001000000	132
	Q5ZUJ4	tr|Q5ZUJ4|Q5ZUJ4_LEGPH Hypothetical 17.2kDa protein	0.111583	0.0390573	-1.09944	-2.97279	0.302305	-1.05797	-1.75248	-1.29423	3	3	3	26.2	26.2	26.2	17.51	0	11.07	133440000	9
	Q5ZVQ1	sp|Q5ZVQ1|MNMA_LEGPH tRNA-specific 2-thiouridylase MnmA OS=Legionella pneumophila subsp. pneumophila (strain Philadelphia 1 / ATCC 33152 / DSM 7513) OX=272624 GN=mnmA PE=3 SV=1	0.105633	0.0842657	-2.44882	-3.8201	-2.53672	-3.04051	-3.08762	-2.9944	9	9	9	32.7	32.7	32.7	40.653	0	16.505	68867000	13
	Q5ZSL8	tr|Q5ZSL8|Q5ZSL8_LEGPH Cytokinin riboside 5-monophosphate phosphoribohydrolase OS=Legionella pneumophila subsp. pneumophila (strain Philadelphia 1 / ATCC 33152 / DSM 7513) OX=272624 GN=lpg2499 PE=3 SV=1	0.105134	0.118913	0.812319	-0.0385113	0.82733	0.659828	0.153299	0.472607	7	7	7	45.8	45.8	45.8	21.107	0	156.44	537970000	23
	Q5ZZA8	tr|Q5ZZA8|Q5ZZA8_LEGPH N-terminal acetyltransferase	0.100592	0.0775877	-0.157988	-1.56107	-1.28423	-1.05266	-0.859406	-1.393	14	14	14	44.8	44.8	44.8	33.084	0	55.535	587990000	50
	Q5ZVU0	tr|Q5ZVU0|Q5ZVU0_LEGPH L-lysine dehydrogenase OS=Legionella pneumophila subsp. pneumophila (strain Philadelphia 1 / ATCC 33152 / DSM 7513) OX=272624 GN=lpg1350 PE=4 SV=1	0.0992323	0.111944	3.84559	3.82494	4.49452	3.96938	3.54356	4.35441	24	24	24	61.9	61.9	61.9	41.562	0	323.31	20207000000	179
	Q5ZYL2	tr|Q5ZYL2|Q5ZYL2_LEGPH 3-hydroxymyristoyl/3-hydroxydecanoyl-(Acyl carrier protein) dehydratases OS=Legionella pneumophila subsp. pneumophila (strain Philadelphia 1 / ATCC 33152 / DSM 7513) OX=272624 GN=fabA PE=4 SV=1	0.098186	0.195172	1.92545	1.81759	1.40287	1.51298	1.50276	1.83561	17	17	17	55.2	55.2	55.2	33.781	0	323.31	3596200000	105
	Q5ZRR7	tr|Q5ZRR7|Q5ZRR7_LEGPH VipE OS=Legionella pneumophila subsp. pneumophila (strain Philadelphia 1 / ATCC 33152 / DSM 7513) OX=272624 GN=vipE PE=1 SV=1	0.0974063	0.0880748	1.46654	1.9043	1.18074	1.11481	1.06166	2.08289	15	15	15	51	51	51	31.983	0	323.31	3393000000	98
	Q5ZRP7	tr|Q5ZRP7|Q5ZRP7_LEGPH Acyl-CoA thioester hydrolase OS=Legionella pneumophila subsp. pneumophila (strain Philadelphia 1 / ATCC 33152 / DSM 7513) OX=272624 GN=yciA PE=3 SV=1	0.0954117	0.0346431	-3.45783	-4.44576	-2.3647	-3.18955	-4.88137	-2.48361	3	3	3	38.1	38.1	38.1	13.758	0	4.6076	37544000	5
	Q5ZUE7	tr|Q5ZUE7|Q5ZUE7_LEGPH Dot/Icm T4SS effector OS=Legionella pneumophila subsp. pneumophila (strain Philadelphia 1 / ATCC 33152 / DSM 7513) OX=272624 GN=lpg1851 PE=1 SV=1	0.0894243	0.155134	2.83817	3.42481	2.95295	2.94345	3.20625	2.79796	19	19	19	56.8	56.8	56.8	25.371	0	323.31	11825000000	171
	Q5ZVJ9	tr|Q5ZVJ9|Q5ZVJ9_LEGPH Phosphate starvation-inducible protein PhoH OS=Legionella pneumophila subsp. pneumophila (strain Philadelphia 1 / ATCC 33152 / DSM 7513) OX=272624 GN=lpg1441 PE=3 SV=1	0.0892247	0.0800611	-3.32799	-3.95915	-2.69367	-3.61303	-3.13177	-3.5037	2	2	2	7.6	7.6	7.6	35.754	0.0028818	2.9309	23149000	4
	Q5ZW02	sp|Q5ZW02|Y1286_LEGPH Probable transcriptional regulatory protein lpg1286 OS=Legionella pneumophila subsp. pneumophila (strain Philadelphia 1 / ATCC 33152 / DSM 7513) OX=272624 GN=lpg1286 PE=3 SV=1	0.087449	0.0666774	2.59312	2.10255	3.41114	3.09809	2.49682	2.24954	12	12	12	44.9	44.9	44.9	26.853	0	323.31	5980500000	77
	Q5ZRJ5	sp|Q5ZRJ5|QUEC_LEGPH 7-cyano-7-deazaguanine synthase OS=Legionella pneumophila subsp. pneumophila (strain Philadelphia 1 / ATCC 33152 / DSM 7513) OX=272624 GN=queC PE=3 SV=2	0.085233	0.161393	0.133551	-0.333475	-0.124779	-0.138844	0.0264397	-0.467998	6	6	6	30.3	30.3	30.3	24.477	0	52.425	474080000	32
	Q5ZSD0	tr|Q5ZSD0|Q5ZSD0_LEGPH D-alanyl-D-alanine carboxypeptidase	0.0780903	0.0421248	-1.77493	-2.90741	-2.85574	-1.79385	-2.43123	-3.54728	11	11	11	25	25	25	65.572	0	49.527	152150000	30
	Q5ZW70	tr|Q5ZW70|Q5ZW70_LEGPH Flagellar basal-body rod protein FlgC OS=Legionella pneumophila subsp. pneumophila (strain Philadelphia 1 / ATCC 33152 / DSM 7513) OX=272624 GN=flgC PE=3 SV=1	0.0753333	0.0471838	-3.01359	-4.12631	-2.80035	-2.90329	-3.17024	-4.09272	3	3	3	22.9	22.9	22.9	15.535	0	30.02	32173000	4
	Q5ZX41	tr|Q5ZX41|Q5ZX41_LEGPH Kynurenine 3-monooxygenase OS=Legionella pneumophila subsp. pneumophila (strain Philadelphia 1 / ATCC 33152 / DSM 7513) OX=272624 GN=kmo PE=3 SV=1	0.0750324	0.0281427	1.12812	-1.56682	0.712337	-0.175339	0.634905	-0.411028	25	25	25	55.5	55.5	55.5	51.331	0	228.68	1552400000	101
	Q5ZVM9	tr|Q5ZVM9|Q5ZVM9_LEGPH Adenylate kinase OS=Legionella pneumophila subsp. pneumophila (strain Philadelphia 1 / ATCC 33152 / DSM 7513) OX=272624 GN=adk PE=3 SV=1	0.0734227	0.0720856	1.49933	1.34575	2.22692	1.80656	1.88826	1.15691	15	15	15	71.2	71.2	71.2	26.517	0	323.31	4735900000	141
	Q5ZRQ3	tr|Q5ZRQ3|Q5ZRQ3_LEGPH Amidinotransferase OS=Legionella pneumophila subsp. pneumophila (strain Philadelphia 1 / ATCC 33152 / DSM 7513) OX=272624 GN=lpg2827 PE=4 SV=1	0.0650325	0.0115812	1.70868	2.21318	-3.57341	0.152994	0.14292	-0.142557	9	9	9	34.8	34.8	34.8	37.082	0	26.706	622680000	27
	Q5ZZ73	tr|Q5ZZ73|Q5ZZ73_LEGPH Glyceraldehyde-3-phosphate dehydrogenase OS=Legionella pneumophila subsp. pneumophila (strain Philadelphia 1 / ATCC 33152 / DSM 7513) OX=272624 GN=gap PE=3 SV=1	0.0646323	0.164624	4.59012	4.57997	4.63308	4.54272	4.27886	4.78769	28	28	28	69.9	69.9	69.9	37.363	0	323.31	56799000000	488
	Q5ZV07	tr|Q5ZV07|Q5ZV07_LEGPH Dienelactone hydrolase OS=Legionella pneumophila subsp. pneumophila (strain Philadelphia 1 / ATCC 33152 / DSM 7513) OX=272624 GN=lpg1635 PE=4 SV=1	0.0600344	0.0367012	-0.895695	-1.17125	-2.49723	-1.52575	-2.04074	-1.17779	3	3	3	25.7	25.7	25.7	20.842	0	23.38	101440000	11
	Q5ZT06	tr|Q5ZT06|Q5ZT06_LEGPH GatB/YqeY domain-containing protein OS=Legionella pneumophila subsp. pneumophila (strain Philadelphia 1 / ATCC 33152 / DSM 7513) OX=272624 GN=lpg2359 PE=4 SV=1	0.059789	0.0713027	3.5595	4.18769	4.15421	4.07858	4.15602	3.48742	17	17	17	51	51	51	16.661	0	101.86	19151000000	193
	Q5ZW90	sp|Q5ZW90|HIS52_LEGPH Imidazole glycerol phosphate synthase subunit HisH 2 OS=Legionella pneumophila subsp. pneumophila (strain Philadelphia 1 / ATCC 33152 / DSM 7513) OX=272624 GN=hisH2 PE=3 SV=1	0.0537867	0.0369467	-3.84428	-2.65288	-4.26179	-3.43175	-3.7719	-3.71666	3	3	3	26.1	26.1	26.1	21.936	0	20.381	33742000	11
	Q5ZRV5	sp|Q5ZRV5|RBFA_LEGPH Ribosome-binding factor A OS=Legionella pneumophila subsp. pneumophila (strain Philadelphia 1 / ATCC 33152 / DSM 7513) OX=272624 GN=rbfA PE=3 SV=1	0.0521317	0.0176431	-0.0138912	-0.0911903	-2.95977	-0.774134	-1.15939	-1.28772	6	6	6	55.3	55.3	55.3	13.833	0	24.77	406370000	24
	Q5ZUI1	tr|Q5ZUI1|Q5ZUI1_LEGPH Uncharacterized protein OS=Legionella pneumophila subsp. pneumophila (strain Philadelphia 1 / ATCC 33152 / DSM 7513) OX=272624 GN=lpg1817 PE=4 SV=1	0.0498674	0.0658783	0.769598	1.38024	1.38148	1.31986	1.26832	0.793545	20	20	20	63.3	63.3	63.3	37.869	0	305.9	2055500000	90
	Q5ZZK1	sp|Q5ZZK1|HFQ_LEGPH RNA-binding protein Hfq OS=Legionella pneumophila subsp. pneumophila (strain Philadelphia 1 / ATCC 33152 / DSM 7513) OX=272624 GN=hfq PE=3 SV=1	0.0480579	0.138317	0.841839	1.2151	1.22738	1.02006	1.02954	1.09055	9	9	9	98.8	98.8	98.8	9.5279	0	85.262	1821300000	65
	Q5ZWY6	tr|Q5ZWY6|Q5ZWY6_LEGPH 2-oxoglutarate ferredoxin oxidoreductase beta subunit OS=Legionella pneumophila subsp. pneumophila (strain Philadelphia 1 / ATCC 33152 / DSM 7513) OX=272624 GN=korB PE=4 SV=1	0.040173	0.0166214	-2.91398	-1.43176	-3.41021	-3.68844	-1.94359	-2.24445	5	5	5	27	27	27	37.046	0	33.986	134370000	11
	Q5ZVK2	tr|Q5ZVK2|Q5ZVK2_LEGPH Transcriptional regulatory protein CpxR OS=Legionella pneumophila subsp. pneumophila (strain Philadelphia 1 / ATCC 33152 / DSM 7513) OX=272624 GN=cpxR PE=4 SV=1	0.0386976	0.0419992	1.58648	0.606648	1.36606	0.956448	1.18101	1.30563	14	14	14	73.5	73.5	73.5	25.46	0	192.9	3236600000	104
	Q5ZYS2	tr|Q5ZYS2|Q5ZYS2_LEGPH Polyphosphate kinase OS=Legionella pneumophila subsp. pneumophila (strain Philadelphia 1 / ATCC 33152 / DSM 7513) OX=272624 GN=ppk PE=3 SV=1	0.0378517	0.0211262	-2.8299	-1.58976	-3.63283	-2.83152	-2.62004	-2.71449	10	10	10	23.2	23.2	23.2	79.78	0	118.48	170480000	24
	Q5ZZ95	sp|Q5ZZ95|GCSPA_LEGPH Probable glycine dehydrogenase (decarboxylating) subunit 1 OS=Legionella pneumophila subsp. pneumophila (strain Philadelphia 1 / ATCC 33152 / DSM 7513) OX=272624 GN=gcvPA PE=3 SV=1	0.0358169	0.0298399	0.866196	1.88299	1.56156	1.27247	1.01061	1.92021	7	7	7	25.2	25.2	25.2	49.82	0	78.642	1655800000	54
	Q5ZZ48	tr|Q5ZZ48|Q5ZZ48_LEGPH Hydrolases of the alpha/beta superfamily OS=Legionella pneumophila subsp. pneumophila (strain Philadelphia 1 / ATCC 33152 / DSM 7513) OX=272624 GN=lpg0163 PE=4 SV=1	0.0332367	0.0276254	-2.34086	-2.21057	-3.08035	-2.98708	-1.99359	-2.75081	4	4	4	17.2	17.2	17.2	29.691	0	4.5763	113980000	10
	Q5ZUL1	tr|Q5ZUL1|Q5ZUL1_LEGPH RNA polymerase sigma factor FliA OS=Legionella pneumophila subsp. pneumophila (strain Philadelphia 1 / ATCC 33152 / DSM 7513) OX=272624 GN=fliA PE=3 SV=1	0.0293686	0.00644213	-4.10544	-0.946632	-2.58769	-2.05327	-0.834335	-4.84026	9	9	9	36.3	36.3	36.3	29.992	0	122.28	226200000	20
	Q5ZZJ9	tr|Q5ZZJ9|Q5ZZJ9_LEGPH Thiol-disulfide oxidoreductase ResA OS=Legionella pneumophila subsp. pneumophila (strain Philadelphia 1 / ATCC 33152 / DSM 7513) OX=272624 GN=resA PE=4 SV=1	0.00940433	0.00889914	1.63545	2.72583	2.60308	2.27455	2.40057	2.26103	6	6	6	50	50	50	17.836	0	323.31	3915600000	53
	Q5ZT05	tr|Q5ZT05|Q5ZT05_LEGPH DNA primase OS=Legionella pneumophila subsp. pneumophila (strain Philadelphia 1 / ATCC 33152 / DSM 7513) OX=272624 GN=dnaG PE=3 SV=1	0.0035577	0.00113803	0.215803	-2.36088	-3.09964	-1.75257	-1.45235	-2.05047	6	6	6	10.3	10.3	10.3	65.991	0	9.3922	156490000	16
	Q5ZSE3	tr|Q5ZSE3|Q5ZSE3_LEGPH Hypothetical	0.000163233	0.00017554	-0.616282	-0.447741	-0.332087	-0.211958	-0.137095	-1.04755	2	2	2	16.8	16.8	16.8	14.727	0	5.7041	352960000	19
	Q5ZRY1	tr|Q5ZRY1|Q5ZRY1_LEGPH Epoxyqueuosine reductase QueH OS=Legionella pneumophila subsp. pneumophila (strain Philadelphia 1 / ATCC 33152 / DSM 7513) OX=272624 GN=queH PE=3 SV=1	-0.000276	0.000161103	-3.37721	-3.8537	-3.15033	-3.42102	-2.58303	-4.37637	6	6	6	38.2	38.2	38.2	26.131	0	12.664	67834000	12
	Q5ZYB2	tr|Q5ZYB2|Q5ZYB2_LEGPH Bifunctional purine biosynthesis protein PurH OS=Legionella pneumophila subsp. pneumophila (strain Philadelphia 1 / ATCC 33152 / DSM 7513) OX=272624 GN=purH PE=3 SV=1	-0.00439704	0.00425736	-0.462923	-0.0563621	0.629564	-0.0583172	-0.0838223	0.26561	19	19	19	51.2	51.2	51.2	57.946	0	190.59	1794800000	105
	Q5ZR92	tr|Q5ZR92|Q5ZR92_LEGPH Hemolysin	-0.00512587	0.00190287	-3.39251	-3.37354	-0.94739	-1.95174	-2.63039	-3.11594	2	2	2	11.3	11.3	11.3	22.305	0	8.8091	37667000	5
	Q5ZVT9	tr|Q5ZVT9|Q5ZVT9_LEGPH Piperidine-6-carboxylate dehydrogenase OS=Legionella pneumophila subsp. pneumophila (strain Philadelphia 1 / ATCC 33152 / DSM 7513) OX=272624 GN=lpg1351 PE=4 SV=1	-0.005658	0.00732384	3.28068	3.34134	3.99754	3.55217	3.35491	3.72946	27	27	27	62.5	62.5	62.5	55.268	0	323.31	16528000000	286
	Q5ZUH3	tr|Q5ZUH3|Q5ZUH3_LEGPH Acyl CoA C-acetyltransferase OS=Legionella pneumophila subsp. pneumophila (strain Philadelphia 1 / ATCC 33152 / DSM 7513) OX=272624 GN=atoB PE=3 SV=1	-0.00589667	0.0143964	4.12813	3.9981	4.38529	4.2081	4.03577	4.28535	18	18	18	38.6	38.6	38.6	41.214	0	323.31	21757000000	204
	Q5ZX02	tr|Q5ZX02|Q5ZX02_LEGPH Type IV pilus biogenesis protein PilQ OS=Legionella pneumophila subsp. pneumophila (strain Philadelphia 1 / ATCC 33152 / DSM 7513) OX=272624 GN=pilQ PE=3 SV=1	-0.00625356	0.010895	-0.0303974	-0.152115	0.387474	-0.0759888	0.0480232	0.251688	23	23	23	34.8	34.8	34.8	77.487	0	200.23	1444000000	86
	Q5ZS05	sp|Q5ZS05|SYT_LEGPH Threonine--tRNA ligase OS=Legionella pneumophila subsp. pneumophila (strain Philadelphia 1 / ATCC 33152 / DSM 7513) OX=272624 GN=thrS PE=3 SV=2	-0.018132	0.0239875	3.13602	3.78051	3.57274	3.57659	3.19959	3.76749	49	49	49	78.8	78.8	78.8	72.894	0	323.31	13381000000	261
	Q5ZY26	sp|Q5ZY26|COAD_LEGPH Phosphopantetheine adenylyltransferase OS=Legionella pneumophila subsp. pneumophila (strain Philadelphia 1 / ATCC 33152 / DSM 7513) OX=272624 GN=coaD PE=3 SV=2	-0.0211628	0.00743207	1.15739	1.34285	-1.42901	0.521814	0.762486	-0.149572	10	10	10	83.5	83.5	83.5	19.231	0	196.82	1472100000	58
	Q5ZYA4	tr|Q5ZYA4|Q5ZYA4_LEGPH Lipase A OS=Legionella pneumophila subsp. pneumophila (strain Philadelphia 1 / ATCC 33152 / DSM 7513) OX=272624 GN=lpg0468 PE=4 SV=1	-0.0259963	0.0286914	-3.31011	-3.23508	-4.04339	-3.79653	-3.47689	-3.23717	2	2	2	6.4	6.4	6.4	31.524	0.0021661	2.9704	19706000	4
	Q5ZVU9	tr|Q5ZVU9|Q5ZVU9_LEGPH Acetyl-coenzyme A carboxylase carboxyl transferase subunit beta OS=Legionella pneumophila subsp. pneumophila (strain Philadelphia 1 / ATCC 33152 / DSM 7513) OX=272624 GN=accD PE=3 SV=1	-0.028795	0.0124064	-4.12387	-3.14214	-4.09362	-3.33507	-2.82128	-5.11689	5	5	5	15.3	15.3	15.3	32.399	0	4.9647	59132000	8
	Q5ZV81	tr|Q5ZV81|Q5ZV81_LEGPH Pyruvate dehydrogenase E1 beta subunit OS=Legionella pneumophila subsp. pneumophila (strain Philadelphia 1 / ATCC 33152 / DSM 7513) OX=272624 GN=lpg1559 PE=4 SV=1	-0.034504	0.0454954	2.70154	3.01794	3.28768	3.08439	2.67572	3.35055	22	22	22	79	79	79	35.426	0	323.31	13308000000	189
	Q5ZX95	tr|Q5ZX95|Q5ZX95_LEGPH Organic solvent tolerance-like N-terminal domain-containing protein OS=Legionella pneumophila subsp. pneumophila (strain Philadelphia 1 / ATCC 33152 / DSM 7513) OX=272624 GN=lpg0837 PE=4 SV=1	-0.0357806	0.0256212	-1.53449	-0.186773	-0.271711	-0.300789	-0.71236	-0.87248	7	7	7	49.1	49.1	49.1	18.873	0	98.481	592610000	39
	Q5ZTG8	tr|Q5ZTG8|Q5ZTG8_LEGPH (Beta)-carbonic anhydrase OS=Legionella pneumophila subsp. pneumophila (strain Philadelphia 1 / ATCC 33152 / DSM 7513) OX=272624 GN=lpg2194 PE=3 SV=1	-0.0371347	0.0265084	2.52312	1.97603	3.52486	2.83153	2.83712	2.46677	10	10	10	73.1	73.1	73.1	23.054	0	323.31	7068400000	71
	Q5ZVR0	sp|Q5ZVR0|HUTH_LEGPH Histidine ammonia-lyase OS=Legionella pneumophila subsp. pneumophila (strain Philadelphia 1 / ATCC 33152 / DSM 7513) OX=272624 GN=hutH PE=3 SV=2	-0.039454	0.0472462	1.93135	2.10227	2.49309	2.32717	1.7679	2.55	18	18	18	36.6	36.6	36.6	54.719	0	158.96	4395000000	110
	Q5ZZ39	tr|Q5ZZ39|Q5ZZ39_LEGPH Uncharacterized protein OS=Legionella pneumophila subsp. pneumophila (strain Philadelphia 1 / ATCC 33152 / DSM 7513) OX=272624 GN=lpg0172 PE=4 SV=1	-0.0494187	0.051506	-0.721502	0.17407	-0.515274	-0.381996	0.0531959	-0.58565	8	8	8	38.2	38.2	38.2	27.318	0	264.67	578350000	38
	Q5ZVI2	tr|Q5ZVI2|Q5ZVI2_LEGPH Hypothetical membrane protein OS=Legionella pneumophila subsp. pneumophila (strain Philadelphia 1 / ATCC 33152 / DSM 7513) OX=272624 GN=lpg1458 PE=4 SV=1	-0.0608533	0.0503759	-3.66876	-4.19732	-3.83481	-4.54806	-3.2269	-3.74337	3	3	3	38.8	38.8	38.8	13.532	0	28.728	35675000	7
	Q5ZUX1	tr|Q5ZUX1|Q5ZUX1_LEGPH Alpha-amylase	-0.0708427	0.0446865	-1.8158	-2.79949	-3.58446	-2.34386	-2.68702	-2.95634	7	7	7	12.6	12.6	12.6	81.624	0	16.774	146580000	21
	Q5ZYX0	sp|Q5ZYX0|GLSA_LEGPH Glutaminase OS=Legionella pneumophila subsp. pneumophila (strain Philadelphia 1 / ATCC 33152 / DSM 7513) OX=272624 GN=glsA PE=3 SV=1	-0.0725313	0.0495605	1.36638	2.63102	2.38515	2.34326	1.58835	2.66854	13	13	13	48.7	48.7	48.7	33.97	0	160.22	2191500000	54
	Q5ZWB8	sp|Q5ZWB8|Y1167_LEGPH UPF0234 protein lpg1167 OS=Legionella pneumophila subsp. pneumophila (strain Philadelphia 1 / ATCC 33152 / DSM 7513) OX=272624 GN=lpg1167 PE=3 SV=2	-0.0731217	0.102418	3.10501	3.26963	3.84252	3.59411	3.61587	3.22655	24	24	24	75.8	75.8	75.8	18.517	0	212.03	19780000000	229
	Q5ZUM4	tr|Q5ZUM4|Q5ZUM4_LEGPH Rhodanese domain protein OS=Legionella pneumophila subsp. pneumophila (strain Philadelphia 1 / ATCC 33152 / DSM 7513) OX=272624 GN=lpg1769 PE=4 SV=1	-0.0774733	0.0840243	1.56885	2.24227	2.36005	2.26796	2.42026	1.71537	10	10	10	87.8	87.8	87.8	13.834	0	323.31	3166500000	83
	Q5ZSM9	tr|Q5ZSM9|Q5ZSM9_LEGPH Coenzyme A biosynthesis bifunctional protein CoaBC OS=Legionella pneumophila subsp. pneumophila (strain Philadelphia 1 / ATCC 33152 / DSM 7513) OX=272624 GN=coaBC PE=3 SV=1	-0.0777773	0.165805	-3.98835	-3.477	-3.7502	-3.69219	-3.81087	-3.47915	6	6	6	12.1	12.1	12.1	50.666	0	14.253	52306000	12
	Q5ZT37	tr|Q5ZT37|Q5ZT37_LEGPH Uncharacterized protein OS=Legionella pneumophila subsp. pneumophila (strain Philadelphia 1 / ATCC 33152 / DSM 7513) OX=272624 GN=lpg2328 PE=4 SV=1	-0.079207	0.0565442	1.93745	2.6461	2.32721	2.6891	2.94112	1.51817	7	7	7	43.3	43.3	43.3	14.74	0	47.407	3168300000	40
	Q5ZZ97	sp|Q5ZZ97|GCSPB_LEGPH Probable glycine dehydrogenase (decarboxylating) subunit 2 OS=Legionella pneumophila subsp. pneumophila (strain Philadelphia 1 / ATCC 33152 / DSM 7513) OX=272624 GN=gcvPB PE=3 SV=1	-0.0796847	0.135104	2.91151	3.03589	3.33638	3.18723	2.86108	3.47453	41	41	41	80.6	80.6	80.6	53.378	0	323.31	18096000000	300
	Q5ZRB8	tr|Q5ZRB8|Q5ZRB8_LEGPH Ribonuclease T OS=Legionella pneumophila subsp. pneumophila (strain Philadelphia 1 / ATCC 33152 / DSM 7513) OX=272624 GN=rnt PE=3 SV=1	-0.0815423	0.102298	-3.87382	-4.3157	-3.74279	-4.28843	-3.49777	-3.90148	3	3	3	15.5	15.5	15.5	23.399	0	20.156	27656000	5
	Q5ZRC7	tr|Q5ZRC7|Q5ZRC7_LEGPH Integration host factor subunit beta OS=Legionella pneumophila subsp. pneumophila (strain Philadelphia 1 / ATCC 33152 / DSM 7513) OX=272624 GN=hipB PE=3 SV=1	-0.0815983	0.0203297	-3.36752	-2.5099	-3.41325	-5.14414	-3.25704	-0.644701	4	4	4	44.7	44.7	44.7	11.814	0	7.5005	127550000	8
	Q5ZSX5	tr|Q5ZSX5|Q5ZSX5_LEGPH SdbC OS=Legionella pneumophila subsp. pneumophila (strain Philadelphia 1 / ATCC 33152 / DSM 7513) OX=272624 GN=sdbC PE=1 SV=1	-0.0845097	0.0874163	-3.30419	-4.18307	-3.52137	-3.40839	-4.02069	-3.32602	4	4	4	15.2	15.2	15.2	48.983	0	8.232	34810000	8
	Q5ZXW4	tr|Q5ZXW4|Q5ZXW4_LEGPH Major outer membrane protein OS=Legionella pneumophila subsp. pneumophila (strain Philadelphia 1 / ATCC 33152 / DSM 7513) OX=272624 GN=lpg0617 PE=4 SV=1	-0.0894257	0.0569176	-2.38979	-1.70763	-3.03008	-2.80842	-2.51801	-1.53279	5	5	5	22.3	22.3	22.3	39.638	0	16.18	122050000	13
	Q5ZV06	tr|Q5ZV06|Q5ZV06_LEGPH Acetyltransferase	-0.0898283	0.100404	-2.20221	-2.98212	-2.69076	-2.86923	-2.63369	-2.10269	3	3	3	18.1	18.1	18.1	31.762	0	4.9604	57588000	7
	Q5ZSN2	tr|Q5ZSN2|Q5ZSN2_LEGPH Probable UDP-N-acetylglucosamine--peptide N-acetylglucosaminyltransferase SPINDLY OS=Legionella pneumophila subsp. pneumophila (strain Philadelphia 1 / ATCC 33152 / DSM 7513) OX=272624 GN=lpg2485 PE=4 SV=1	-0.0916323	0.0427618	-4.15039	-2.9642	-4.40032	-3.64378	-2.79596	-4.80027	4	4	4	8.4	8.4	8.4	65.251	0	11.494	37375000	5
	Q5ZUN4	tr|Q5ZUN4|Q5ZUN4_LEGPH Flagellar motor switch protein FliG OS=Legionella pneumophila subsp. pneumophila (strain Philadelphia 1 / ATCC 33152 / DSM 7513) OX=272624 GN=fliG PE=3 SV=1	-0.0930247	0.0183875	-4.9005	-2.37145	-2.07093	-2.10536	-1.14644	-5.812	5	5	5	20.4	20.4	20.4	36.675	0	62.147	149660000	13
	Q5ZRM2	tr|Q5ZRM2|Q5ZRM2_LEGPH MoxR protein (ATPase) methanol dehydrogenase regulatory protein OS=Legionella pneumophila subsp. pneumophila (strain Philadelphia 1 / ATCC 33152 / DSM 7513) OX=272624 GN=lpg2859 PE=4 SV=1	-0.0957626	0.139055	1.63739	1.60653	0.916273	1.51386	1.63303	1.30058	15	15	15	54.7	54.7	54.7	36.91	0	323.31	3420000000	93
	Q5ZXA0	tr|Q5ZXA0|Q5ZXA0_LEGPH Oxidoreductase dehydrogenase	-0.0995877	0.107379	-1.67831	-2.0714	-1.97259	-1.37897	-1.6266	-2.41797	4	4	4	13.9	13.9	13.9	33.307	0	8.0471	166100000	19
	Q5ZX63	tr|Q5ZX63|Q5ZX63_LEGPH 3-hydroxyisobutyryl Coenzyme A hydrolase OS=Legionella pneumophila subsp. pneumophila (strain Philadelphia 1 / ATCC 33152 / DSM 7513) OX=272624 GN=lpg0869 PE=3 SV=1	-0.100653	0.191265	3.91486	3.7168	4.10781	4.31227	3.73467	3.9945	12	12	12	62.5	62.5	62.5	27.634	0	323.31	10325000000	94
	Q5ZU80	sp|Q5ZU80|FETP_LEGPH Probable Fe(2+)-trafficking protein OS=Legionella pneumophila subsp. pneumophila (strain Philadelphia 1 / ATCC 33152 / DSM 7513) OX=272624 GN=lpg1927 PE=3 SV=1	-0.100907	0.0983286	0.541832	0.729784	0.329414	0.761473	1.16578	-0.0235004	9	9	9	70.8	70.8	70.8	10.539	0	61.766	1442700000	54
	Q5ZVQ8	tr|Q5ZVQ8|Q5ZVQ8_LEGPH Dehydrogenase	-0.102884	0.113821	0.797203	-0.175436	-0.00512123	0.115234	0.563019	0.247044	14	14	14	50.9	50.9	50.9	29.652	0	83.973	1755900000	74
	Q5ZTK7	tr|Q5ZTK7|Q5ZTK7_LEGPH Sid related protein-like OS=Legionella pneumophila subsp. pneumophila (strain Philadelphia 1 / ATCC 33152 / DSM 7513) OX=272624 GN=lpg2154 PE=4 SV=1	-0.105099	0.100398	2.46103	2.29723	1.3188	2.32784	1.91785	2.14666	11	8	8	39.2	30.6	30.6	34.336	0	95.892	2465300000	45
	Q5ZT16	tr|Q5ZT16|Q5ZT16_LEGPH Alkyl hydroperoxide reductase AhpD OS=Legionella pneumophila subsp. pneumophila (strain Philadelphia 1 / ATCC 33152 / DSM 7513) OX=272624 GN=ahpD PE=3 SV=1	-0.105111	0.104806	-0.878763	-0.034874	-1.09145	-0.752817	-0.239494	-0.697445	11	11	11	70.1	70.1	70.1	20.493	0	142.65	808150000	49
	Q5ZUW9	tr|Q5ZUW9|Q5ZUW9_LEGPH Phosphoribosylamine--glycine ligase OS=Legionella pneumophila subsp. pneumophila (strain Philadelphia 1 / ATCC 33152 / DSM 7513) OX=272624 GN=purD PE=3 SV=1	-0.10616	0.456765	0.77372	0.827795	0.704077	0.969118	0.967535	0.68742	18	18	18	43.7	43.7	43.7	48.31	0	323.31	2173900000	106
	Q5ZTD0	tr|Q5ZTD0|Q5ZTD0_LEGPH 3-oxoacyl-(Acyl carrier protein) synthase III FabH OS=Legionella pneumophila subsp. pneumophila (strain Philadelphia 1 / ATCC 33152 / DSM 7513) OX=272624 GN=fabH PE=4 SV=1	-0.107228	0.056368	-1.90313	-3.9436	-2.25086	-2.38262	-2.43079	-2.96248	6	6	6	24.7	24.7	24.7	36.041	0	84.636	133070000	14
	Q5ZRF4	sp|Q5ZRF4|RSMA_LEGPH Ribosomal RNA small subunit methyltransferase A OS=Legionella pneumophila subsp. pneumophila (strain Philadelphia 1 / ATCC 33152 / DSM 7513) OX=272624 GN=rsmA PE=3 SV=1	-0.113563	0.0536942	-4.65149	-3.35274	-2.75701	-4.39681	-2.88885	-3.13489	2	2	2	14.5	14.5	14.5	28.813	0	4.3295	29272000	3
	Q5ZZ80	sp|Q5ZZ80|DAPB_LEGPH 4-hydroxy-tetrahydrodipicolinate reductase OS=Legionella pneumophila subsp. pneumophila (strain Philadelphia 1 / ATCC 33152 / DSM 7513) OX=272624 GN=dapB PE=3 SV=1	-0.11805	0.228065	2.15488	1.74914	2.26162	2.33117	1.91713	2.2715	12	12	12	58.4	58.4	58.4	26.543	0	98.019	3511800000	68
	Q5ZXX8	tr|Q5ZXX8|Q5ZXX8_LEGPH ATP transporter	-0.123128	0.135532	1.37908	1.58166	1.45691	1.99229	1.854	0.940744	16	16	16	75.6	75.6	75.6	27.705	0	323.31	3556000000	86
	Q5ZVY9	tr|Q5ZVY9|Q5ZVY9_LEGPH Transmembrane Tfp pilus assembly protein FimV (Twitching motility) OS=Legionella pneumophila subsp. pneumophila (strain Philadelphia 1 / ATCC 33152 / DSM 7513) OX=272624 GN=lpg1299 PE=4 SV=1	-0.124414	0.137974	-0.87339	0.212709	-0.116108	0.0344315	-0.257854	-0.180122	5	5	5	8.7	8.7	8.7	91.126	0	17.486	365880000	20
	Q5ZVH8	tr|Q5ZVH8|Q5ZVH8_LEGPH tRNA-dihydrouridine synthase OS=Legionella pneumophila subsp. pneumophila (strain Philadelphia 1 / ATCC 33152 / DSM 7513) OX=272624 GN=lpg1462 PE=3 SV=1	-0.133135	0.123833	-2.11892	-3.47694	-2.78587	-2.68238	-2.60269	-2.69726	4	4	4	20.1	20.1	20.1	37.796	0	10.831	87236000	12
	Q5ZU31	tr|Q5ZU31|Q5ZU31_LEGPH Intracellular protease	-0.134594	0.146507	1.84517	2.50232	2.32197	2.52627	1.81147	2.7355	11	11	11	52	52	52	22.035	0	150.73	3930200000	85
	Q5ZUH4	tr|Q5ZUH4|Q5ZUH4_LEGPH Acyl CoA dehydrogenase OS=Legionella pneumophila subsp. pneumophila (strain Philadelphia 1 / ATCC 33152 / DSM 7513) OX=272624 GN=lpg1824 PE=3 SV=1	-0.136899	0.730222	1.45804	1.49083	1.41741	1.67288	1.42595	1.67816	18	18	18	57.8	57.8	57.8	42.484	0	323.31	5734800000	145
	Q5ZTL2	tr|Q5ZTL2|Q5ZTL2_LEGPH Uncharacterized protein OS=Legionella pneumophila subsp. pneumophila (strain Philadelphia 1 / ATCC 33152 / DSM 7513) OX=272624 GN=lpg2149 PE=1 SV=1	-0.139447	0.197876	1.05216	1.58059	1.89003	1.87011	1.47558	1.59543	6	6	6	51.3	51.3	51.3	13.953	0	120.97	1870300000	26
	Q5ZWC3	tr|Q5ZWC3|Q5ZWC3_LEGPH OmpA-like transmembrane domain protein OS=Legionella pneumophila subsp. pneumophila (strain Philadelphia 1 / ATCC 33152 / DSM 7513) OX=272624 GN=lpg1162 PE=4 SV=1	-0.140273	0.137742	-0.037281	0.349285	-0.547596	0.122328	-0.437178	0.500076	4	4	4	31.3	31.3	31.3	26.015	0	80.521	792420000	22
	Q5ZV24	tr|Q5ZV24|Q5ZV24_LEGPH Beta-lactamase OS=Legionella pneumophila subsp. pneumophila (strain Philadelphia 1 / ATCC 33152 / DSM 7513) OX=272624 GN=lpg1618 PE=3 SV=1	-0.14453	0.0594188	-1.52867	-0.151003	-1.74311	-1.8491	-1.48544	0.345339	9	9	9	36.8	36.8	36.8	32.443	0	28.489	529700000	34
	Q5ZWH4	tr|Q5ZWH4|Q5ZWH4_LEGPH Uncharacterized protein OS=Legionella pneumophila subsp. pneumophila (strain Philadelphia 1 / ATCC 33152 / DSM 7513) OX=272624 GN=lpg1111 PE=4 SV=1	-0.146105	0.0611727	-0.283114	0	-2.47454	-1.29626	-0.654741	-0.368336	8	8	8	43.9	43.9	43.9	24.295	0	25.881	618760000	35
	Q5ZY75	tr|Q5ZY75|Q5ZY75_LEGPH Adenosine deaminase OS=Legionella pneumophila subsp. pneumophila (strain Philadelphia 1 / ATCC 33152 / DSM 7513) OX=272624 GN=lpg0497 PE=3 SV=1	-0.15096	0.188958	0.761944	1.23478	1.23852	1.08887	0.863472	1.73578	20	20	20	44.4	44.4	44.4	55.654	0	323.31	4536600000	124
	Q5ZV90	tr|Q5ZV90|Q5ZV90_LEGPH tRNA-(Ms(2)io(6)a)-hydrolase(TRNA hydroxylase) OS=Legionella pneumophila subsp. pneumophila (strain Philadelphia 1 / ATCC 33152 / DSM 7513) OX=272624 GN=lpg1550 PE=4 SV=1	-0.152677	0.146514	-2.59439	-2.8048	-2.41111	-2.34089	-3.14013	-1.87126	3	3	3	17.5	17.5	17.5	24.156	0	8.0851	84698000	8
	Q5ZUC7	tr|Q5ZUC7|Q5ZUC7_LEGPH Deoxyguanosinetriphosphate triphosphohydrolase-like protein OS=Legionella pneumophila subsp. pneumophila (strain Philadelphia 1 / ATCC 33152 / DSM 7513) OX=272624 GN=lpg1877 PE=3 SV=1	-0.153101	0.0191351	-0.374533	-4.51036	4.32003	0.532459	-1.54327	0.905254	11	11	11	26.9	26.9	26.9	51.626	0	27.475	591810000	22
	Q5ZXQ9	tr|Q5ZXQ9|Q5ZXQ9_LEGPH Acetoacetate decarboxylase ADC OS=Legionella pneumophila subsp. pneumophila (strain Philadelphia 1 / ATCC 33152 / DSM 7513) OX=272624 GN=lpg0672 PE=1 SV=1	-0.15822	0.126362	2.94643	3.68902	3.89323	3.65434	3.05566	4.29333	14	14	14	72.4	72.4	72.4	28.34	0	323.31	20854000000	203
	Q5ZX50	tr|Q5ZX50|Q5ZX50_LEGPH Periplasmic protein OS=Legionella pneumophila subsp. pneumophila (strain Philadelphia 1 / ATCC 33152 / DSM 7513) OX=272624 GN=lpg0883 PE=4 SV=1	-0.160659	0.149492	2.13205	2.66907	3.43535	3.05056	2.64322	3.02467	5	5	5	50	50	50	16.596	0	74.667	4706600000	63
	Q5ZZ82	tr|Q5ZZ82|Q5ZZ82_LEGPH Methylmalonate-semialdehyde dehydrogenase OS=Legionella pneumophila subsp. pneumophila (strain Philadelphia 1 / ATCC 33152 / DSM 7513) OX=272624 GN=mmsA PE=4 SV=1	-0.163399	0.284748	3.3339	3.11074	3.69139	3.49195	3.29697	3.8373	25	25	25	58.9	58.9	58.9	55.282	0	323.31	12371000000	211
	Q5ZRG3	tr|Q5ZRG3|Q5ZRG3_LEGPH (Serine-type) D-alanyl-D-alanine carboxypeptidase OS=Legionella pneumophila subsp. pneumophila (strain Philadelphia 1 / ATCC 33152 / DSM 7513) OX=272624 GN=lpg2919 PE=4 SV=1	-0.167877	0.158727	-0.661467	0.595921	-0.397253	0.104706	0.129768	-0.193644	12	12	12	33.9	33.9	33.9	44.108	0	125.7	910040000	49
	Q5ZU22	tr|Q5ZU22|Q5ZU22_LEGPH Toprim domain-containing protein OS=Legionella pneumophila subsp. pneumophila (strain Philadelphia 1 / ATCC 33152 / DSM 7513) OX=272624 GN=lpg1986 PE=4 SV=1	-0.169066	0.0523157	-6.04424	-3.78399	-2.5118	-3.25538	-3.89835	-4.6791	3	3	3	3.9	3.9	3.9	108.11	0.0021834	3.1482	29369000	4
	Q5ZXV3	tr|Q5ZXV3|Q5ZXV3_LEGPH Type IV fimbrial biogenesis PilY1-related protein OS=Legionella pneumophila subsp. pneumophila (strain Philadelphia 1 / ATCC 33152 / DSM 7513) OX=272624 GN=lpg0628 PE=3 SV=1	-0.169187	0.074757	-2.48992	-0.527922	-0.267643	-0.904316	-1.58448	-0.289131	8	8	8	12.5	12.5	12.5	124.35	0	89.099	395990000	35
	Q5ZZD4	tr|Q5ZZD4|Q5ZZD4_LEGPH Xaa-Pro aminopeptidase OS=Legionella pneumophila subsp. pneumophila (strain Philadelphia 1 / ATCC 33152 / DSM 7513) OX=272624 GN=pepP PE=4 SV=1	-0.171399	0.420431	1.87727	1.91683	1.91299	2.02341	1.80193	2.39595	27	27	27	55.2	55.2	55.2	49.736	0	323.31	9372300000	181
	Q5ZX11	tr|Q5ZX11|Q5ZX11_LEGPH Electron transfer flavoprotein	-0.186457	0.21448	3.05276	2.97383	3.71463	3.66328	3.68887	2.94845	21	21	21	69.9	69.9	69.9	27.333	0	323.31	17719000000	178
	Q5ZXK4	tr|Q5ZXK4|Q5ZXK4_LEGPH Transcription termination factor NusB OS=Legionella pneumophila subsp. pneumophila (strain Philadelphia 1 / ATCC 33152 / DSM 7513) OX=272624 GN=nusB PE=3 SV=1	-0.192451	0.335299	3.02962	2.71438	3.36306	2.97794	3.22629	3.48017	12	12	12	86.2	86.2	86.2	14.008	0	323.31	9213600000	141
	Q5ZXI4	tr|Q5ZXI4|Q5ZXI4_LEGPH Methyltransferase domain-containing protein OS=Legionella pneumophila subsp. pneumophila (strain Philadelphia 1 / ATCC 33152 / DSM 7513) OX=272624 GN=lpg0747 PE=4 SV=1	-0.192627	0.330691	-2.39544	-3.01904	-2.99068	-2.52666	-2.44162	-2.859	2	2	2	15.8	15.8	15.8	30.957	0	8.3723	52681000	5
	Q5ZW97	tr|Q5ZW97|Q5ZW97_LEGPH Fe-S protein OS=Legionella pneumophila subsp. pneumophila (strain Philadelphia 1 / ATCC 33152 / DSM 7513) OX=272624 GN=lpg1189 PE=4 SV=1	-0.192653	0.100609	-2.04877	-3.03266	-4.15372	-3.48496	-2.78503	-2.3872	3	3	3	15.9	15.9	15.9	36.753	0	17.132	55026000	7
	Q5ZSA3	sp|Q5ZSA3|MURD_LEGPH UDP-N-acetylmuramoylalanine--D-glutamate ligase OS=Legionella pneumophila subsp. pneumophila (strain Philadelphia 1 / ATCC 33152 / DSM 7513) OX=272624 GN=murD PE=3 SV=1	-0.195488	0.16379	-0.504282	-1.65106	-1.44757	-0.877768	-0.601904	-1.53677	17	17	17	50.8	50.8	50.8	48.158	0	121.56	1069400000	77
	Q5ZTY7	tr|Q5ZTY7|Q5ZTY7_LEGPH Adenosylhomocysteinase OS=Legionella pneumophila subsp. pneumophila (strain Philadelphia 1 / ATCC 33152 / DSM 7513) OX=272624 GN=ahcY PE=3 SV=1	-0.196656	0.354703	3.10255	3.23769	3.57248	3.60811	3.1433	3.75129	31	31	31	63.5	63.5	63.5	48.609	0	323.31	14998000000	193
	Q5ZST1	tr|Q5ZST1|Q5ZST1_LEGPH Lysozyme inhibitor LprI N-terminal domain-containing protein OS=Legionella pneumophila subsp. pneumophila (strain Philadelphia 1 / ATCC 33152 / DSM 7513) OX=272624 GN=lpg2435 PE=4 SV=1	-0.202238	0.357975	0.519589	0.989414	1.2707	0.967192	1.15936	1.25986	16	16	16	31.1	31.1	31.1	39.52	0	165.05	2385700000	74
	Q5ZY89	tr|Q5ZY89|Q5ZY89_LEGPH Ankyrin repeat-containing protein OS=Legionella pneumophila subsp. pneumophila (strain Philadelphia 1 / ATCC 33152 / DSM 7513) OX=272624 GN=legA12 PE=1 SV=1	-0.202708	0.144784	-3.34744	-3.2697	-2.7596	-3.01587	-3.71454	-2.0382	10	10	10	28.1	28.1	28.1	56.09	0	23.46	105790000	18
	Q5ZZ75	tr|Q5ZZ75|Q5ZZ75_LEGPH Pyruvate kinase OS=Legionella pneumophila subsp. pneumophila (strain Philadelphia 1 / ATCC 33152 / DSM 7513) OX=272624 GN=pykA PE=3 SV=1	-0.204797	0.584911	1.59161	1.69973	1.78357	1.78249	1.72056	2.18625	23	23	23	47.3	47.3	47.3	51.707	0	190.66	3793100000	106
	Q5ZYC1	tr|Q5ZYC1|Q5ZYC1_LEGPH IcmE (DotG) OS=Legionella pneumophila subsp. pneumophila (strain Philadelphia 1 / ATCC 33152 / DSM 7513) OX=272624 GN=icmE PE=3 SV=1	-0.204971	0.0686716	-0.680004	-1.11951	2.168	0.441503	0.0125446	0.52935	14	14	14	9.8	9.8	9.8	107.81	0	173.04	1018100000	54
	Q5ZT10	tr|Q5ZT10|Q5ZT10_LEGPH Amidase (Enantiomer selective) OS=Legionella pneumophila subsp. pneumophila (strain Philadelphia 1 / ATCC 33152 / DSM 7513) OX=272624 GN=lpg2355 PE=4 SV=1	-0.206411	0.18435	-4.23581	-3.01524	-3.61356	-3.68992	-3.62117	-2.9343	5	5	5	13.9	13.9	13.9	50.562	0	8.2393	41593000	5
	Q5ZY14	tr|Q5ZY14|Q5ZY14_LEGPH Acetyoacetyl CoA reductase OS=Legionella pneumophila subsp. pneumophila (strain Philadelphia 1 / ATCC 33152 / DSM 7513) OX=272624 GN=phaB PE=3 SV=1	-0.213113	0.149183	1.83463	0.704733	0.218311	1.03402	1.57482	0.788172	17	17	17	65.3	65.3	65.3	27.389	0	192.72	3282800000	93
	Q5ZWM1	tr|Q5ZWM1|Q5ZWM1_LEGPH Peptide deformylase OS=Legionella pneumophila subsp. pneumophila (strain Philadelphia 1 / ATCC 33152 / DSM 7513) OX=272624 GN=def PE=3 SV=1	-0.218928	0.353285	1.67499	1.67739	0.924379	1.66927	1.73338	1.53089	16	16	16	75	75	75	19.037	0	154.87	2044400000	72
	Q5ZSX7	sp|Q5ZSX7|KATG1_LEGPH Catalase-peroxidase 1 OS=Legionella pneumophila subsp. pneumophila (strain Philadelphia 1 / ATCC 33152 / DSM 7513) OX=272624 GN=katG1 PE=3 SV=2	-0.22306	0.641325	1.10705	0.800024	0.672731	1.06256	0.939041	1.24739	26	25	25	43.3	42.3	42.3	80.499	0	323.31	3625800000	117
	Q5ZUS4	tr|Q5ZUS4|Q5ZUS4_LEGPH Eukaryotic huntingtin interacting protein B OS=Legionella pneumophila subsp. pneumophila (strain Philadelphia 1 / ATCC 33152 / DSM 7513) OX=272624 GN=legAS4 PE=1 SV=1	-0.223641	0.25281	-2.64466	-2.71821	-3.4299	-2.41407	-3.19613	-2.51164	2	2	2	2.9	2.9	2.9	62.666	0.00074349	3.4945	41483000	5
	Q5ZUF2	tr|Q5ZUF2|Q5ZUF2_LEGPH Glutathione synthetase OS=Legionella pneumophila subsp. pneumophila (strain Philadelphia 1 / ATCC 33152 / DSM 7513) OX=272624 GN=gshB PE=3 SV=1	-0.231651	0.101231	1.46965	0.633326	-1.27337	0.305075	0.468716	0.750767	14	14	14	50.3	50.3	50.3	35.864	0	104.88	1682800000	71
	Q5ZRU3	tr|Q5ZRU3|Q5ZRU3_LEGPH NADH-quinone oxidoreductase subunit F OS=Legionella pneumophila subsp. pneumophila (strain Philadelphia 1 / ATCC 33152 / DSM 7513) OX=272624 GN=nuoF PE=3 SV=1	-0.237295	0.27744	1.78129	2.16463	1.23708	2.03229	1.56558	2.29703	28	28	28	73.8	73.8	73.8	46.852	0	323.31	8554100000	193
	Q5ZX43	tr|Q5ZX43|Q5ZX43_LEGPH Cystathionine beta-lyase OS=Legionella pneumophila subsp. pneumophila (strain Philadelphia 1 / ATCC 33152 / DSM 7513) OX=272624 GN=metC PE=1 SV=1	-0.242204	0.320626	2.63181	2.1686	2.94964	2.78003	2.485	3.21164	21	21	21	52.7	52.7	52.7	41.975	0	323.31	16119000000	183
	Q5ZWG8	tr|Q5ZWG8|Q5ZWG8_LEGPH N-acetyltransferase domain-containing protein OS=Legionella pneumophila subsp. pneumophila (strain Philadelphia 1 / ATCC 33152 / DSM 7513) OX=272624 GN=paiA PE=4 SV=1	-0.24279	0.39665	-2.71972	-3.55235	-3.2316	-2.79733	-2.87838	-3.09959	3	3	3	26.1	26.1	26.1	17.931	0	28.498	63436000	9
	Q5ZYJ0	tr|Q5ZYJ0|Q5ZYJ0_LEGPH Osmotically inducible protein Y OS=Legionella pneumophila subsp. pneumophila (strain Philadelphia 1 / ATCC 33152 / DSM 7513) OX=272624 GN=osmY PE=4 SV=1	-0.26159	0.244412	1.81413	2.93001	2.12699	3.00856	2.54428	2.10306	16	16	16	64.4	64.4	64.4	20.434	0	323.31	7944900000	124
	Q5ZWZ9	tr|Q5ZWZ9|Q5ZWZ9_LEGPH DamX-related protein OS=Legionella pneumophila subsp. pneumophila (strain Philadelphia 1 / ATCC 33152 / DSM 7513) OX=272624 GN=lpg0934 PE=4 SV=1	-0.262486	0.220144	-0.779326	0.224741	-1.35072	-0.497822	-0.309359	-0.310665	7	7	7	18	18	18	54.315	0	27.539	299330000	31
	Q5ZTF1	tr|Q5ZTF1|Q5ZTF1_LEGPH YjbQ family protein OS=Legionella pneumophila subsp. pneumophila (strain Philadelphia 1 / ATCC 33152 / DSM 7513) OX=272624 GN=lpg2211 PE=3 SV=1	-0.266276	0.0899969	0.935593	-1.62147	-2.47838	-0.929247	-0.321707	-1.11447	5	5	5	40.3	40.3	40.3	15.08	0	34.997	503610000	18
	Q5ZS96	tr|Q5ZS96|Q5ZS96_LEGPH Transmembrane protein OS=Legionella pneumophila subsp. pneumophila (strain Philadelphia 1 / ATCC 33152 / DSM 7513) OX=272624 GN=lpg2623 PE=4 SV=1	-0.266888	0.74126	1.89228	1.83143	2.21159	2.30367	2.02225	2.41005	7	7	7	28.5	28.5	28.5	30.055	0	155.21	2932200000	47
	Q5ZY90	tr|Q5ZY90|Q5ZY90_LEGPH Endo-1	-0.271344	0.444948	-0.606768	-0.569679	0.143541	-0.0280838	-0.255657	0.064867	16	16	16	57.6	57.6	57.6	42.411	0	214.97	1430500000	86
	Q5ZYN2	sp|Q5ZYN2|RL24_LEGPH Large ribosomal subunit protein uL24 OS=Legionella pneumophila subsp. pneumophila (strain Philadelphia 1 / ATCC 33152 / DSM 7513) OX=272624 GN=rplX PE=3 SV=1	-0.271691	0.327911	-1.06034	-0.970573	-1.12164	-0.31457	-1.43668	-0.586235	7	7	7	58.7	58.7	58.7	12.054	0	14.266	485300000	26
	Q5ZRW0	tr|Q5ZRW0|Q5ZRW0_LEGPH GTP cyclohydrolase 1 OS=Legionella pneumophila subsp. pneumophila (strain Philadelphia 1 / ATCC 33152 / DSM 7513) OX=272624 GN=folE2 PE=3 SV=1	-0.273215	0.516304	1.99113	2.39186	2.62377	2.69108	2.33478	2.80055	19	19	19	72.3	72.3	72.3	21.076	0	323.31	7340200000	134
	Q5ZZ33	tr|Q5ZZ33|Q5ZZ33_LEGPH ATP-grasp domain-containing protein OS=Legionella pneumophila subsp. pneumophila (strain Philadelphia 1 / ATCC 33152 / DSM 7513) OX=272624 GN=lpg0178 PE=4 SV=1	-0.277949	0.0904687	-0.272318	-3.14424	-2.67059	-1.12906	-1.09826	-3.02597	16	16	16	45.4	45.4	45.4	44.913	0	54.083	509950000	48
	Q5ZU25	tr|Q5ZU25|Q5ZU25_LEGPH Hypothetical 3-hydroxy-3-methylglutaryl coenzyme A reductase-like OS=Legionella pneumophila subsp. pneumophila (strain Philadelphia 1 / ATCC 33152 / DSM 7513) OX=272624 GN=lpg1983 PE=4 SV=1	-0.27941	0.163605	-3.33651	-3.68503	-2.33539	-2.74035	-2.02871	-3.74964	5	5	5	11.7	11.7	11.7	46.778	0	10.346	103250000	14
	Q5ZYJ4	tr|Q5ZYJ4|Q5ZYJ4_LEGPH AF2307 OS=Legionella pneumophila subsp. pneumophila (strain Philadelphia 1 / ATCC 33152 / DSM 7513) OX=272624 GN=lpg0378 PE=4 SV=1	-0.287091	0.324817	-0.438582	0.137428	0.265265	0.33206	0.749111	-0.255787	10	10	10	36.4	36.4	36.4	47.97	0	168.44	952960000	48
	Q5ZUG1	sp|Q5ZUG1|RSMJ_LEGPH Ribosomal RNA small subunit methyltransferase J OS=Legionella pneumophila subsp. pneumophila (strain Philadelphia 1 / ATCC 33152 / DSM 7513) OX=272624 GN=rsmJ PE=3 SV=1	-0.291157	0.0977841	-4.91488	-2.29499	-4.88209	-2.70676	-3.66124	-4.85048	2	2	2	18.5	18.5	18.5	27.31	0	4.466	22652000	3
	Q5ZS88	tr|Q5ZS88|Q5ZS88_LEGPH Probable cytosol aminopeptidase OS=Legionella pneumophila subsp. pneumophila (strain Philadelphia 1 / ATCC 33152 / DSM 7513) OX=272624 GN=pepA PE=3 SV=1	-0.298364	0.396047	1.7646	2.05291	2.34709	2.42414	1.85355	2.782	22	22	22	51	51	51	53.621	0	323.31	6185400000	160
	Q5ZTD3	tr|Q5ZTD3|Q5ZTD3_LEGPH Saframycin Mx1 synthetase B OS=Legionella pneumophila subsp. pneumophila (strain Philadelphia 1 / ATCC 33152 / DSM 7513) OX=272624 GN=lpg2229 PE=1 SV=1	-0.304378	0.154938	-2.02714	-2.95132	-0.871494	-1.21686	-2.48919	-1.23077	11	11	11	23.4	23.4	23.4	66.037	0	26.104	211700000	28
	Q5ZVS4	sp|Q5ZVS4|Y1366_LEGPH UPF0246 protein lpg1366 OS=Legionella pneumophila subsp. pneumophila (strain Philadelphia 1 / ATCC 33152 / DSM 7513) OX=272624 GN=lpg1366 PE=3 SV=1	-0.305671	0.157704	-1.20717	-0.715012	-3.08358	-1.41943	-1.20025	-1.46908	8	8	8	33.1	33.1	33.1	29.639	0	46.131	413550000	29
	Q5ZVM5	tr|Q5ZVM5|Q5ZVM5_LEGPH Citrate synthase OS=Legionella pneumophila subsp. pneumophila (strain Philadelphia 1 / ATCC 33152 / DSM 7513) OX=272624 GN=gltA PE=3 SV=1	-0.305725	0.401379	3.75219	4.17611	4.59331	4.44886	4.12825	4.86167	29	29	29	65.7	65.7	65.7	47.49	0	323.31	22473000000	234
	Q5ZYS4	sp|Q5ZYS4|EFP_LEGPH Elongation factor P OS=Legionella pneumophila subsp. pneumophila (strain Philadelphia 1 / ATCC 33152 / DSM 7513) OX=272624 GN=efp PE=3 SV=2	-0.309357	0.323243	2.90894	3.54348	3.42177	3.94907	3.93517	2.91803	6	6	6	42.3	42.3	42.3	20.886	0	63.213	6199800000	66
	Q5ZSQ2	sp|Q5ZSQ2|SIDD_LEGPH Adenosine monophosphate-protein hydrolase SidD OS=Legionella pneumophila subsp. pneumophila (strain Philadelphia 1 / ATCC 33152 / DSM 7513) OX=272624 GN=sidD PE=1 SV=1	-0.309963	0.408967	-0.0128231	0.954374	0.513018	0.866447	1.02796	0.490051	8	8	8	19.9	19.9	19.9	57.147	0	76.324	1264800000	41
	Q5ZXT2	tr|Q5ZXT2|Q5ZXT2_LEGPH Exodeoxyribonuclease III OS=Legionella pneumophila subsp. pneumophila (strain Philadelphia 1 / ATCC 33152 / DSM 7513) OX=272624 GN=xthA1 PE=3 SV=1	-0.317925	0.211564	-0.203155	0.0409603	1.6329	0.983267	0.762011	0.679201	15	15	15	62.4	62.4	62.4	30.483	0	81.093	1476900000	58
	Q5ZY49	tr|Q5ZY49|Q5ZY49_LEGPH Aminoglycoside N (6)-acetyltransferase OS=Legionella pneumophila subsp. pneumophila (strain Philadelphia 1 / ATCC 33152 / DSM 7513) OX=272624 GN=aacA4 PE=4 SV=1	-0.31992	0.320012	-3.76457	-2.70636	-2.80541	-2.55196	-2.52756	-3.23705	3	3	3	16	16	16	21.335	0	15.321	79449000	14
	Q5ZRT2	tr|Q5ZRT2|Q5ZRT2_LEGPH ATP-dependent zinc metalloprotease FtsH OS=Legionella pneumophila subsp. pneumophila (strain Philadelphia 1 / ATCC 33152 / DSM 7513) OX=272624 GN=ftsH PE=3 SV=1	-0.320651	0.0970712	-4.69574	-3.29343	-2.85278	-5.38115	-2.26685	-2.23199	3	3	3	6.4	6.4	6.4	70.832	0	7.7644	61471000	6
	Q5ZYI2	tr|Q5ZYI2|Q5ZYI2_LEGPH VipA OS=Legionella pneumophila subsp. pneumophila (strain Philadelphia 1 / ATCC 33152 / DSM 7513) OX=272624 GN=vipA PE=4 SV=1	-0.322703	0.191572	-4.60975	-2.802	-3.33294	-3.02638	-2.78714	-3.96306	4	4	4	16.5	16.5	16.5	39.622	0	16.583	37612000	6
	Q5ZT55	tr|Q5ZT55|Q5ZT55_LEGPH Glutamate racemase OS=Legionella pneumophila subsp. pneumophila (strain Philadelphia 1 / ATCC 33152 / DSM 7513) OX=272624 GN=murI PE=3 SV=1	-0.327798	0.199953	-3.89033	-3.05318	-2.5822	-2.4283	-2.26639	-3.84763	4	4	4	14.6	14.6	14.6	31.303	0	13.003	64750000	10
	Q5ZS94	tr|Q5ZS94|Q5ZS94_LEGPH Carbamoyl-phosphate synthase large chain OS=Legionella pneumophila subsp. pneumophila (strain Philadelphia 1 / ATCC 33152 / DSM 7513) OX=272624 GN=carB PE=3 SV=1	-0.330432	0.799433	1.10445	1.19721	1.32722	1.54209	1.22771	1.85038	44	44	44	48.5	48.5	48.5	117.78	0	323.31	6944400000	214
	Q5ZZ77	tr|Q5ZZ77|Q5ZZ77_LEGPH Lytic transglycosylase MltA domain-containing protein OS=Legionella pneumophila subsp. pneumophila (strain Philadelphia 1 / ATCC 33152 / DSM 7513) OX=272624 GN=lpg0134 PE=4 SV=1	-0.334609	0.63568	1.4048	0.667555	0.73414	1.24139	1.32988	1.23906	15	15	15	44.7	44.7	44.7	40.177	0	61.987	1040600000	54
	Q5ZVF2;Q5ZRL9	tr|Q5ZVF2|Q5ZVF2_LEGPH Coiled-coil-containing protein OS=Legionella pneumophila subsp. pneumophila (strain Philadelphia 1 / ATCC 33152 / DSM 7513) OX=272624 GN=legC5 PE=4 SV=1	-0.337601	0.492107	-0.221699	0.50762	0.696146	0.831121	0.469763	0.693985	12	12	12	21	21	21	98.487	0	70.177	1213300000	56
	Q5ZZB4	tr|Q5ZZB4|Q5ZZB4_LEGPH Alkylphosphonate uptake protein PhnA OS=Legionella pneumophila subsp. pneumophila (strain Philadelphia 1 / ATCC 33152 / DSM 7513) OX=272624 GN=lpg0097 PE=3 SV=1	-0.3413	0.179112	-4.53328	-3.25261	-2.12138	-2.59709	-3.00773	-3.27855	5	5	5	35.4	35.4	35.4	12.562	0	14.891	65732000	9
	Q5ZX32	tr|Q5ZX32|Q5ZX32_LEGPH Uncharacterized protein OS=Legionella pneumophila subsp. pneumophila (strain Philadelphia 1 / ATCC 33152 / DSM 7513) OX=272624 GN=lpg0901 PE=4 SV=1	-0.341774	0.161366	0.676155	-0.503614	-0.837805	-0.0646076	1.32641	-0.901739	12	12	12	80.3	80.3	80.3	25.325	0	149.18	1420300000	72
	Q5ZST9	tr|Q5ZST9|Q5ZST9_LEGPH Malonate decarboxylase acyl carrier protein OS=Legionella pneumophila subsp. pneumophila (strain Philadelphia 1 / ATCC 33152 / DSM 7513) OX=272624 GN=mdcB PE=3 SV=1	-0.346297	0.163135	-4.37359	-3.99203	-1.8929	-3.43598	-3.06342	-2.72023	2	2	2	4.2	4.2	4.2	44.419	0.00073801	3.3426	33905000	4
	Q5ZYH5	sp|Q5ZYH5|RIMM_LEGPH Ribosome maturation factor RimM OS=Legionella pneumophila subsp. pneumophila (strain Philadelphia 1 / ATCC 33152 / DSM 7513) OX=272624 GN=rimM PE=3 SV=1	-0.346408	0.273103	0.416515	-1.3024	-0.712463	-0.188635	-0.0704136	-0.300075	6	6	6	38.5	38.5	38.5	19.229	0	53.57	801770000	37
	Q5ZSK8	tr|Q5ZSK8|Q5ZSK8_LEGPH SdeD OS=Legionella pneumophila subsp. pneumophila (strain Philadelphia 1 / ATCC 33152 / DSM 7513) OX=272624 GN=lpg2509 PE=1 SV=1	-0.34881	0.897781	2.3185	2.15972	2.61293	2.85342	2.46679	2.81737	22	22	19	50.9	50.9	44.3	45.106	0	219.28	7176400000	149
	Q5ZXN2	tr|Q5ZXN2|Q5ZXN2_LEGPH Outer membrane protein TolC OS=Legionella pneumophila subsp. pneumophila (strain Philadelphia 1 / ATCC 33152 / DSM 7513) OX=272624 GN=lpg0699 PE=3 SV=1	-0.354561	0.159526	1.55584	1.48441	1.22694	1.22286	0.702684	3.40534	14	14	14	37.1	37.1	37.1	50.691	0	78.906	1581700000	34
	Q5ZYZ6	tr|Q5ZYZ6|Q5ZYZ6_LEGPH Transcriptional regulator	-0.355111	0.22168	-3.84734	-2.95619	-4.90139	-4.03836	-3.50532	-3.09592	2	2	2	12.2	12.2	12.2	32.964	0	4.3424	45936000	7
	Q5ZUY6	tr|Q5ZUY6|Q5ZUY6_LEGPH ATP-grasp fold RimK-type domain-containing protein OS=Legionella pneumophila subsp. pneumophila (strain Philadelphia 1 / ATCC 33152 / DSM 7513) OX=272624 GN=lpg1656 PE=4 SV=1	-0.360147	0.23772	-3.64046	-4.61985	-3.65092	-4.54614	-3.44826	-2.83638	3	3	3	7.3	7.3	7.3	37.093	0	4.0732	25228000	6
	Q5ZWM9	tr|Q5ZWM9|Q5ZWM9_LEGPH Guanylate cyclase OS=Legionella pneumophila subsp. pneumophila (strain Philadelphia 1 / ATCC 33152 / DSM 7513) OX=272624 GN=lpg1056 PE=4 SV=1	-0.369544	0.320176	-2.23268	-3.04844	-3.60409	-2.85449	-2.84079	-2.08129	2	2	2	14.4	14.4	14.4	20.519	0	6.0564	60255000	8
	Q5ZT11	tr|Q5ZT11|Q5ZT11_LEGPH Heme chaperone HemW OS=Legionella pneumophila subsp. pneumophila (strain Philadelphia 1 / ATCC 33152 / DSM 7513) OX=272624 GN=lpg2354 PE=3 SV=1	-0.372835	0.40448	-3.68347	-3.31753	-3.93999	-3.16897	-2.73358	-3.91993	3	3	3	16	16	16	43.037	0	7.2567	40814000	7
	Q5ZXC7	tr|Q5ZXC7|Q5ZXC7_LEGPH Phosphoenolpyruvate synthase OS=Legionella pneumophila subsp. pneumophila (strain Philadelphia 1 / ATCC 33152 / DSM 7513) OX=272624 GN=lpg0805 PE=3 SV=1	-0.377976	1.18266	1.85489	2.16927	1.72285	2.37076	2.15176	2.35842	39	39	39	56	56	56	87.825	0	323.31	7240200000	207
	Q5ZUM7	tr|Q5ZUM7|Q5ZUM7_LEGPH DNA translocase FtsK OS=Legionella pneumophila subsp. pneumophila (strain Philadelphia 1 / ATCC 33152 / DSM 7513) OX=272624 GN=ftsK PE=3 SV=1	-0.381215	0.282186	-0.568308	-2.26009	-1.96128	-1.23207	-0.937242	-1.47671	12	12	12	17.1	17.1	17.1	86.881	0	42.026	359300000	32
	Q5ZUT6	tr|Q5ZUT6|Q5ZUT6_LEGPH Arginine/ornithine succinyltransferase OS=Legionella pneumophila subsp. pneumophila (strain Philadelphia 1 / ATCC 33152 / DSM 7513) OX=272624 GN=lpg1706 PE=4 SV=1	-0.384484	0.171549	-3.95179	-2.49724	-2.94623	-2.42279	-1.67569	-4.14332	11	11	11	48.7	48.7	48.7	39.578	0	30.241	125380000	18
	Q5ZVV7	tr|Q5ZVV7|Q5ZVV7_LEGPH Pseudouridine synthase OS=Legionella pneumophila subsp. pneumophila (strain Philadelphia 1 / ATCC 33152 / DSM 7513) OX=272624 GN=rluD PE=3 SV=1	-0.38574	0.216791	-3.5568	-2.16415	-3.64306	-2.79186	-1.84386	-3.57107	5	5	5	21.5	21.5	21.5	36.336	0	43.698	89659000	9
	Q5ZT64	tr|Q5ZT64|Q5ZT64_LEGPH Hypothetical Smr domain protein OS=Legionella pneumophila subsp. pneumophila (strain Philadelphia 1 / ATCC 33152 / DSM 7513) OX=272624 GN=lpg2301 PE=4 SV=1	-0.395524	0.565415	-3.42803	-2.7847	-3.38862	-3.26021	-2.51266	-2.64191	2	2	2	11.2	11.2	11.2	29.712	0.0028756	2.9185	49629000	6
	Q5ZTI0	tr|Q5ZTI0|Q5ZTI0_LEGPH BG:DS09218.5 gene product OS=Legionella pneumophila subsp. pneumophila (strain Philadelphia 1 / ATCC 33152 / DSM 7513) OX=272624 GN=lpg2182 PE=4 SV=1	-0.39806	0.23016	-5.46621	-3.96173	-3.16449	-3.8631	-3.86515	-3.67001	3	3	3	15.1	15.1	15.1	30.439	0	6.5225	31193000	4
	Q5ZT66	tr|Q5ZT66|Q5ZT66_LEGPH RNA polymerase-associated protein RapA OS=Legionella pneumophila subsp. pneumophila (strain Philadelphia 1 / ATCC 33152 / DSM 7513) OX=272624 GN=hepA PE=3 SV=1	-0.398711	0.165189	-5.29742	-3.00111	-3.13411	-2.3684	-3.91179	-3.95632	5	5	5	4.5	4.5	4.5	109.44	0	6.1587	40535000	7
	Q5ZVS5	tr|Q5ZVS5|Q5ZVS5_LEGPH DUF4124 domain-containing protein OS=Legionella pneumophila subsp. pneumophila (strain Philadelphia 1 / ATCC 33152 / DSM 7513) OX=272624 GN=lpg1365 PE=4 SV=1	-0.400311	0.233545	-4.62915	-3.57364	-2.34072	-3.3045	-3.16171	-2.87637	2	2	2	23.1	23.1	23.1	20.676	0	34.394	35029000	4
	Q5ZT41	tr|Q5ZT41|Q5ZT41_LEGPH L-gulono-gamma-lactone oxidase OS=Legionella pneumophila subsp. pneumophila (strain Philadelphia 1 / ATCC 33152 / DSM 7513) OX=272624 GN=lpg2324 PE=4 SV=1	-0.402934	0.159277	-0.347897	-2.78	-3.20884	-2.16606	-1.07503	-1.88685	10	10	10	18.8	18.8	18.8	71.416	0	30.572	298480000	29
	Q5ZRE9	sp|Q5ZRE9|UBID_LEGPH 3-octaprenyl-4-hydroxybenzoate carboxy-lyase OS=Legionella pneumophila subsp. pneumophila (strain Philadelphia 1 / ATCC 33152 / DSM 7513) OX=272624 GN=ubiD PE=3 SV=1	-0.40501	0.166685	-5.02518	-3.28205	-3.43354	-2.70322	-4.95947	-2.86305	7	7	7	20.3	20.3	20.3	55.04	0	66.332	68070000	10
	Q5ZXM9	sp|Q5ZXM9|TDH_LEGPH L-threonine 3-dehydrogenase OS=Legionella pneumophila subsp. pneumophila (strain Philadelphia 1 / ATCC 33152 / DSM 7513) OX=272624 GN=tdh PE=3 SV=2	-0.406915	0.46268	1.22888	1.92521	1.94189	2.00559	1.64546	2.66567	10	10	10	47.1	47.1	47.1	37.21	0	296.3	4511200000	71
	Q5ZV43	tr|Q5ZV43|Q5ZV43_LEGPH Thiolase OS=Legionella pneumophila subsp. pneumophila (strain Philadelphia 1 / ATCC 33152 / DSM 7513) OX=272624 GN=lpg1597 PE=3 SV=1	-0.408128	0.532186	-2.87123	-3.58352	-3.71992	-2.84634	-3.39944	-2.70451	7	7	7	17.1	17.1	17.1	47.066	0	13.092	91480000	16
	Q5ZYT4	tr|Q5ZYT4|Q5ZYT4_LEGPH Sensory box protein	-0.409297	0.455447	-2.9287	-4.11529	-3.45847	-3.24374	-2.73315	-3.29769	3	3	3	7.2	7.2	7.2	84.491	0	4.5428	43426000	7
	Q5ZXW5	tr|Q5ZXW5|Q5ZXW5_LEGPH NADPH-dependent 7-cyano-7-deazaguanine reductase OS=Legionella pneumophila subsp. pneumophila (strain Philadelphia 1 / ATCC 33152 / DSM 7513) OX=272624 GN=queF PE=3 SV=1	-0.419173	0.222255	-0.79772	-1.59291	0.706209	0.122423	-0.731838	0.18251	10	10	10	26.9	26.9	26.9	47.722	0	80.188	882030000	38
	Q5ZUE5	tr|Q5ZUE5|Q5ZUE5_LEGPH Uridine kinase OS=Legionella pneumophila subsp. pneumophila (strain Philadelphia 1 / ATCC 33152 / DSM 7513) OX=272624 GN=udk PE=3 SV=1	-0.427443	0.222014	-4.31097	-3.06471	-1.77488	-2.28842	-2.82059	-2.75922	3	3	3	16.7	16.7	16.7	27.862	0	4.559	53407000	7
	Q5ZRL8	tr|Q5ZRL8|Q5ZRL8_LEGPH Pteridine reductase 1 OS=Legionella pneumophila subsp. pneumophila (strain Philadelphia 1 / ATCC 33152 / DSM 7513) OX=272624 GN=lpg2863 PE=4 SV=1	-0.427995	1.10284	-2.63887	-3.01567	-2.72574	-2.64708	-2.18615	-2.26306	7	7	7	39	39	39	28.188	0	16.358	188760000	18
	Q5ZRX0	sp|Q5ZRX0|RECR_LEGPH Recombination protein RecR OS=Legionella pneumophila subsp. pneumophila (strain Philadelphia 1 / ATCC 33152 / DSM 7513) OX=272624 GN=recR PE=3 SV=1	-0.430118	0.424588	-4.3743	-3.2485	-3.13794	-2.93421	-3.03194	-3.50424	3	3	3	18.1	18.1	18.1	21.895	0	7.7578	51911000	10
	Q5ZYX6	tr|Q5ZYX6|Q5ZYX6_LEGPH CENP-V/GFA domain-containing protein OS=Legionella pneumophila subsp. pneumophila (strain Philadelphia 1 / ATCC 33152 / DSM 7513) OX=272624 GN=lpg0235 PE=3 SV=1	-0.432003	0.375672	-3.25983	-3.37365	-3.64392	-2.72491	-2.3506	-3.90588	4	4	4	28.7	28.7	28.7	19.095	0	11.149	72490000	11
	Q5ZSB1	sp|Q5ZSB1|LPXC_LEGPH UDP-3-O-acyl-N-acetylglucosamine deacetylase OS=Legionella pneumophila subsp. pneumophila (strain Philadelphia 1 / ATCC 33152 / DSM 7513) OX=272624 GN=lpxC PE=3 SV=1	-0.435913	0.963391	-2.09114	-2.49778	-2.79532	-1.92773	-2.02371	-2.12506	4	4	4	18.4	18.4	18.4	34.153	0	21.771	90818000	7
	Q5ZUU4	tr|Q5ZUU4|Q5ZUU4_LEGPH ProQ-like	-0.447402	0.840902	2.69145	2.47334	3.10484	3.37903	3.35529	2.87752	14	14	14	69.1	69.1	69.1	14.397	0	323.31	10139000000	142
	Q5ZYV3	tr|Q5ZYV3|Q5ZYV3_LEGPH Uncharacterized protein OS=Legionella pneumophila subsp. pneumophila (strain Philadelphia 1 / ATCC 33152 / DSM 7513) OX=272624 GN=lpg0258 PE=4 SV=1	-0.448909	0.20479	-4.06918	-4.46884	-1.95222	-3.09663	-3.58882	-2.45805	3	3	3	6.5	6.5	6.5	70.908	0	11.416	52583000	9
	Q5ZUD8	sp|Q5ZUD8|TIG_LEGPH Trigger factor OS=Legionella pneumophila subsp. pneumophila (strain Philadelphia 1 / ATCC 33152 / DSM 7513) OX=272624 GN=tig PE=3 SV=1	-0.452095	1.24473	3.74333	3.32102	3.87835	4.15246	4.09823	4.0483	56	56	56	81.9	81.9	81.9	50.79	0	323.31	38183000000	548
	Q5ZTY2	sp|Q5ZTY2|GRPE_LEGPH Protein GrpE OS=Legionella pneumophila subsp. pneumophila (strain Philadelphia 1 / ATCC 33152 / DSM 7513) OX=272624 GN=grpE PE=3 SV=1	-0.45293	1.17374	2.47454	2.50357	2.1631	3.08496	2.83262	2.58243	8	8	8	53	53	53	22.935	0	159.55	6615600000	92
	Q5ZXM7	tr|Q5ZXM7|Q5ZXM7_LEGPH Enhanced entry protein EnhA OS=Legionella pneumophila subsp. pneumophila (strain Philadelphia 1 / ATCC 33152 / DSM 7513) OX=272624 GN=enhA PE=3 SV=1	-0.45395	0.230973	0.262547	-2.35206	-1.0643	-0.362896	-0.892563	-0.536505	10	10	10	40.9	40.9	40.9	22.917	0	23.451	553700000	47
	Q5ZSQ6	tr|Q5ZSQ6|Q5ZSQ6_LEGPH IrrE N-terminal-like domain-containing protein OS=Legionella pneumophila subsp. pneumophila (strain Philadelphia 1 / ATCC 33152 / DSM 7513) OX=272624 GN=lpg2461 PE=4 SV=1	-0.455803	0.194395	-3.66654	-3.03484	-2.30186	-2.57186	-1.13106	-3.93291	3	3	3	13.7	13.7	13.7	24.866	0	8.1723	72367000	6
	Q5ZWS0	tr|Q5ZWS0|Q5ZWS0_LEGPH Uncharacterized protein OS=Legionella pneumophila subsp. pneumophila (strain Philadelphia 1 / ATCC 33152 / DSM 7513) OX=272624 GN=yueD PE=4 SV=1	-0.465492	0.417028	-2.12298	-3.65925	-2.64821	-2.15978	-2.23157	-2.64261	4	4	4	19.3	19.3	19.3	20.201	0	34.313	121370000	12
	Q5ZRK9	sp|Q5ZRK9|RPPH_LEGPH RNA pyrophosphohydrolase OS=Legionella pneumophila subsp. pneumophila (strain Philadelphia 1 / ATCC 33152 / DSM 7513) OX=272624 GN=rppH PE=3 SV=1	-0.466094	0.198214	-4.15567	-4.62161	-1.79631	-3.26395	-2.59643	-3.31494	5	5	5	24	24	24	20.709	0	11.274	64246000	12
	Q5ZT15	tr|Q5ZT15|Q5ZT15_LEGPH Thioredoxin peroxidase OS=Legionella pneumophila subsp. pneumophila (strain Philadelphia 1 / ATCC 33152 / DSM 7513) OX=272624 GN=lpg2350 PE=4 SV=1	-0.467813	0.966446	1.66304	2.31623	1.93997	2.58723	2.19264	2.54281	17	17	17	70.8	70.8	70.8	24.17	0	323.31	7008900000	132
	Q5ZZA1	tr|Q5ZZA1|Q5ZZA1_LEGPH 2-oxoacid dehydrogenase acyltransferase catalytic domain-containing protein OS=Legionella pneumophila subsp. pneumophila (strain Philadelphia 1 / ATCC 33152 / DSM 7513) OX=272624 GN=lpg0110 PE=4 SV=1	-0.467903	0.55735	1.94138	1.26853	0.836407	1.54123	1.73387	2.17493	23	23	23	53.2	53.2	53.2	70.024	0	206.85	2866600000	89
	Q3V870	sp|Q3V870|PDXJ_LEGPH Pyridoxine 5-phosphate synthase OS=Legionella pneumophila subsp. pneumophila (strain Philadelphia 1 / ATCC 33152 / DSM 7513) OX=272624 GN=pdxJ PE=3 SV=2	-0.470516	0.641196	0.980627	1.04414	1.6921	1.68204	1.30665	2.13972	16	16	16	77.4	77.4	77.4	27.829	0	317.27	4566900000	117
	Q5ZYX3	tr|Q5ZYX3|Q5ZYX3_LEGPH Glycine betaine aldehyde dehydrogenase OS=Legionella pneumophila subsp. pneumophila (strain Philadelphia 1 / ATCC 33152 / DSM 7513) OX=272624 GN=gbsA PE=3 SV=1	-0.470528	0.696738	1.58784	1.41038	2.02056	1.91009	1.87961	2.64067	30	30	30	56.6	56.6	56.6	52.944	0	303.94	7628000000	190
	Q5ZS92	tr|Q5ZS92|Q5ZS92_LEGPH NAD(P)/FAD-dependent oxidoreductase OS=Legionella pneumophila subsp. pneumophila (strain Philadelphia 1 / ATCC 33152 / DSM 7513) OX=272624 GN=lpg2627 PE=4 SV=1	-0.482573	0.154025	-4.2719	-2.16087	-3.64308	-4.85451	-1.82476	-1.94887	2	2	2	6.4	6.4	6.4	43.833	0	5.7099	70427000	6
	Q5ZZC3	tr|Q5ZZC3|Q5ZZC3_LEGPH Glutamine ABC transporter OS=Legionella pneumophila subsp. pneumophila (strain Philadelphia 1 / ATCC 33152 / DSM 7513) OX=272624 GN=lpg0088 PE=4 SV=1	-0.482818	0.250919	-4.53935	-2.79171	-2.44288	-2.06015	-3.44952	-2.81582	3	3	3	10.1	10.1	10.1	28.845	0	6.4118	74672000	7
	Q5ZWQ7	tr|Q5ZWQ7|Q5ZWQ7_LEGPH Chemiosmotic efflux system C protein B OS=Legionella pneumophila subsp. pneumophila (strain Philadelphia 1 / ATCC 33152 / DSM 7513) OX=272624 GN=lpg1028 PE=3 SV=1	-0.507437	0.211047	-0.42005	-2.27169	-3.49236	-1.05631	-1.63529	-1.97019	5	2	2	19.3	10.2	10.2	35.173	0	5.6154	180630000	6
	Q5ZT87	tr|Q5ZT87|Q5ZT87_LEGPH DUF541 domain-containing protein OS=Legionella pneumophila subsp. pneumophila (strain Philadelphia 1 / ATCC 33152 / DSM 7513) OX=272624 GN=lpg2275 PE=4 SV=1	-0.510941	0.470532	1.07152	2.52496	2.32156	2.60364	2.24063	2.60659	15	15	15	63.8	63.8	63.8	26.365	0	311.72	6469900000	93
	Q5ZRX2	tr|Q5ZRX2|Q5ZRX2_LEGPH DNA polymerase III subunit gamma/tau OS=Legionella pneumophila subsp. pneumophila (strain Philadelphia 1 / ATCC 33152 / DSM 7513) OX=272624 GN=dnaZX PE=3 SV=1	-0.513348	0.280588	-4.71657	-2.23471	-3.91385	-3.15668	-2.93956	-3.22885	2	2	2	5	5	5	62.017	0	12.15	33192000	6
	Q5ZV03	tr|Q5ZV03|Q5ZV03_LEGPH Uncharacterized protein OS=Legionella pneumophila subsp. pneumophila (strain Philadelphia 1 / ATCC 33152 / DSM 7513) OX=272624 GN=lpg1639 PE=4 SV=1	-0.520088	0.292884	-0.693134	-1.30993	0.672026	0.563705	-0.753595	0.419113	13	13	13	31.3	31.3	31.3	50.872	0	66.061	695820000	37
	Q5ZWY0	tr|Q5ZWY0|Q5ZWY0_LEGPH Transcription-repair-coupling factor OS=Legionella pneumophila subsp. pneumophila (strain Philadelphia 1 / ATCC 33152 / DSM 7513) OX=272624 GN=mfd PE=3 SV=1	-0.520791	0.459249	-3.73921	-3.07479	-2.28574	-2.88147	-2.62341	-2.03249	11	11	11	11.2	11.2	11.2	131.63	0	23.836	154360000	19
	Q5ZV82	tr|Q5ZV82|Q5ZV82_LEGPH Pyruvate dehydrogenase E1 component subunit alpha OS=Legionella pneumophila subsp. pneumophila (strain Philadelphia 1 / ATCC 33152 / DSM 7513) OX=272624 GN=pdhA PE=4 SV=1	-0.521327	0.752474	2.48793	2.76448	3.27738	3.53721	2.93018	3.62637	19	19	19	66.5	66.5	66.5	40.587	0	323.31	13756000000	164
	Q5ZW94	tr|Q5ZW94|Q5ZW94_LEGPH ThiJ/PfpI family OS=Legionella pneumophila subsp. pneumophila (strain Philadelphia 1 / ATCC 33152 / DSM 7513) OX=272624 GN=lpg1192 PE=4 SV=1	-0.523946	0.261478	-1.04356	-3.45889	-3.18985	-2.50464	-1.79607	-1.81975	2	2	2	4.4	4.4	4.4	28.454	0	13.587	100320000	8
	Q5ZZ83	tr|Q5ZZ83|Q5ZZ83_LEGPH 3-hydroxyisobutyrate dehydrogenase OS=Legionella pneumophila subsp. pneumophila (strain Philadelphia 1 / ATCC 33152 / DSM 7513) OX=272624 GN=lpg0128 PE=3 SV=1	-0.525778	0.266171	1.88106	-0.295713	2.16584	1.84319	1.97198	1.51336	8	8	8	35.1	35.1	35.1	32.299	0	323.31	1805100000	37
	Q5ZUQ6	sp|Q5ZUQ6|GATB_LEGPH Aspartyl/glutamyl-tRNA(Asn/Gln) amidotransferase subunit B OS=Legionella pneumophila subsp. pneumophila (strain Philadelphia 1 / ATCC 33152 / DSM 7513) OX=272624 GN=gatB PE=3 SV=1	-0.5285	0.508602	-1.59737	-1.98645	-0.536207	-0.962465	-1.00352	-0.568539	13	13	13	33.5	33.5	33.5	53.617	0	108.44	539330000	41
	Q5ZYL7	sp|Q5ZYL7|RL17_LEGPH Large ribosomal subunit protein bL17 OS=Legionella pneumophila subsp. pneumophila (strain Philadelphia 1 / ATCC 33152 / DSM 7513) OX=272624 GN=rplQ PE=3 SV=1	-0.529373	0.699197	-1.72329	-2.12983	-2.13109	-0.832083	-1.74478	-1.81923	5	5	5	33.9	33.9	33.9	14.449	0	21.862	147710000	16
	Q5ZW88	sp|Q5ZW88|HIS81_LEGPH Histidinol-phosphate aminotransferase 1 OS=Legionella pneumophila subsp. pneumophila (strain Philadelphia 1 / ATCC 33152 / DSM 7513) OX=272624 GN=hisC1 PE=3 SV=1	-0.529998	0.673351	-3.2159	-3.82884	-4.29968	-3.06454	-3.09698	-3.59291	2	2	2	3.8	3.8	3.8	41.329	0.005694	2.6842	30424000	6
	Q5ZT21	sp|Q5ZT21|MAVE_LEGPH Effector protein MavE OS=Legionella pneumophila subsp. pneumophila (strain Philadelphia 1 / ATCC 33152 / DSM 7513) OX=272624 GN=mavE PE=1 SV=1	-0.532881	0.569241	-4.4131	-3.69439	-3.06032	-3.46578	-2.98533	-3.11805	3	3	3	24.5	24.5	24.5	23.928	0	11.187	46727000	9
	Q5ZXE7	tr|Q5ZXE7|Q5ZXE7_LEGPH Phosphopantetheine-protein transferase OS=Legionella pneumophila subsp. pneumophila (strain Philadelphia 1 / ATCC 33152 / DSM 7513) OX=272624 GN=lpg0784 PE=4 SV=1	-0.539148	0.238487	-1.85935	-2.75273	-4.49278	-2.44541	-1.75798	-3.28402	8	8	8	39.6	39.6	39.6	28.467	0	31.716	140110000	17
	Q5ZSV5	tr|Q5ZSV5|Q5ZSV5_LEGPH Uncharacterized protein OS=Legionella pneumophila subsp. pneumophila (strain Philadelphia 1 / ATCC 33152 / DSM 7513) OX=272624 GN=lpg2411 PE=4 SV=1	-0.539699	0.0826899	0.211937	4.40315	-3.21559	1.27195	-0.299181	2.04582	9	9	9	27.6	27.6	27.6	32.495	0	52.09	959900000	19
	Q5ZUC3	tr|Q5ZUC3|Q5ZUC3_LEGPH Microtubule binding protein	-0.544782	0.289088	-2.61748	-3.31661	-3.28647	-2.02847	-3.96044	-1.5973	3	3	3	6.9	6.9	6.9	46.507	0	4.4978	97205000	4
	Q5ZTH2	tr|Q5ZTH2|Q5ZTH2_LEGPH IcmL-like OS=Legionella pneumophila subsp. pneumophila (strain Philadelphia 1 / ATCC 33152 / DSM 7513) OX=272624 GN=lpg2190 PE=4 SV=1	-0.545615	0.131048	-5.30413	-2.3354	-0.100456	-1.5794	-2.50706	-2.01668	4	4	4	10	10	10	70.486	0	7.4219	83907000	8
	Q5ZY13	tr|Q5ZY13|Q5ZY13_LEGPH PHA accumulation regulator DNA-binding N-terminal domain-containing protein OS=Legionella pneumophila subsp. pneumophila (strain Philadelphia 1 / ATCC 33152 / DSM 7513) OX=272624 GN=lpg0562 PE=4 SV=1	-0.557422	0.747299	-3.07154	-3.64874	-2.87245	-2.82597	-2.95149	-2.14301	3	3	3	20.5	20.5	20.5	15.714	0	17.332	47099000	7
	Q5ZYQ4	sp|Q5ZYQ4|RL11_LEGPH Large ribosomal subunit protein uL11 OS=Legionella pneumophila subsp. pneumophila (strain Philadelphia 1 / ATCC 33152 / DSM 7513) OX=272624 GN=rplK PE=3 SV=1	-0.562766	1.12902	3.10146	2.42897	2.65526	3.5167	3.08032	3.27697	12	12	12	62.5	62.5	62.5	15.089	0	71.959	7916600000	86
	Q5ZUZ2	tr|Q5ZUZ2|Q5ZUZ2_LEGPH Myo-inositol catabolism protein IolD OS=Legionella pneumophila subsp. pneumophila (strain Philadelphia 1 / ATCC 33152 / DSM 7513) OX=272624 GN=iolD PE=3 SV=1	-0.568947	0.281993	-4.79941	-2.58964	-3.53065	-4.07165	-2.55963	-2.58158	7	7	7	15.4	15.4	15.4	69.564	0	37.009	78667000	11
	Q5ZS47	tr|Q5ZS47|Q5ZS47_LEGPH Zinc protease (Peptidase	-0.575919	0.710465	-0.924835	-0.187084	0	0.58423	0.269527	-0.237921	11	11	11	40.6	40.6	40.6	47.821	0	100.4	967670000	47
	Q5ZUP0	tr|Q5ZUP0|Q5ZUP0_LEGPH UDP-N-acetylmuramate--L-alanyl-gamma-D-glutamyl-meso-2	-0.587694	0.392619	-4.42386	-3.84133	-2.99646	-3.54885	-2.21815	-3.73157	7	7	7	17.8	17.8	17.8	50.071	0	13.938	146800000	9
	Q5ZY30	tr|Q5ZY30|Q5ZY30_LEGPH Ribose-phosphate pyrophosphokinase OS=Legionella pneumophila subsp. pneumophila (strain Philadelphia 1 / ATCC 33152 / DSM 7513) OX=272624 GN=prsA PE=1 SV=1	-0.606037	0.739573	0.923988	0.454472	1.64988	1.86622	1.60796	1.37227	19	19	19	71.7	71.7	71.7	34.128	0	215.02	2686900000	80
	Q5ZU04	sp|Q5ZU04|QUEA_LEGPH S-adenosylmethionine:tRNA ribosyltransferase-isomerase OS=Legionella pneumophila subsp. pneumophila (strain Philadelphia 1 / ATCC 33152 / DSM 7513) OX=272624 GN=queA PE=3 SV=2	-0.607744	0.253561	-3.03646	-4.6387	-1.36624	-2.53318	-2.18	-2.50498	4	4	4	12.8	12.8	12.8	37.835	0	9.4378	78192000	10
	Q5ZSM4	tr|Q5ZSM4|Q5ZSM4_LEGPH Small heat shock protein HspC2 OS=Legionella pneumophila subsp. pneumophila (strain Philadelphia 1 / ATCC 33152 / DSM 7513) OX=272624 GN=lpg2493 PE=3 SV=1	-0.625584	0.433623	-3.20808	-3.43117	-4.98375	-3.29036	-3.68377	-2.77212	2	2	2	9.8	9.8	9.8	18.861	0.0057266	2.7827	40356000	6
	Q5ZRB7	tr|Q5ZRB7|Q5ZRB7_LEGPH Alkyl hydroperoxide reductase C OS=Legionella pneumophila subsp. pneumophila (strain Philadelphia 1 / ATCC 33152 / DSM 7513) OX=272624 GN=lpg2965 PE=3 SV=1	-0.627186	0.617707	3.39289	2.46069	3.97092	4.07125	3.66858	3.96623	16	16	16	91	91	91	22.165	0	323.31	16563000000	163
	Q5ZUP5	tr|Q5ZUP5|Q5ZUP5_LEGPH Inositol-1-monophosphatase OS=Legionella pneumophila subsp. pneumophila (strain Philadelphia 1 / ATCC 33152 / DSM 7513) OX=272624 GN=suhB PE=3 SV=1	-0.62867	0.479563	0.631792	-1.18	-0.881615	0.064703	0.34767	0.0438137	10	10	10	48.3	48.3	48.3	28.837	0	96.655	754260000	31
	Q5ZRQ7	sp|Q5ZRQ7|NADK_LEGPH NAD kinase OS=Legionella pneumophila subsp. pneumophila (strain Philadelphia 1 / ATCC 33152 / DSM 7513) OX=272624 GN=nadK PE=3 SV=1	-0.628984	0.908144	0.611311	1.19757	1.24517	1.4975	1.30691	2.13659	9	9	9	46.1	46.1	46.1	33.089	0	304.09	2136100000	49
	Q5ZYS1	tr|Q5ZYS1|Q5ZYS1_LEGPH Lipoprotein OS=Legionella pneumophila subsp. pneumophila (strain Philadelphia 1 / ATCC 33152 / DSM 7513) OX=272624 GN=lpg0290 PE=4 SV=1	-0.631651	0.239629	-3.94608	-1.81709	-3.43072	-3.0849	-0.809328	-3.40471	5	5	5	13.7	13.7	13.7	44.566	0	6.2944	110580000	9
	Q5ZXG3	tr|Q5ZXG3|Q5ZXG3_LEGPH Spore coat polysaccharide biosynthesis protein E (NeuB) OS=Legionella pneumophila subsp. pneumophila (strain Philadelphia 1 / ATCC 33152 / DSM 7513) OX=272624 GN=lpg0768 PE=4 SV=1	-0.634371	0.872861	-1.84618	-2.94987	-2.18162	-1.83484	-1.7079	-1.53182	4	4	4	14.3	14.3	14.3	40.567	0	30.812	193900000	12
	Q5ZUE8	tr|Q5ZUE8|Q5ZUE8_LEGPH Rhodanese domain protein OS=Legionella pneumophila subsp. pneumophila (strain Philadelphia 1 / ATCC 33152 / DSM 7513) OX=272624 GN=lpg1850 PE=4 SV=1	-0.635796	0.248771	-1.93204	0.194712	-2.91497	-1.1276	-0.0929985	-1.52432	4	4	4	29.3	29.3	29.3	13.407	0	11.14	241510000	14
	Q5ZXX9	tr|Q5ZXX9|Q5ZXX9_LEGPH ABC transporter	-0.636861	0.42401	-1.09744	-2.83849	-0.786797	-1.00023	-0.988943	-0.822969	20	20	20	43.4	43.4	43.4	53.584	0	148.42	947620000	90
	Q5ZRB3	tr|Q5ZRB3|Q5ZRB3_LEGPH Metallo-beta-lactamase domain-containing protein OS=Legionella pneumophila subsp. pneumophila (strain Philadelphia 1 / ATCC 33152 / DSM 7513) OX=272624 GN=lpg2969 PE=4 SV=1	-0.642285	0.371565	-4.05906	-3.34443	-1.77811	-2.34216	-2.91065	-2.00193	3	3	3	8.8	8.8	8.8	29.689	0	4.1209	72792000	9
	Q5ZX01	sp|Q5ZX01|AROK_LEGPH Shikimate kinase OS=Legionella pneumophila subsp. pneumophila (strain Philadelphia 1 / ATCC 33152 / DSM 7513) OX=272624 GN=aroK PE=3 SV=1	-0.642585	0.7148	-0.74448	-0.874256	-1.65569	0.0304623	-0.386805	-0.990328	7	7	7	42.9	42.9	42.9	19.828	0	37.688	300400000	17
	Q5ZTY5	tr|Q5ZTY5|Q5ZTY5_LEGPH Carbamoyl-phosphate synthase small chain OS=Legionella pneumophila subsp. pneumophila (strain Philadelphia 1 / ATCC 33152 / DSM 7513) OX=272624 GN=carA PE=3 SV=1	-0.643023	0.935256	-0.188604	0.42132	0.500929	1.0874	0.416489	1.15883	11	11	11	45.7	45.7	45.7	40.669	0	170.27	1775700000	73
	Q5ZXH9	sp|Q5ZXH9|NEUBH_LEGPH N	-0.648434	0.547786	-0.366562	-1.39249	-1.83512	-0.417389	-0.123957	-1.10753	8	8	8	24.7	24.7	24.7	38.99	0	28.877	513230000	31
	Q5ZUI5	tr|Q5ZUI5|Q5ZUI5_LEGPH Iron-sulfur cluster carrier protein OS=Legionella pneumophila subsp. pneumophila (strain Philadelphia 1 / ATCC 33152 / DSM 7513) OX=272624 GN=mrp PE=3 SV=1	-0.653016	0.56925	-3.13014	-3.15686	-1.62989	-2.11576	-1.98329	-1.8588	4	4	4	17.1	17.1	17.1	38.743	0	9.9927	118770000	8
	Q5ZR99	sp|Q5ZR99|ATPA2_LEGPH ATP synthase subunit alpha 2 OS=Legionella pneumophila subsp. pneumophila (strain Philadelphia 1 / ATCC 33152 / DSM 7513) OX=272624 GN=atpA2 PE=3 SV=1	-0.653454	0.817481	2.35182	2.1789	2.50609	2.97972	2.38913	3.62832	33	33	33	63.4	63.4	63.4	55.528	0	323.31	17283000000	259
	Q5ZRR2	tr|Q5ZRR2|Q5ZRR2_LEGPH Uncharacterized protein OS=Legionella pneumophila subsp. pneumophila (strain Philadelphia 1 / ATCC 33152 / DSM 7513) OX=272624 GN=lpg2818 PE=4 SV=1	-0.663241	0.322225	-2.7758	-0.255436	-2.41734	-1.68318	-1.15234	-0.623325	4	4	4	36.4	36.4	36.4	18.731	0	65.976	250610000	10
	Q5ZX64	tr|Q5ZX64|Q5ZX64_LEGPH Acyl CoA dehydrogenase	-0.665556	1.21297	0.973762	0.587355	1.40727	1.5957	1.51573	1.85362	28	28	28	75.5	75.5	75.5	42.999	0	278.48	5321600000	152
	Q5ZX27	tr|Q5ZX27|Q5ZX27_LEGPH Flagellar biosynthesis/type III secretory pathway chaperone OS=Legionella pneumophila subsp. pneumophila (strain Philadelphia 1 / ATCC 33152 / DSM 7513) OX=272624 GN=lpg0906 PE=3 SV=1	-0.667042	0.531699	-4.01134	-2.86722	-3.68106	-2.34684	-2.49128	-3.72038	2	2	2	21.2	21.2	21.2	18.462	0	43.428	66947000	8
	Q5ZWW6	tr|Q5ZWW6|Q5ZWW6_LEGPH Type IV secretion protein Dot OS=Legionella pneumophila subsp. pneumophila (strain Philadelphia 1 / ATCC 33152 / DSM 7513) OX=272624 GN=lpg0968 PE=1 SV=1	-0.675805	0.326252	-5.33148	-2.56213	-3.15597	-3.25411	-2.94266	-2.8254	8	8	8	14.8	14.8	14.8	65.428	0	14.697	93699000	13
	Q5ZY69	sp|Q5ZY69|UPPS_LEGPH Ditrans	-0.683519	0.415859	-4.40781	-2.1801	-3.98573	-2.5451	-3.03484	-2.94314	3	3	3	11.8	11.8	11.8	27.393	0	5.4589	37933000	7
	Q5ZRN8	tr|Q5ZRN8|Q5ZRN8_LEGPH PhoH protein (Phosphate starvation inducible protein) OS=Legionella pneumophila subsp. pneumophila (strain Philadelphia 1 / ATCC 33152 / DSM 7513) OX=272624 GN=lpg2842 PE=3 SV=1	-0.691172	0.930618	-2.78515	-3.0886	-3.45068	-2.53573	-1.86774	-2.84745	9	9	9	29.5	29.5	29.5	52.615	0	45.635	164110000	18
	Q5ZRR8	tr|Q5ZRR8|Q5ZRR8_LEGPH Sporulation protein OS=Legionella pneumophila subsp. pneumophila (strain Philadelphia 1 / ATCC 33152 / DSM 7513) OX=272624 GN=lpg2812 PE=4 SV=1	-0.693569	0.55968	-1.44939	-2.20188	-2.64067	-1.82702	-0.552399	-1.83181	15	15	15	39.4	39.4	39.4	59.673	0	80.565	489890000	34
	Q5ZTZ6	sp|Q5ZTZ6|RNPH_LEGPH Ribonuclease PH OS=Legionella pneumophila subsp. pneumophila (strain Philadelphia 1 / ATCC 33152 / DSM 7513) OX=272624 GN=rph PE=3 SV=1	-0.696971	0.740735	1.76336	1.82698	2.89336	2.95464	2.42411	3.19586	12	12	12	63.8	63.8	63.8	26.109	0	323.31	9785700000	162
	Q5ZWR3	sp|Q5ZWR3|TYPH_LEGPH Putative thymidine phosphorylase OS=Legionella pneumophila subsp. pneumophila (strain Philadelphia 1 / ATCC 33152 / DSM 7513) OX=272624 GN=lpg1022 PE=3 SV=1	-0.697646	1.24379	-3.73681	-3.31739	-3.95546	-3.00699	-3.27429	-2.63543	4	4	4	7.5	7.5	7.5	55.295	0	10.349	59984000	7
	Q5ZRE6	tr|Q5ZRE6|Q5ZRE6_LEGPH Ribosomal RNA small subunit methyltransferase E OS=Legionella pneumophila subsp. pneumophila (strain Philadelphia 1 / ATCC 33152 / DSM 7513) OX=272624 GN=lpg2936 PE=1 SV=1	-0.708657	1.16807	-1.27044	-2.22224	-1.79137	-1.10978	-0.903566	-1.14473	10	10	10	48.4	48.4	48.4	27.285	0	41.947	287080000	28
	Q5ZSE2	tr|Q5ZSE2|Q5ZSE2_LEGPH Type IV secretion protein Dot OS=Legionella pneumophila subsp. pneumophila (strain Philadelphia 1 / ATCC 33152 / DSM 7513) OX=272624 GN=lpg2577 PE=4 SV=1	-0.709127	0.925835	0.665123	1.36172	1.82868	2.22541	1.91576	1.84174	5	5	5	19.8	19.8	19.8	28.347	0	35.596	2110200000	41
	Q5ZTC3	tr|Q5ZTC3|Q5ZTC3_LEGPH SidE PDE domain-containing protein OS=Legionella pneumophila subsp. pneumophila (strain Philadelphia 1 / ATCC 33152 / DSM 7513) OX=272624 GN=lpg2239 PE=4 SV=1	-0.709225	0.636439	-2.74931	-3.40752	-2.81845	-2.34599	-3.04054	-1.46107	7	7	7	6.2	6.2	6.2	148.94	0	9.8399	88853000	12
	Q5ZVG4	tr|Q5ZVG4|Q5ZVG4_LEGPH Putative regulatory protein FmdB Zinc ribbon domain-containing protein OS=Legionella pneumophila subsp. pneumophila (strain Philadelphia 1 / ATCC 33152 / DSM 7513) OX=272624 GN=lpg1476 PE=4 SV=1	-0.709635	0.557506	-1.02418	-0.220274	0.668171	0.853765	0.741991	-0.0431328	5	5	5	56.7	56.7	56.7	11.366	0	34.05	736600000	26
	Q5ZTA1	tr|Q5ZTA1|Q5ZTA1_LEGPH Phosphate acetyl/butyryltransferase family protein includes: (Dehydratase mit MaoC domain OS=Legionella pneumophila subsp. pneumophila (strain Philadelphia 1 / ATCC 33152 / DSM 7513) OX=272624 GN=lpg2261 PE=4 SV=1	-0.710534	1.00129	-3.2769	-2.16443	-2.90934	-1.98441	-2.04466	-2.18999	4	4	4	12	12	12	50.143	0	6.4482	91907000	5
	Q5ZY91	sp|Q5ZY91|TRMB_LEGPH tRNA (guanine-N(7)-)-methyltransferase OS=Legionella pneumophila subsp. pneumophila (strain Philadelphia 1 / ATCC 33152 / DSM 7513) OX=272624 GN=trmB PE=3 SV=1	-0.722498	0.946831	-3.11729	-3.38694	-2.94775	-2.96364	-1.8165	-2.50435	3	3	3	16.8	16.8	16.8	26.047	0	13	143060000	12
	Q5ZXM4	tr|Q5ZXM4|Q5ZXM4_LEGPH (Outer) membrane protein OS=Legionella pneumophila subsp. pneumophila (strain Philadelphia 1 / ATCC 33152 / DSM 7513) OX=272624 GN=lpg0707 PE=3 SV=1	-0.723253	1.17864	-4.1137	-3.90826	-3.53252	-3.26412	-3.44631	-2.6743	2	2	2	5.1	5.1	5.1	43.459	0	4.058	32674000	4
	Q5ZRJ2	sp|Q5ZRJ2|MNMG_LEGPH tRNA uridine 5-carboxymethylaminomethyl modification enzyme MnmG OS=Legionella pneumophila subsp. pneumophila (strain Philadelphia 1 / ATCC 33152 / DSM 7513) OX=272624 GN=mnmG PE=3 SV=1	-0.724061	0.306672	-4.0116	-2.72165	-3.53451	-1.47757	-4.4195	-2.1985	3	3	3	4.8	4.8	4.8	69.122	0.0021723	3.0644	47487000	5
	Q5ZRJ3	tr|Q5ZRJ3|Q5ZRJ3_LEGPH Coiled-coil protein OS=Legionella pneumophila subsp. pneumophila (strain Philadelphia 1 / ATCC 33152 / DSM 7513) OX=272624 GN=lpg2888 PE=4 SV=1	-0.724346	1.06549	-4.433	-3.97328	-3.57389	-3.37968	-3.54876	-2.87869	4	4	4	7.5	7.5	7.5	73.234	0	12.098	67788000	11
	Q5ZVS0	tr|Q5ZVS0|Q5ZVS0_LEGPH Putative Fis-like DNA-binding protein OS=Legionella pneumophila subsp. pneumophila (strain Philadelphia 1 / ATCC 33152 / DSM 7513) OX=272624 GN=fis PE=3 SV=1	-0.729219	0.665906	-3.18667	-3.45327	-2.95564	-1.66601	-2.43105	-3.31085	3	3	3	54.1	54.1	54.1	11.315	0	32.263	68822000	6
	Q5ZWY7	tr|Q5ZWY7|Q5ZWY7_LEGPH 2-oxoglutarate ferredoxin oxidoreductase alpha subunit OS=Legionella pneumophila subsp. pneumophila (strain Philadelphia 1 / ATCC 33152 / DSM 7513) OX=272624 GN=lpg0947 PE=4 SV=1	-0.731298	0.759742	-4.36014	-3.0482	-3.02314	-2.70063	-2.80676	-2.73019	5	5	5	13.9	13.9	13.9	65.547	0	86.971	81569000	10
	Q5ZTD6	tr|Q5ZTD6|Q5ZTD6_LEGPH Isovaleryl CoA dehydrogenase OS=Legionella pneumophila subsp. pneumophila (strain Philadelphia 1 / ATCC 33152 / DSM 7513) OX=272624 GN=lpg2226 PE=3 SV=1	-0.739201	0.424109	-2.56224	-4.35696	-2.04952	-2.31806	-2.65081	-1.78225	5	5	5	8.3	8.3	8.3	63.583	0	15.67	85608000	10
	Q5ZYN0	sp|Q5ZYN0|RS14_LEGPH Small ribosomal subunit protein uS14 OS=Legionella pneumophila subsp. pneumophila (strain Philadelphia 1 / ATCC 33152 / DSM 7513) OX=272624 GN=rpsN PE=3 SV=2	-0.740657	0.495278	-2.23825	-2.96969	-0.850416	-0.944349	-1.26069	-1.63134	2	2	2	12	12	12	11.755	0	6.0716	155060000	8
	Q5ZSU4	tr|Q5ZSU4|Q5ZSU4_LEGPH DUF5621 domain-containing protein OS=Legionella pneumophila subsp. pneumophila (strain Philadelphia 1 / ATCC 33152 / DSM 7513) OX=272624 GN=lpg2422 PE=1 SV=1	-0.746492	0.856099	-3.24583	-3.67202	-2.36787	-2.32455	-2.58467	-2.13703	11	11	11	18.1	18.1	18.1	86.787	0	24.464	183870000	24
	Q5ZWI1	tr|Q5ZWI1|Q5ZWI1_LEGPH Aminoglycoside phosphotransferase domain-containing protein OS=Legionella pneumophila subsp. pneumophila (strain Philadelphia 1 / ATCC 33152 / DSM 7513) OX=272624 GN=lpg1104 PE=4 SV=1	-0.769584	0.767509	-3.63761	-3.82715	-2.71827	-2.92171	-2.00585	-2.94671	4	4	4	13.6	13.6	13.6	38.384	0	9.5656	129680000	15
	Q5ZRL7	tr|Q5ZRL7|Q5ZRL7_LEGPH SAM-dependent methyltransferase OS=Legionella pneumophila subsp. pneumophila (strain Philadelphia 1 / ATCC 33152 / DSM 7513) OX=272624 GN=lpg2864 PE=4 SV=1	-0.770767	0.475606	-3.83907	-4.34761	-2.13494	-2.74764	-2.26329	-2.99839	4	4	4	16.9	16.9	16.9	42.654	0	19.048	76083000	16
	Q5ZRX9	sp|Q5ZRX9|CCA_LEGPH Multifunctional CCA protein OS=Legionella pneumophila subsp. pneumophila (strain Philadelphia 1 / ATCC 33152 / DSM 7513) OX=272624 GN=cca PE=3 SV=2	-0.776676	0.792151	-3.92896	-2.4826	-3.64098	-2.66104	-2.37885	-2.68263	5	5	5	13.7	13.7	13.7	47.176	0	13.963	126740000	14
	Q5ZYT3	tr|Q5ZYT3|Q5ZYT3_LEGPH histidine kinase OS=Legionella pneumophila subsp. pneumophila (strain Philadelphia 1 / ATCC 33152 / DSM 7513) OX=272624 GN=fixL PE=4 SV=1	-0.77745	1.05179	-3.95476	-3.51869	-4.25034	-3.60245	-3.138	-2.65099	6	6	6	16.8	16.8	16.8	53.518	0	10.138	61479000	10
	Q5ZX39	tr|Q5ZX39|Q5ZX39_LEGPH Cytokinin oxidase OS=Legionella pneumophila subsp. pneumophila (strain Philadelphia 1 / ATCC 33152 / DSM 7513) OX=272624 GN=lpg0894 PE=4 SV=1	-0.778234	0.223501	0.101639	-3.66573	0.654919	-0.339457	-0.165979	-0.0690308	5	5	5	15.1	15.1	15.1	51.481	0	30.475	401000000	13
	Q5ZRV8	sp|Q5ZRV8|PNP_LEGPH Polyribonucleotide nucleotidyltransferase OS=Legionella pneumophila subsp. pneumophila (strain Philadelphia 1 / ATCC 33152 / DSM 7513) OX=272624 GN=pnp PE=3 SV=1	-0.787986	1.21054	2.82663	2.92714	3.63259	3.95367	3.60372	4.19293	45	45	45	62.3	62.3	62.3	80.106	0	323.31	26833000000	367
	Q5ZWD9	tr|Q5ZWD9|Q5ZWD9_LEGPH Metal-dependent carboxypeptidase OS=Legionella pneumophila subsp. pneumophila (strain Philadelphia 1 / ATCC 33152 / DSM 7513) OX=272624 GN=lpg1146 PE=3 SV=1	-0.797127	1.29578	-1.10505	-0.78919	-0.868767	-0.170197	-0.570612	0.369181	19	19	19	40.8	40.8	40.8	57.268	0	123.68	1288700000	89
	Q5ZRR3	tr|Q5ZRR3|Q5ZRR3_LEGPH Heat shock protein 33	-0.798202	0.443159	-3.41332	-4.05894	-1.71341	-2.85557	-2.22168	-1.71382	5	5	5	20.6	20.6	20.6	33.157	0	10.356	128830000	10
	Q5ZT27	tr|Q5ZT27|Q5ZT27_LEGPH RNA polymerase-binding transcription factor DksA OS=Legionella pneumophila subsp. pneumophila (strain Philadelphia 1 / ATCC 33152 / DSM 7513) OX=272624 GN=dksA PE=3 SV=1	-0.802331	0.722357	0.572473	1.15088	1.69074	2.31141	2.35377	1.15591	14	14	14	67.7	67.7	67.7	18.294	0	142.6	4691600000	91
	Q5ZW79	tr|Q5ZW79|Q5ZW79_LEGPH Transcriptional regulator MarR family OS=Legionella pneumophila subsp. pneumophila (strain Philadelphia 1 / ATCC 33152 / DSM 7513) OX=272624 GN=lpg1208 PE=4 SV=1	-0.814977	0.360846	-1.39783	-2.56804	-3.25845	-3.12097	-0.669264	-0.989147	4	4	4	20.1	20.1	20.1	16.441	0	5.3089	152680000	13
	Q5ZTK8	tr|Q5ZTK8|Q5ZTK8_LEGPH Sid related protein-like OS=Legionella pneumophila subsp. pneumophila (strain Philadelphia 1 / ATCC 33152 / DSM 7513) OX=272624 GN=lpg2153 PE=1 SV=1	-0.816587	0.973512	1.78933	2.76354	2.71071	3.34312	2.79153	3.5787	52	7	6	37.6	8.4	7.1	172.37	0	323.31	6456000000	73
	Q5ZTZ8	sp|Q5ZTZ8|KGUA_LEGPH Guanylate kinase OS=Legionella pneumophila subsp. pneumophila (strain Philadelphia 1 / ATCC 33152 / DSM 7513) OX=272624 GN=gmk PE=3 SV=1	-0.822282	0.355531	-4.08478	-1.09832	-2.88826	-1.5559	-1.35617	-2.69245	6	6	6	44	44	44	23.742	0	53.919	258980000	20
	Q5ZRU0	sp|Q5ZRU0|NUOC_LEGPH NADH-quinone oxidoreductase subunit C OS=Legionella pneumophila subsp. pneumophila (strain Philadelphia 1 / ATCC 33152 / DSM 7513) OX=272624 GN=nuoC PE=3 SV=1	-0.83592	0.8882	-3.46492	-2.70143	-3.81182	-2.85601	-2.69965	-1.91475	6	6	6	28.6	28.6	28.6	26.533	0	12.112	112570000	12
	Q5ZZ02	tr|Q5ZZ02|Q5ZZ02_LEGPH Uncharacterized protein OS=Legionella pneumophila subsp. pneumophila (strain Philadelphia 1 / ATCC 33152 / DSM 7513) OX=272624 GN=lpg0209 PE=4 SV=1	-0.836838	0.350071	-3.12795	-2.76139	-5.82069	-2.81465	-3.53435	-2.85053	6	6	6	11	11	11	75.315	0	11.743	70008000	12
	Q5ZVK7	tr|Q5ZVK7|Q5ZVK7_LEGPH deoxyribose-phosphate aldolase OS=Legionella pneumophila subsp. pneumophila (strain Philadelphia 1 / ATCC 33152 / DSM 7513) OX=272624 GN=deoC PE=4 SV=1	-0.849789	0.747812	-3.60132	-4.16497	-3.36603	-2.41831	-2.37433	-3.79031	2	2	2	10.2	10.2	10.2	27.821	0	8.4126	45298000	2
	Q5ZUQ8	tr|Q5ZUQ8|Q5ZUQ8_LEGPH Aspartyl/glutamyl-tRNA(Asn/Gln) amidotransferase subunit C OS=Legionella pneumophila subsp. pneumophila (strain Philadelphia 1 / ATCC 33152 / DSM 7513) OX=272624 GN=gatC PE=3 SV=1	-0.870358	0.588085	-3.65617	-2.17655	-1.71881	-1.21954	-1.47621	-2.24471	4	4	4	79	79	79	11.209	0	13.579	153360000	12
	Q5ZRA6	tr|Q5ZRA6|Q5ZRA6_LEGPH Neutral metalloproteinase OS=Legionella pneumophila subsp. pneumophila (strain Philadelphia 1 / ATCC 33152 / DSM 7513) OX=272624 GN=lpg2977 PE=3 SV=1	-0.880216	0.575672	-3.7726	-1.93455	-2.79137	-2.04902	-1.17122	-2.63763	4	4	4	10.5	10.5	10.5	50.009	0	4.8548	97516000	6
	Q5ZXP6	sp|Q5ZXP6|RIMO_LEGPH Ribosomal protein uS12 methylthiotransferase RimO OS=Legionella pneumophila subsp. pneumophila (strain Philadelphia 1 / ATCC 33152 / DSM 7513) OX=272624 GN=rimO PE=3 SV=1	-0.900286	1.0433	-0.725924	-1.11724	-1.89448	-0.175623	-0.0878468	-0.773321	14	14	14	41.6	41.6	41.6	48.517	0	110.39	728900000	60
	Q5ZXY6	tr|Q5ZXY6|Q5ZXY6_LEGPH Uncharacterized protein OS=Legionella pneumophila subsp. pneumophila (strain Philadelphia 1 / ATCC 33152 / DSM 7513) OX=272624 GN=lpg0594 PE=4 SV=1	-0.90972	0.956089	-0.50437	0.607842	-0.596714	1.17045	0.63376	0.431709	6	6	6	34.4	34.4	34.4	7.2518	0	12.46	1012800000	27
	Q5ZSB3	tr|Q5ZSB3|Q5ZSB3_LEGPH Glutamine amidotransferase OS=Legionella pneumophila subsp. pneumophila (strain Philadelphia 1 / ATCC 33152 / DSM 7513) OX=272624 GN=lpg2606 PE=4 SV=1	-0.911177	1.29414	-0.151955	-0.102955	0.0893078	0.865759	0.293943	1.40823	9	9	9	42	42	42	32.812	0	47.436	1422100000	50
	Q5ZV47	tr|Q5ZV47|Q5ZV47_LEGPH Carbon storage regulator CsrA OS=Legionella pneumophila subsp. pneumophila (strain Philadelphia 1 / ATCC 33152 / DSM 7513) OX=272624 GN=lpg1593 PE=4 SV=1	-0.915587	0.356908	-5.32932	-2.33016	-1.99399	-2.18316	-2.16285	-2.5607	2	2	2	21.5	21.5	21.5	7.4495	0.0021802	3.1311	71163000	5
	Q5ZSC3	tr|Q5ZSC3|Q5ZSC3_LEGPH Signal peptide protein	-0.917813	1.03582	-3.52702	-2.41603	-2.58196	-1.58116	-1.82636	-2.36405	10	10	10	48.7	48.7	48.7	38.518	0	43.202	193340000	26
	Q5ZRA1	sp|Q5ZRA1|ATPB_LEGPH ATP synthase subunit beta OS=Legionella pneumophila subsp. pneumophila (strain Philadelphia 1 / ATCC 33152 / DSM 7513) OX=272624 GN=atpD PE=3 SV=1	-0.923645	1.05891	1.85017	1.88168	2.43935	2.97987	2.3533	3.60896	41	41	41	93.9	93.9	93.9	50.026	0	323.31	19813000000	325
	Q5ZVQ4	tr|Q5ZVQ4|Q5ZVQ4_LEGPH Enhanced entry protein EnhA OS=Legionella pneumophila subsp. pneumophila (strain Philadelphia 1 / ATCC 33152 / DSM 7513) OX=272624 GN=lpg1386 PE=3 SV=1	-0.924793	0.546326	-3.17671	-3.32167	-3.38457	-3.78518	-2.0695	-1.2539	2	2	2	18.5	18.5	18.5	17.359	0	5.3853	73198000	3
	Q5ZVQ6	tr|Q5ZVQ6|Q5ZVQ6_LEGPH DNA polymerase III subunit epsilon OS=Legionella pneumophila subsp. pneumophila (strain Philadelphia 1 / ATCC 33152 / DSM 7513) OX=272624 GN=dnaQ PE=4 SV=1	-0.929953	0.73351	-3.2483	-1.34909	-2.56984	-1.1573	-1.47563	-1.74445	6	6	6	18.3	18.3	18.3	29.245	0	13.674	167630000	16
	Q5ZXZ6	tr|Q5ZXZ6|Q5ZXZ6_LEGPH Hypothetical phosphate transport regulator OS=Legionella pneumophila subsp. pneumophila (strain Philadelphia 1 / ATCC 33152 / DSM 7513) OX=272624 GN=lpg0584 PE=3 SV=1	-0.930958	1.09404	-3.90237	-3.11887	-2.53426	-2.23011	-2.17373	-2.35879	9	9	9	44.8	44.8	44.8	25.438	0	32.84	178250000	21
	Q5ZWI4	tr|Q5ZWI4|Q5ZWI4_LEGPH DrrA phosphatidylinositol 4-phosphate binding domain-containing protein OS=Legionella pneumophila subsp. pneumophila (strain Philadelphia 1 / ATCC 33152 / DSM 7513) OX=272624 GN=lpg1101 PE=1 SV=1	-0.932295	0.988747	-2.72635	-3.63957	-3.43761	-1.89537	-3.01489	-2.09639	6	6	6	25.2	25.2	25.2	36.815	0	18.891	118410000	14
	Q5ZVE6	tr|Q5ZVE6|Q5ZVE6_LEGPH Gamma-glutamylcyclotransferase AIG2-like domain-containing protein OS=Legionella pneumophila subsp. pneumophila (strain Philadelphia 1 / ATCC 33152 / DSM 7513) OX=272624 GN=lpg1494 PE=4 SV=1	-0.933301	0.439286	-0.826143	-0.624689	-3.42932	-0.702499	-0.478298	-0.899448	4	4	4	25.7	25.7	25.7	16.031	0	13.119	277470000	15
	Q5ZU48	tr|Q5ZU48|Q5ZU48_LEGPH DUF5636 domain-containing protein OS=Legionella pneumophila subsp. pneumophila (strain Philadelphia 1 / ATCC 33152 / DSM 7513) OX=272624 GN=lpg1960 PE=1 SV=1	-0.933765	1.12076	1.69622	0.849955	1.93311	2.73443	2.01744	2.52871	10	10	10	42	42	42	29.842	0	323.31	3308000000	43
	Q5ZSH5	tr|Q5ZSH5|Q5ZSH5_LEGPH Uncharacterized protein OS=Legionella pneumophila subsp. pneumophila (strain Philadelphia 1 / ATCC 33152 / DSM 7513) OX=272624 GN=lpg2542 PE=4 SV=1	-0.944316	1.26106	-3.34897	-2.32525	-2.36526	-1.57535	-1.9382	-1.69299	2	2	2	9.2	9.2	9.2	19.211	0	3.8335	91030000	6
	Q5ZWD4	tr|Q5ZWD4|Q5ZWD4_LEGPH Uncharacterized protein OS=Legionella pneumophila subsp. pneumophila (strain Philadelphia 1 / ATCC 33152 / DSM 7513) OX=272624 GN=lpg1151 PE=4 SV=1	-0.949671	0.86079	-4.24801	-2.74385	-3.04775	-2.5063	-2.72673	-1.95758	5	5	5	11.6	11.6	11.6	58.89	0	11.937	149480000	12
	Q5ZX92	tr|Q5ZX92|Q5ZX92_LEGPH Arabinose 5-phosphate isomerase OS=Legionella pneumophila subsp. pneumophila (strain Philadelphia 1 / ATCC 33152 / DSM 7513) OX=272624 GN=lpg0840 PE=3 SV=1	-0.960717	0.902704	-4.03023	-2.45065	-2.88247	-2.29323	-2.33872	-1.84925	5	5	5	20	20	20	34.345	0	13.937	117800000	14
	Q5ZXK3	tr|Q5ZXK3|Q5ZXK3_LEGPH Thiamine-monophosphate kinase OS=Legionella pneumophila subsp. pneumophila (strain Philadelphia 1 / ATCC 33152 / DSM 7513) OX=272624 GN=thiL PE=3 SV=1	-0.965717	0.749365	-4.52385	-3.68938	-2.51111	-2.45628	-2.58168	-2.78923	2	2	2	9.5	9.5	9.5	35.373	0.00074738	3.6473	40920000	4
	Q5ZW39	tr|Q5ZW39|Q5ZW39_LEGPH LvhB9 OS=Legionella pneumophila subsp. pneumophila (strain Philadelphia 1 / ATCC 33152 / DSM 7513) OX=272624 GN=virB9 PE=3 SV=1	-0.974384	0.887312	-0.193153	1.18307	1.31321	1.80543	2.00355	1.41731	3	3	3	10	10	10	28.285	0	12.426	1991300000	27
	Q5ZVZ4	tr|Q5ZVZ4|Q5ZVZ4_LEGPH Membrane bound lytic murein transglycosylase D OS=Legionella pneumophila subsp. pneumophila (strain Philadelphia 1 / ATCC 33152 / DSM 7513) OX=272624 GN=lpg1294 PE=3 SV=1	-0.983465	0.870273	-4.63347	-3.51529	-3.32964	-2.30725	-3.4527	-2.76806	2	2	2	5	5	5	54.259	0.0007446	3.5247	40000000	5
	Q5ZX31	tr|Q5ZX31|Q5ZX31_LEGPH Uncharacterized protein OS=Legionella pneumophila subsp. pneumophila (strain Philadelphia 1 / ATCC 33152 / DSM 7513) OX=272624 GN=lpg0902 PE=4 SV=1	-0.995227	0.298778	0.842741	-1.75911	-2.36363	-1.02761	1.75801	-1.02471	14	14	14	41.3	41.3	41.3	34.252	0	155.02	1245000000	42
	Q5ZTZ7	tr|Q5ZTZ7|Q5ZTZ7_LEGPH Stress-induced protein OS=Legionella pneumophila subsp. pneumophila (strain Philadelphia 1 / ATCC 33152 / DSM 7513) OX=272624 GN=lpg2011 PE=4 SV=1	-0.997596	1.24975	-0.991371	-0.492828	0.23778	0.604744	0.37405	0.767572	16	16	16	53.8	53.8	53.8	33.094	0	84.878	1666000000	67
	Q5ZSG2	tr|Q5ZSG2|Q5ZSG2_LEGPH HAD family hydrolase OS=Legionella pneumophila subsp. pneumophila (strain Philadelphia 1 / ATCC 33152 / DSM 7513) OX=272624 GN=lpg2555 PE=4 SV=1	-1.00206	0.780641	-4.07283	-2.54991	-4.44704	-2.87105	-2.72321	-2.46934	5	5	5	18	18	18	32.686	0	10.26	110740000	9
	A0A572	tr|A0A572|A0A572_LEGPH arginine decarboxylase OS=Legionella pneumophila subsp. pneumophila (strain Philadelphia 1 / ATCC 33152 / DSM 7513) OX=272624 GN=speA PE=3 SV=1	-1.0066	0.469293	-2.65003	-5.06156	-2.15825	-2.31431	-2.68319	-1.85254	7	7	7	13.8	13.8	13.8	70.423	0	19.188	179670000	22
	Q5ZT07	sp|Q5ZT07|RS21_LEGPH Small ribosomal subunit protein bS21 OS=Legionella pneumophila subsp. pneumophila (strain Philadelphia 1 / ATCC 33152 / DSM 7513) OX=272624 GN=rpsU PE=3 SV=1	-1.01085	1.01428	-2.49873	-3.80363	-2.44272	-1.83469	-1.69452	-2.18331	3	3	3	39.2	39.2	39.2	9.3518	0	5.4471	125580000	11
	Q5ZUB1	tr|Q5ZUB1|Q5ZUB1_LEGPH SEC-C motif domain protein OS=Legionella pneumophila subsp. pneumophila (strain Philadelphia 1 / ATCC 33152 / DSM 7513) OX=272624 GN=ychJ PE=4 SV=1	-1.02142	0.51024	-1.04446	-3.99599	-2.3431	-1.78358	-1.09405	-1.44165	8	8	8	51.6	51.6	51.6	18.291	0	41.115	357350000	30
	Q5ZW93	tr|Q5ZW93|Q5ZW93_LEGPH Histidine biosynthesis bifunctional protein HisIE OS=Legionella pneumophila subsp. pneumophila (strain Philadelphia 1 / ATCC 33152 / DSM 7513) OX=272624 GN=hisI PE=3 SV=1	-1.02687	1.11673	-2.43959	-2.2149	-2.00798	-1.95117	-0.524912	-1.10577	5	5	5	49.8	49.8	49.8	23.032	0	119.19	288250000	22
	Q5ZX24	tr|Q5ZX24|Q5ZX24_LEGPH Cytochrome c5 OS=Legionella pneumophila subsp. pneumophila (strain Philadelphia 1 / ATCC 33152 / DSM 7513) OX=272624 GN=lpg0909 PE=4 SV=1	-1.02932	0.69315	-3.16161	-1.55494	-0.970407	-0.672503	-0.724916	-1.20157	3	3	3	16.3	16.3	16.3	15.23	0	9.0754	285280000	17
	Q5ZS19	tr|Q5ZS19|Q5ZS19_LEGPH Bifunctional NAD(P)H-hydrate repair enzyme OS=Legionella pneumophila subsp. pneumophila (strain Philadelphia 1 / ATCC 33152 / DSM 7513) OX=272624 GN=nnrD PE=3 SV=1	-1.03086	0.856967	-3.55075	-1.65284	-2.90544	-1.70581	-1.73149	-1.57914	8	8	8	24.5	24.5	24.5	51.435	0	90.202	260450000	19
	Q5ZV48	sp|Q5ZV48|RS6_LEGPH Small ribosomal subunit protein bS6 OS=Legionella pneumophila subsp. pneumophila (strain Philadelphia 1 / ATCC 33152 / DSM 7513) OX=272624 GN=rpsF PE=3 SV=1	-1.0347	0.722619	0.023777	-1.0648	0.642199	1.2926	1.35916	0.0535183	8	8	8	66.1	66.1	66.1	13.127	0	53.55	962480000	33
	Q5ZSI4	tr|Q5ZSI4|Q5ZSI4_LEGPH Tellurite resistance protein OS=Legionella pneumophila subsp. pneumophila (strain Philadelphia 1 / ATCC 33152 / DSM 7513) OX=272624 GN=tehB PE=4 SV=1	-1.03719	0.573878	-2.63217	-2.23666	-0.052372	-0.703453	-0.497255	-0.608908	4	4	4	14.8	14.8	14.8	34.135	0	26.575	346030000	17
	Q5ZVQ7	sp|Q5ZVQ7|RNH_LEGPH Ribonuclease H OS=Legionella pneumophila subsp. pneumophila (strain Philadelphia 1 / ATCC 33152 / DSM 7513) OX=272624 GN=rnhA PE=3 SV=1	-1.06895	0.963328	-3.31052	-2.76211	-4.4995	-2.38853	-2.62232	-2.35441	3	3	3	30.8	30.8	30.8	16.252	0	10.594	80393000	7
	Q5ZRG2	tr|Q5ZRG2|Q5ZRG2_LEGPH Nucleotidyltransferase OS=Legionella pneumophila subsp. pneumophila (strain Philadelphia 1 / ATCC 33152 / DSM 7513) OX=272624 GN=lpg2920 PE=4 SV=1	-1.06906	0.933349	-0.794909	-1.75033	-1.88392	-0.0912247	0.0922623	-1.22302	5	5	5	38.8	38.8	38.8	16.28	0	29.339	444470000	25
	Q5ZSN1	tr|Q5ZSN1|Q5ZSN1_LEGPH Phosphomannomutase OS=Legionella pneumophila subsp. pneumophila (strain Philadelphia 1 / ATCC 33152 / DSM 7513) OX=272624 GN=lpg2486 PE=3 SV=1	-1.08267	1.01474	-1.19102	-1.69192	-2.73939	-0.619131	-0.552399	-1.20277	20	20	20	50.4	50.4	50.4	51.388	0	99.476	1025200000	72
	Q5ZVS8	tr|Q5ZVS8|Q5ZVS8_LEGPH Type II secretion system core protein G OS=Legionella pneumophila subsp. pneumophila (strain Philadelphia 1 / ATCC 33152 / DSM 7513) OX=272624 GN=gspG PE=3 SV=1	-1.09256	0.231144	-4.1186	-3.31375	-0.954645	-4.5946	-1.41281	0.89809	2	2	2	17.9	17.9	17.9	15.423	0.0057061	2.7188	214970000	4
	Q5ZYG5	tr|Q5ZYG5|Q5ZYG5_LEGPH Phosphatase OS=Legionella pneumophila subsp. pneumophila (strain Philadelphia 1 / ATCC 33152 / DSM 7513) OX=272624 GN=lpg0407 PE=4 SV=1	-1.10133	1.16688	-3.52303	-2.86921	-2.02874	-1.67983	-1.54756	-1.8896	4	4	4	43.5	43.5	43.5	16.35	0	34.772	140930000	10
	Q5ZUK6	tr|Q5ZUK6|Q5ZUK6_LEGPH Flagellar motor switch protein FliM OS=Legionella pneumophila subsp. pneumophila (strain Philadelphia 1 / ATCC 33152 / DSM 7513) OX=272624 GN=fliM PE=3 SV=1	-1.10705	0.506219	-4.07625	-4.45615	-1.74028	-2.11195	-1.6761	-3.16346	3	3	3	8.7	8.7	8.7	40.249	0	7.398	84441000	5
	Q5ZY21	tr|Q5ZY21|Q5ZY21_LEGPH Aminoglycoside phosphotransferase OS=Legionella pneumophila subsp. pneumophila (strain Philadelphia 1 / ATCC 33152 / DSM 7513) OX=272624 GN=lpg0553 PE=4 SV=1	-1.11052	0.817812	-4.5367	-2.98097	-4.44139	-2.38503	-2.6262	-3.61627	4	4	4	21.8	21.8	21.8	32.893	0	6.3436	63437000	9
	Q5ZXK5	sp|Q5ZXK5|NRDR_LEGPH Transcriptional repressor NrdR OS=Legionella pneumophila subsp. pneumophila (strain Philadelphia 1 / ATCC 33152 / DSM 7513) OX=272624 GN=nrdR PE=3 SV=1	-1.12803	0.543896	-4.49334	-1.96713	-4.8458	-2.47711	-2.53699	-2.90811	2	2	2	13.5	13.5	13.5	18.364	0.00073368	3.2677	49787000	5
	Q5ZXJ7	tr|Q5ZXJ7|Q5ZXJ7_LEGPH Glutamine-dependent NAD(+) synthetase OS=Legionella pneumophila subsp. pneumophila (strain Philadelphia 1 / ATCC 33152 / DSM 7513) OX=272624 GN=nadE PE=3 SV=1	-1.13046	0.860477	-0.388811	-2.08325	-2.12714	-0.473907	-0.731811	-0.0021019	13	13	13	23.9	23.9	23.9	59.908	0	119.78	781740000	50
	Q5ZYN6	sp|Q5ZYN6|RL16_LEGPH Large ribosomal subunit protein uL16 OS=Legionella pneumophila subsp. pneumophila (strain Philadelphia 1 / ATCC 33152 / DSM 7513) OX=272624 GN=rplP PE=3 SV=1	-1.14372	0.567634	-1.09185	-1.27183	-0.718811	0.773399	-1.62734	1.20262	5	5	5	32.1	32.1	32.1	15.762	0	16.857	586410000	23
	Q5ZV30	tr|Q5ZV30|Q5ZV30_LEGPH Transcriptional regulator SkgA	-1.15207	0.917443	-3.95461	-3.74535	-3.44735	-1.88235	-2.11783	-3.69091	3	3	3	6.8	6.8	6.8	29.686	0	5.9473	77373000	7
	Q5ZZ78	tr|Q5ZZ78|Q5ZZ78_LEGPH Activator of ProP osmoprotectant transporter OS=Legionella pneumophila subsp. pneumophila (strain Philadelphia 1 / ATCC 33152 / DSM 7513) OX=272624 GN=proQm PE=4 SV=1	-1.16279	0.669296	-3.41326	-3.52264	-1.2087	-1.4521	-1.21272	-1.9914	6	6	6	27	27	27	25.741	0	91.645	332230000	18
	Q5ZXA7	tr|Q5ZXA7|Q5ZXA7_LEGPH Peptidase	-1.1835	1.13986	-1.52675	-2.28499	-2.26	-1.50481	-0.0624905	-0.953934	17	17	17	38.8	38.8	38.8	33.765	0	42.222	579820000	45
	Q5ZSH1	tr|Q5ZSH1|Q5ZSH1_LEGPH Dot/Icm secretion system substrate OS=Legionella pneumophila subsp. pneumophila (strain Philadelphia 1 / ATCC 33152 / DSM 7513) OX=272624 GN=lpg2546 PE=4 SV=1	-1.18504	0.751821	-2.40899	-2.92905	-4.6701	-1.7716	-2.59136	-2.09005	9	9	9	20.9	20.9	20.9	53.043	0	29.167	131260000	17
	Q5ZYJ5	tr|Q5ZYJ5|Q5ZYJ5_LEGPH N-formylglutamate amidohydrolase OS=Legionella pneumophila subsp. pneumophila (strain Philadelphia 1 / ATCC 33152 / DSM 7513) OX=272624 GN=lpg0377 PE=4 SV=1	-1.20937	0.908085	-4.26309	-3.65293	-3.77362	-2.76475	-3.67315	-1.62364	5	5	5	23.5	23.5	23.5	28.729	0	6.93	86582000	8
	Q5ZUM1	tr|Q5ZUM1|Q5ZUM1_LEGPH Phosphodiester glycosidase domain-containing protein OS=Legionella pneumophila subsp. pneumophila (strain Philadelphia 1 / ATCC 33152 / DSM 7513) OX=272624 GN=lpg1772 PE=4 SV=1	-1.22543	0.943345	-2.78734	-3.28254	-1.692	-1.44581	-0.656546	-1.98322	6	6	6	29.1	29.1	29.1	28.614	0	53.648	213460000	16
	Q5ZVG8	sp|Q5ZVG8|BIOB_LEGPH Biotin synthase OS=Legionella pneumophila subsp. pneumophila (strain Philadelphia 1 / ATCC 33152 / DSM 7513) OX=272624 GN=bioB PE=3 SV=1	-1.23692	0.542642	-5.21904	-3.14423	-3.67838	-2.26017	-1.73874	-4.33196	6	6	6	21	21	21	35.177	0	11.343	79250000	12
	Q5ZXT7	tr|Q5ZXT7|Q5ZXT7_LEGPH DUF5801 domain-containing protein OS=Legionella pneumophila subsp. pneumophila (strain Philadelphia 1 / ATCC 33152 / DSM 7513) OX=272624 GN=lpg0644 PE=4 SV=1	-1.24702	0.969974	-3.19134	-3.78181	-2.23868	-1.7751	-2.54074	-1.15492	7	7	7	6.8	6.8	6.8	150.09	0	27.676	226300000	24
	Q5ZY74	tr|Q5ZY74|Q5ZY74_LEGPH Leucine-	-1.25211	0.815626	-0.787489	-3.21185	-2.24297	-0.663094	-0.985809	-0.837082	12	12	12	38.5	38.5	38.5	44.639	0	36.141	409820000	29
	Q5ZZ29	tr|Q5ZZ29|Q5ZZ29_LEGPH Dot/Icm secretion system substrate OS=Legionella pneumophila subsp. pneumophila (strain Philadelphia 1 / ATCC 33152 / DSM 7513) OX=272624 GN=lpg0182 PE=4 SV=1	-1.26212	0.739463	-3.50465	-0.891895	-2.73772	-1.02557	-0.991924	-1.33042	2	2	2	14	14	14	16.87	0	6.1718	193650000	12
	Q5ZSS0	tr|Q5ZSS0|Q5ZSS0_LEGPH Uncharacterized protein OS=Legionella pneumophila subsp. pneumophila (strain Philadelphia 1 / ATCC 33152 / DSM 7513) OX=272624 GN=lpg2446 PE=4 SV=1	-1.27087	1.26369	-3.26712	-4.18511	-4.55691	-2.45743	-3.28278	-2.45632	4	4	4	41.3	41.3	41.3	10.632	0	6.6311	63206000	7
	Q5ZZ81	tr|Q5ZZ81|Q5ZZ81_LEGPH Oxidoreductase OS=Legionella pneumophila subsp. pneumophila (strain Philadelphia 1 / ATCC 33152 / DSM 7513) OX=272624 GN=lpg0130 PE=4 SV=1	-1.28149	0.737303	-0.262575	-2.70398	-1.29017	-0.465126	0.594023	-0.541149	35	35	35	43.8	43.8	43.8	94.438	0	171.7	1236700000	88
	Q5ZVZ2	tr|Q5ZVZ2|Q5ZVZ2_LEGPH Ribosomal RNA large subunit methyltransferase J OS=Legionella pneumophila subsp. pneumophila (strain Philadelphia 1 / ATCC 33152 / DSM 7513) OX=272624 GN=rlmJ PE=1 SV=1	-1.29927	0.672845	-1.07667	-3.12071	-3.57376	-1.99989	-0.538788	-1.33463	6	6	6	24.4	24.4	24.4	33.454	0	9.8807	230010000	15
	Q5ZVI3	tr|Q5ZVI3|Q5ZVI3_LEGPH GTP pyrophosphokinase ((P)ppGpp synthetase I) stringent stress response RelA OS=Legionella pneumophila subsp. pneumophila (strain Philadelphia 1 / ATCC 33152 / DSM 7513) OX=272624 GN=relA PE=3 SV=1	-1.3048	1.23804	-3.80556	-2.29035	-3.61024	-2.19413	-1.85747	-1.74015	2	2	2	3.3	3.3	3.3	83.304	0.0056738	2.6397	87122000	5
	Q5ZS71	tr|Q5ZS71|Q5ZS71_LEGPH Competence damage inducible protein CinA OS=Legionella pneumophila subsp. pneumophila (strain Philadelphia 1 / ATCC 33152 / DSM 7513) OX=272624 GN=cinA PE=4 SV=1	-1.32592	1.18175	-3.2963	-4.45267	-2.88384	-2.54498	-1.74955	-2.36051	3	3	3	10.7	10.7	10.7	41.373	0.00075075	3.7711	67660000	6
	Q5ZRL0	tr|Q5ZRL0|Q5ZRL0_LEGPH phosphoenolpyruvate--protein phosphotransferase OS=Legionella pneumophila subsp. pneumophila (strain Philadelphia 1 / ATCC 33152 / DSM 7513) OX=272624 GN=ptsP PE=3 SV=1	-1.32968	1.04723	-4.80104	-3.01139	-3.63514	-3.04701	-2.12633	-2.28518	19	19	19	26.7	26.7	26.7	84.539	0	78.326	234480000	32
	Q5ZSX3	tr|Q5ZSX3|Q5ZSX3_LEGPH Bacterioferritin (Cytochrome b1) OS=Legionella pneumophila subsp. pneumophila (strain Philadelphia 1 / ATCC 33152 / DSM 7513) OX=272624 GN=lpg2393 PE=4 SV=1	-1.34094	1.00506	-0.22526	0.61611	-1.27522	0.679171	0.80945	1.64982	8	8	8	69.8	69.8	69.8	18.713	0	33.951	999650000	30
	Q5ZUG9	tr|Q5ZUG9|Q5ZUG9_LEGPH Acyl CoA carboxylase subunit alpha subunit OS=Legionella pneumophila subsp. pneumophila (strain Philadelphia 1 / ATCC 33152 / DSM 7513) OX=272624 GN=lpg1829 PE=4 SV=1	-1.34176	1.24699	-3.26567	-1.61575	-2.73491	-1.14466	-1.45589	-0.990513	9	9	9	13	13	13	75.709	0	14.801	270020000	27
	Q5ZVK8	tr|Q5ZVK8|Q5ZVK8_LEGPH FAD linked oxidase OS=Legionella pneumophila subsp. pneumophila (strain Philadelphia 1 / ATCC 33152 / DSM 7513) OX=272624 GN=lpg1432 PE=3 SV=1	-1.34419	1.2261	-3.85044	-3.93657	-5.17289	-3.48916	-2.9439	-2.49426	7	7	7	14.9	14.9	14.9	67.448	0	51.69	115630000	15
	Q5ZXN3	sp|Q5ZXN3|TTCA_LEGPH tRNA-cytidine(32) 2-sulfurtransferase OS=Legionella pneumophila subsp. pneumophila (strain Philadelphia 1 / ATCC 33152 / DSM 7513) OX=272624 GN=ttcA PE=3 SV=1	-1.36288	0.697957	-1.39286	-4.31993	-3.56857	-2.01174	-1.67086	-1.51011	9	9	9	36.4	36.4	36.4	32.42	0	102.11	272910000	26
	Q5ZSX9	tr|Q5ZSX9|Q5ZSX9_LEGPH Plasminogen activator OS=Legionella pneumophila subsp. pneumophila (strain Philadelphia 1 / ATCC 33152 / DSM 7513) OX=272624 GN=pla PE=4 SV=1	-1.36494	1.0728	-5.4822	-4.52318	-3.83127	-3.51381	-3.6905	-2.53753	4	4	4	13	13	13	35.342	0	7.9093	51878000	7
	Q5ZUZ0	tr|Q5ZUZ0|Q5ZUZ0_LEGPH Myo-inositol-2-dehydrogenase OS=Legionella pneumophila subsp. pneumophila (strain Philadelphia 1 / ATCC 33152 / DSM 7513) OX=272624 GN=lpg1652 PE=4 SV=1	-1.39616	0.801505	-1.09651	-1.03247	-3.388	-0.7264	-0.59083	-0.0112724	11	11	11	36.2	36.2	36.2	37.226	0	39.351	468700000	33
	Q5ZY66	tr|Q5ZY66|Q5ZY66_LEGPH Outer membrane protein assembly factor BamA OS=Legionella pneumophila subsp. pneumophila (strain Philadelphia 1 / ATCC 33152 / DSM 7513) OX=272624 GN=bamA PE=3 SV=1	-1.39855	0.664404	-5.05965	-4.67217	-3.63162	-2.63559	-4.69894	-1.83327	15	15	15	21.8	21.8	21.8	87.03	0	30.711	159460000	23
	Q5ZRM6	tr|Q5ZRM6|Q5ZRM6_LEGPH Uncharacterized protein OS=Legionella pneumophila subsp. pneumophila (strain Philadelphia 1 / ATCC 33152 / DSM 7513) OX=272624 GN=lpg2854 PE=4 SV=1	-1.4038	0.729131	-2.10104	-3.50831	-4.23132	-3.11946	-1.25271	-1.2571	2	2	2	9.7	9.7	9.7	36.708	0	4.4232	79980000	4
	Q5ZUH0	tr|Q5ZUH0|Q5ZUH0_LEGPH Enoyl CoA hydratase/isomerase (Crotonase) OS=Legionella pneumophila subsp. pneumophila (strain Philadelphia 1 / ATCC 33152 / DSM 7513) OX=272624 GN=lpg1828 PE=1 SV=1	-1.43324	0.822789	0.00813484	-2.54735	-0.514296	0.356131	0.803364	0.0867195	14	14	14	38.7	38.7	38.7	30.93	0	97.503	974240000	51
	Q5ZSK9	tr|Q5ZSK9|Q5ZSK9_LEGPH SidJ OS=Legionella pneumophila subsp. pneumophila (strain Philadelphia 1 / ATCC 33152 / DSM 7513) OX=272624 GN=lpg2508 PE=4 SV=1	-1.4522	0.764149	-4.66268	-3.02118	-2.12917	-2.39853	-2.15399	-0.903892	2	2	2	1.9	1.9	1.9	93.114	0.0090403	2.3651	78991000	4
	Q5ZT28	tr|Q5ZT28|Q5ZT28_LEGPH Release factor glutamine methyltransferase OS=Legionella pneumophila subsp. pneumophila (strain Philadelphia 1 / ATCC 33152 / DSM 7513) OX=272624 GN=prmC PE=3 SV=1	-1.45544	1.13579	-2.72173	-3.74979	-4.64696	-2.06294	-1.97718	-2.71205	8	8	8	36.6	36.6	36.6	32.677	0	35.339	130340000	14
	Q5ZX84	tr|Q5ZX84|Q5ZX84_LEGPH Hypothetical TIGR00486 OS=Legionella pneumophila subsp. pneumophila (strain Philadelphia 1 / ATCC 33152 / DSM 7513) OX=272624 GN=lpg0848 PE=3 SV=1	-1.47053	1.08038	-2.20677	-1.0836	-0.889776	-0.170385	-0.621723	1.02355	6	6	6	32.5	32.5	32.5	28.454	0	219.44	727280000	21
	Q5ZY95	tr|Q5ZY95|Q5ZY95_LEGPH RNA polymerase sigma-54 factor OS=Legionella pneumophila subsp. pneumophila (strain Philadelphia 1 / ATCC 33152 / DSM 7513) OX=272624 GN=lpg0477 PE=3 SV=1	-1.47402	0.233089	-2.84048	-5.38008	-1.60431	-6.21985	0.786533	0.0304966	4	4	4	7.8	7.8	7.8	52.954	0	7.4345	438170000	5
	Q5ZU52	tr|Q5ZU52|Q5ZU52_LEGPH Dipeptide epimerase OS=Legionella pneumophila subsp. pneumophila (strain Philadelphia 1 / ATCC 33152 / DSM 7513) OX=272624 GN=lpg1956 PE=3 SV=1	-1.49752	1.14976	-3.79087	-2.87804	-2.59982	-1.22765	-0.975685	-2.57282	9	9	9	40.6	40.6	40.6	39.139	0	25.573	193060000	12
	Q5ZTD4	tr|Q5ZTD4|Q5ZTD4_LEGPH 3-oxoacyl-(Acyl carrier protein) synthase III OS=Legionella pneumophila subsp. pneumophila (strain Philadelphia 1 / ATCC 33152 / DSM 7513) OX=272624 GN=lpg2228 PE=4 SV=1	-1.49965	0.706014	-4.3412	-3.78273	-4.27553	-1.85151	-4.53034	-1.51866	3	3	3	11	11	11	39.19	0	14.667	113590000	7
	Q5ZV91	sp|Q5ZV91|DOTZ_LEGPH Type 4 apparatus protein DotZ OS=Legionella pneumophila subsp. pneumophila (strain Philadelphia 1 / ATCC 33152 / DSM 7513) OX=272624 GN=dotZ PE=1 SV=1	-1.51098	0.630185	-1.20646	-2.68608	-4.91482	-1.54779	-1.31453	-1.41212	6	6	6	35	35	35	33.845	0	61.096	266610000	23
	Q5ZU95	tr|Q5ZU95|Q5ZU95_LEGPH histidine kinase OS=Legionella pneumophila subsp. pneumophila (strain Philadelphia 1 / ATCC 33152 / DSM 7513) OX=272624 GN=lpg1912 PE=4 SV=1	-1.51949	1.24474	-4.18769	-3.17304	-2.70517	-1.63663	-2.55299	-1.31781	2	2	2	1.6	1.6	1.6	103.05	0.00075131	3.8074	74793000	4
	Q5ZRK6	sp|Q5ZRK6|GLMU_LEGPH Bifunctional protein GlmU OS=Legionella pneumophila subsp. pneumophila (strain Philadelphia 1 / ATCC 33152 / DSM 7513) OX=272624 GN=glmU PE=3 SV=1	-1.52564	0.945549	0.500084	-1.91346	-0.65806	0.616667	0.479052	1.40977	13	13	13	39.7	39.7	39.7	50.391	0	134.34	1099300000	43
	Q5ZVH3	sp|Q5ZVH3|COAE_LEGPH Dephospho-CoA kinase OS=Legionella pneumophila subsp. pneumophila (strain Philadelphia 1 / ATCC 33152 / DSM 7513) OX=272624 GN=coaE PE=1 SV=2	-1.5331	0.614847	-0.797829	-3.09257	-4.56552	-0.847101	-1.39858	-1.61092	5	5	5	34.8	34.8	34.8	22.867	0	14.958	171780000	10
	Q5ZVV9	tr|Q5ZVV9|Q5ZVV9_LEGPH Protease DO OS=Legionella pneumophila subsp. pneumophila (strain Philadelphia 1 / ATCC 33152 / DSM 7513) OX=272624 GN=htrA PE=1 SV=1	-1.53514	0.763273	0.339468	-0.656721	-2.75926	0.717094	0.220802	0.590998	14	14	14	36.5	36.5	36.5	49.611	0	82.23	1391700000	55
	Q5ZZK7	tr|Q5ZZK7|Q5ZZK7_LEGPH Beta sliding clamp OS=Legionella pneumophila subsp. pneumophila (strain Philadelphia 1 / ATCC 33152 / DSM 7513) OX=272624 GN=lpg0002 PE=3 SV=1	-1.53646	0.552681	-0.0590439	-4.31352	-2.09262	-0.756207	-0.620285	-0.479305	13	13	13	54	54	54	40.856	0	179.55	779660000	52
	Q5ZRM9	tr|Q5ZRM9|Q5ZRM9_LEGPH Protoporphyrinogen oxidase OS=Legionella pneumophila subsp. pneumophila (strain Philadelphia 1 / ATCC 33152 / DSM 7513) OX=272624 GN=hemG PE=4 SV=1	-1.5462	1.01411	-3.75243	-4.5282	-2.19645	-1.60522	-2.31397	-1.91932	7	7	7	20.9	20.9	20.9	57.163	0	22.17	179310000	18
	Q5ZSA5	sp|Q5ZSA5|MURC_LEGPH UDP-N-acetylmuramate--L-alanine ligase OS=Legionella pneumophila subsp. pneumophila (strain Philadelphia 1 / ATCC 33152 / DSM 7513) OX=272624 GN=murC PE=3 SV=1	-1.56221	0.657453	0.321293	-2.73222	-2.86972	-0.111319	0.218447	-0.701128	22	22	22	61.2	61.2	61.2	51.964	0	239.61	1602200000	86
	Q5ZY31	tr|Q5ZY31|Q5ZY31_LEGPH Putative Fis-like DNA-binding protein OS=Legionella pneumophila subsp. pneumophila (strain Philadelphia 1 / ATCC 33152 / DSM 7513) OX=272624 GN=fis PE=3 SV=1	-1.56429	0.941925	-4.38997	-3.45767	-2.35092	-1.31311	-1.34539	-2.84718	4	4	4	76.3	76.3	76.3	10.591	0	59.27	226110000	17
	Q5ZS49	tr|Q5ZS49|Q5ZS49_LEGPH Signal recognition particle receptor FtsY OS=Legionella pneumophila subsp. pneumophila (strain Philadelphia 1 / ATCC 33152 / DSM 7513) OX=272624 GN=ftsY PE=3 SV=1	-1.58488	1.16989	-0.692228	-0.351225	-2.13795	0.85446	0.845001	-0.126213	14	14	14	57.6	57.6	57.6	40.68	0	224.94	1362100000	58
	Q5ZZF8	tr|Q5ZZF8|Q5ZZF8_LEGPH 2-methylisocitrate lyase OS=Legionella pneumophila subsp. pneumophila (strain Philadelphia 1 / ATCC 33152 / DSM 7513) OX=272624 GN=prpB PE=3 SV=1	-1.61783	0.94783	0.231163	0.94581	-1.70888	1.56434	1.50133	1.2559	12	12	12	40.1	40.1	40.1	32.979	0	97.678	1373400000	52
	Q5ZSV2	tr|Q5ZSV2|Q5ZSV2_LEGPH Uncharacterized protein OS=Legionella pneumophila subsp. pneumophila (strain Philadelphia 1 / ATCC 33152 / DSM 7513) OX=272624 GN=lpg2414 PE=4 SV=1	-1.61876	0.599157	-1.55319	-3.97086	-0.253555	-1.1669	0.645359	-0.399775	3	3	3	32	32	32	10.986	0	30.549	447010000	11
	Q5ZYA3	tr|Q5ZYA3|Q5ZYA3_LEGPH Endonuclease/exonuclease/phosphatase family protein OS=Legionella pneumophila subsp. pneumophila (strain Philadelphia 1 / ATCC 33152 / DSM 7513) OX=272624 GN=lpg0469 PE=4 SV=1	-1.62512	0.683292	-5.25345	-3.81207	-2.87915	-1.56565	-1.48332	-4.02034	4	4	4	22.2	22.2	22.2	29.546	0.00074794	3.7011	74920000	5
	Q5ZTA0	tr|Q5ZTA0|Q5ZTA0_LEGPH Acetate kinase OS=Legionella pneumophila subsp. pneumophila (strain Philadelphia 1 / ATCC 33152 / DSM 7513) OX=272624 GN=ackA2 PE=3 SV=1	-1.62934	0.363397	-3.229	-3.41265	2.27199	0.458052	0.140945	-0.0806408	9	9	9	27.2	27.2	27.2	41.098	0	35.216	457240000	22
	Q5ZYK3	tr|Q5ZYK3|Q5ZYK3_LEGPH Carboxylesterase/phospholipase OS=Legionella pneumophila subsp. pneumophila (strain Philadelphia 1 / ATCC 33152 / DSM 7513) OX=272624 GN=lpg0369 PE=4 SV=1	-1.63983	0.598111	-3.48807	0.645988	-2.12288	-0.00643921	0.259859	-0.298908	5	5	5	24.9	24.9	24.9	25.331	0	21.308	425760000	12
	Q5ZTY8	tr|Q5ZTY8|Q5ZTY8_LEGPH Transcriptional regulator OruR	-1.65645	0.653568	-4.2069	-1.00883	-0.571148	-0.33243	-0.205799	-0.279284	4	4	4	9.2	9.2	9.2	39.269	0	4.4786	235550000	10
	Q5ZRP2	sp|Q5ZRP2|TRHO_LEGPH tRNA uridine(34) hydroxylase OS=Legionella pneumophila subsp. pneumophila (strain Philadelphia 1 / ATCC 33152 / DSM 7513) OX=272624 GN=trhO PE=1 SV=1	-1.66283	0.864443	-0.617905	-3.32005	-3.14563	-1.06426	-0.634489	-0.396345	3	3	3	15.4	15.4	15.4	29.904	0	8.8165	210840000	9
	Q5ZVI0	tr|Q5ZVI0|Q5ZVI0_LEGPH Cofactor-independent phosphoglycerate mutase OS=Legionella pneumophila subsp. pneumophila (strain Philadelphia 1 / ATCC 33152 / DSM 7513) OX=272624 GN=lpg1460 PE=4 SV=1	-1.68353	0.901802	-4.63295	-1.71292	-3.71292	-1.91742	-1.52366	-1.56713	5	5	5	26.8	26.8	26.8	30.854	0	41.39	186050000	15
	Q5ZRW6	tr|Q5ZRW6|Q5ZRW6_LEGPH DNA-binding response regulator OS=Legionella pneumophila subsp. pneumophila (strain Philadelphia 1 / ATCC 33152 / DSM 7513) OX=272624 GN=lpg2760 PE=4 SV=1	-1.75306	0.94912	-0.968403	-3.51568	-3.08707	-1.12728	-0.0580673	-1.12664	5	5	5	26.4	26.4	26.4	28.308	0	31.261	316740000	15
	Q5ZZ14	sp|Q5ZZ14|Y197_LEGPH UPF0145 protein lpg0197 OS=Legionella pneumophila subsp. pneumophila (strain Philadelphia 1 / ATCC 33152 / DSM 7513) OX=272624 GN=lpg0197 PE=3 SV=1	-1.764	0.582881	0.779791	-3.09503	-3.37554	-0.0109863	0.0517025	-0.439508	4	4	4	61.9	61.9	61.9	11.212	0	118.09	352820000	11
	Q5ZTY4	sp|Q5ZTY4|DNAJ_LEGPH Chaperone protein DnaJ OS=Legionella pneumophila subsp. pneumophila (strain Philadelphia 1 / ATCC 33152 / DSM 7513) OX=272624 GN=dnaJ PE=3 SV=1	-1.80179	1.16059	-5.56122	-3.21631	-4.32858	-3.00072	-2.06389	-2.63613	7	7	7	19.3	19.3	19.3	41.279	0	27.796	139450000	19
	Q5ZX23	tr|Q5ZX23|Q5ZX23_LEGPH Enhanced entry protein EnhA OS=Legionella pneumophila subsp. pneumophila (strain Philadelphia 1 / ATCC 33152 / DSM 7513) OX=272624 GN=enhA PE=3 SV=1	-1.83588	0.997281	-4.93812	-2.3453	-2.54236	-1.42808	-1.83601	-1.05405	2	2	2	14.1	14.1	14.1	20.165	0.00074906	3.7595	92925000	5
	Q5ZTG2	tr|Q5ZTG2|Q5ZTG2_LEGPH Type IV secretion protein Dot OS=Legionella pneumophila subsp. pneumophila (strain Philadelphia 1 / ATCC 33152 / DSM 7513) OX=272624 GN=lpg2200 PE=4 SV=1	-1.84182	1.21835	-0.837227	-1.75303	0.632139	0.952125	1.46106	1.15416	8	8	8	27.5	27.5	27.5	20.679	0	323.31	1324200000	28
	Q5ZW00	sp|Q5ZW00|RUVA_LEGPH Holliday junction branch migration complex subunit RuvA OS=Legionella pneumophila subsp. pneumophila (strain Philadelphia 1 / ATCC 33152 / DSM 7513) OX=272624 GN=ruvA PE=3 SV=1	-1.8497	1.25615	-2.80682	-5.13409	-4.28975	-2.46215	-2.16988	-2.04955	4	4	4	23.1	23.1	23.1	22.125	0	13.032	73574000	8
	Q5ZTH5	tr|Q5ZTH5|Q5ZTH5_LEGPH Acetyltransferase OS=Legionella pneumophila subsp. pneumophila (strain Philadelphia 1 / ATCC 33152 / DSM 7513) OX=272624 GN=lpg2187 PE=4 SV=1	-1.85339	0.408145	-2.65087	-3.51952	2.5802	0.656513	0.149406	1.16406	5	5	5	27.8	27.8	27.8	14.439	0	24.539	1177000000	24
	Q5ZX26	tr|Q5ZX26|Q5ZX26_LEGPH Negative regulator of flagellin synthesis OS=Legionella pneumophila subsp. pneumophila (strain Philadelphia 1 / ATCC 33152 / DSM 7513) OX=272624 GN=lpg0907 PE=3 SV=1	-1.86924	1.03992	-3.40285	-2.58752	-2.36636	0.302244	-0.67317	-2.37809	6	6	6	62.3	62.3	62.3	11.892	0	27.394	358700000	14
	Q5ZWZ8	tr|Q5ZWZ8|Q5ZWZ8_LEGPH Universal stress protein OS=Legionella pneumophila subsp. pneumophila (strain Philadelphia 1 / ATCC 33152 / DSM 7513) OX=272624 GN=lpg0935 PE=3 SV=1	-1.88291	0.666644	-2.75159	-2.27775	-2.81178	0.325695	0.740446	-3.25854	9	9	9	59.4	59.4	59.4	15.762	0	84.427	621450000	34
	Q5ZU81	tr|Q5ZU81|Q5ZU81_LEGPH PilZ domain-containing protein OS=Legionella pneumophila subsp. pneumophila (strain Philadelphia 1 / ATCC 33152 / DSM 7513) OX=272624 GN=lpg1926 PE=4 SV=1	-1.88624	0.889984	-2.10698	-4.00874	-5.33073	-1.85136	-2.51303	-1.42334	3	3	3	25.7	25.7	25.7	21.725	0	11.112	95544000	5
	Q5ZYI7	tr|Q5ZYI7|Q5ZYI7_LEGPH LemA protein OS=Legionella pneumophila subsp. pneumophila (strain Philadelphia 1 / ATCC 33152 / DSM 7513) OX=272624 GN=lpg0385 PE=3 SV=1	-1.90545	0.5782	0.0674591	-0.394308	-4.51055	0.323891	-0.058958	0.614016	2	2	2	13	13	13	22.094	0	11.53	424650000	10
	Q5ZS80	tr|Q5ZS80|Q5ZS80_LEGPH Enhanced entry protein EnhC OS=Legionella pneumophila subsp. pneumophila (strain Philadelphia 1 / ATCC 33152 / DSM 7513) OX=272624 GN=enhC PE=4 SV=1	-1.98115	0.855439	-5.23684	-1.60158	-2.82809	-1.28377	-0.987503	-1.45179	25	25	25	25.5	25.5	25.5	134.34	0	81.232	545430000	57
	Q5ZT26	tr|Q5ZT26|Q5ZT26_LEGPH Alpha/beta hydrolase OS=Legionella pneumophila subsp. pneumophila (strain Philadelphia 1 / ATCC 33152 / DSM 7513) OX=272624 GN=lpg2339 PE=4 SV=1	-2.03384	0.515276	-5.98102	-5.64533	-0.738329	-2.61557	-2.23879	-1.4088	3	3	3	14.8	14.8	14.8	32.425	0	6.4116	94841000	9
	Q5ZRF0	tr|Q5ZRF0|Q5ZRF0_LEGPH CDP-6-deoxy-3	-2.06764	1.15422	-1.32903	-3.16962	-4.14634	-1.11204	-0.791014	-0.539015	5	5	5	45.7	45.7	45.7	27.951	0	282.71	335520000	16
	Q5ZY02	tr|Q5ZY02|Q5ZY02_LEGPH Glutathione reductase OS=Legionella pneumophila subsp. pneumophila (strain Philadelphia 1 / ATCC 33152 / DSM 7513) OX=272624 GN=gor PE=3 SV=1	-2.12461	1.26767	-2.97794	-3.69329	-1.17574	-0.728167	-0.732992	-0.0119839	16	16	16	46.9	46.9	46.9	49.492	0	152.57	789220000	44
	Q5ZWM5	tr|Q5ZWM5|Q5ZWM5_LEGPH Cold shock domain family protein OS=Legionella pneumophila subsp. pneumophila (strain Philadelphia 1 / ATCC 33152 / DSM 7513) OX=272624 GN=lpg1060 PE=4 SV=1	-2.13614	1.26811	-1.8272	-0.718418	-2.99212	-0.0797214	1.167	-0.216595	8	8	8	65.5	65.5	65.5	9.8983	0	29.894	740350000	24
	Q5ZRG6	tr|Q5ZRG6|Q5ZRG6_LEGPH Secreted protein OS=Legionella pneumophila subsp. pneumophila (strain Philadelphia 1 / ATCC 33152 / DSM 7513) OX=272624 GN=lpg2916 PE=4 SV=1	-2.13748	0.449385	-4.39958	-4.59358	1.63974	-0.222298	-0.404184	-0.314497	7	7	7	37.1	37.1	37.1	20.378	0	53.331	526630000	28
	Q5ZUW5	tr|Q5ZUW5|Q5ZUW5_LEGPH Phosphoribosylformylglycinamidine cyclo-ligase OS=Legionella pneumophila subsp. pneumophila (strain Philadelphia 1 / ATCC 33152 / DSM 7513) OX=272624 GN=purM PE=3 SV=1	-2.15727	0.723605	0.227711	-4.18248	-0.707996	0.153181	1.0074	0.64846	9	9	9	37.4	37.4	37.4	39.015	0	147.25	1309500000	40
	Q5ZRZ6	tr|Q5ZRZ6|Q5ZRZ6_LEGPH Coiled coil protein OS=Legionella pneumophila subsp. pneumophila (strain Philadelphia 1 / ATCC 33152 / DSM 7513) OX=272624 GN=lpg2724 PE=4 SV=1	-2.20357	0.833698	-6.48197	-2.50444	-3.48311	-1.47037	-2.39022	-1.99822	5	5	5	48.2	48.2	48.2	13.394	0	14.292	75257000	7
	Q5ZYU5	tr|Q5ZYU5|Q5ZYU5_LEGPH Uncharacterized protein OS=Legionella pneumophila subsp. pneumophila (strain Philadelphia 1 / ATCC 33152 / DSM 7513) OX=272624 GN=lpg0266 PE=4 SV=1	-2.23078	0.832469	-2.81947	-2.35303	0.899214	1.368	-0.0152111	1.06625	3	3	3	45.8	45.8	45.8	15.661	0	137.79	686630000	9
	Q5ZT29	sp|Q5ZT29|RF1_LEGPH Peptide chain release factor 1 OS=Legionella pneumophila subsp. pneumophila (strain Philadelphia 1 / ATCC 33152 / DSM 7513) OX=272624 GN=prfA PE=3 SV=1	-2.4584	0.981519	-0.975243	-2.74258	-4.80002	-0.927652	0.388664	-0.603643	16	16	16	64.9	64.9	64.9	41.102	0	107.18	1156300000	52
	Q5ZRF5	tr|Q5ZRF5|Q5ZRF5_LEGPH Helicase OS=Legionella pneumophila subsp. pneumophila (strain Philadelphia 1 / ATCC 33152 / DSM 7513) OX=272624 GN=lpg2927 PE=4 SV=1	-2.4608	0.883498	-0.906277	-5.27736	-2.24862	-0.258867	-0.572098	-0.218885	8	8	8	15.4	15.4	15.4	50.523	0	38.705	405150000	28
[truncated: 11 more rows]
